# Supplementary material for: Crystal structure and Hirshfeld surface analysis of ethyl (3E)-5-(4-fluoro­phen­yl)3-{[(4-meth­oxy­phen­yl)formamido]­imino}-7-methyl-2H,3H,5H-[1,3]thia­zolo[3,2-a]pyrimidine-6-carboxyl­ate 0.25-hydrate
Source: Acta Crystallogr E Crystallogr Commun. 2022 Aug 9;78(Pt 9):880–4. doi: 10.1107/S2056989022006041 (PMC9443807; doi:10.1107/S2056989022006041)
Supplement: Supplementary file 1 [file e-78-00880-sup1.cif]

##############################################################################
#                                                                            #
# This CIF contains the data in a paper accepted for publication in          #
# Acta Crystallographica Section E. It conforms to the requirements of       #
# Notes for Authors for Acta Crystallographica Section E, and has been       #
# peer reviewed under the auspices of the IUCr Commission on Journals.       #
#                                                                            #
# Full details of the Crystallographic Information File format               #
# are given in the paper "The Crystallographic Information File (CIF):       #
# a New Standard Archive File for Crystallography" by S. R. Hall, F. H.      #
# Allen and I. D. Brown [Acta Cryst. (1991), A47, 655-685].                  #
#                                                                            #
# The current version of the core CIF dictionary is obtainable from          #
# ftp://ftp.iucr.org/pub/cif_core.dic.                                       #
#                                                                            #
# Software is freely available for graphical display of the structure(s)     #
# in this CIF. For information consult the CIF software page                 #
# http://www.iucr.org/resources/cif/software.                                #
#                                                                            #
# This file may be used for bona fide research purposes within the           #
# scientific community so long as proper attribution is given to the journal # 
# article from which it was obtained.                                        #
#                                                                            #
##############################################################################
data_I
_audit_creation_method     'SHELXL-2018/1'
_chemical_name_systematic
;\
Ethyl
(3<i>E</i>)-5-(4-fluorophenyl)3-{[(4-methoxyphenyl)formamido]imino}-7-methyl-\
2<i>H</i>,3<i>H</i>,5<i>H</i>-[1,3]thiazolo[3,2-<i>a</i>]pyrimidine-\
6-carboxylate 0.25-hydrate
;
_chemical_name_common     ?
_chemical_formula_moiety     'C24 H23 F N4 O4 S, 0.25(H2 O)'
_chemical_formula_sum     'C24 H23.5 F N4 O4.25 S'
_chemical_formula_iupac     'C24 H23 F N4 O4 S, 0.25H2 O'
_chemical_formula_weight     487.032
_chemical_melting_point     ?
_space_group_crystal_system     monoclinic
_space_group_name_H-M_alt     'P 21/c'
_space_group_name_Hall     '-P 2ybc'
loop_
    _space_group_symop_operation_xyz
    'x, y, z'
    '-x, y+1/2, -z+1/2'
    '-x, -y, -z'
    'x, -y-1/2, z-1/2'
_cell_length_a     14.4316(3)
_cell_length_b     10.8518(2)
_cell_length_c     15.5940(3)
_cell_angle_alpha     90
_cell_angle_beta     109.9410(10)
_cell_angle_gamma     90
_cell_volume     2295.74(8)
_cell_formula_units_Z     4
_cell_measurement_reflns_used     9970
_cell_measurement_theta_min     3.2576
_cell_measurement_theta_max     74.4266
_cell_measurement_temperature     150(2)
_exptl_crystal_description     block
_exptl_crystal_colour     colourless
_exptl_crystal_size_max     0.147
_exptl_crystal_size_mid     0.137
_exptl_crystal_size_min     0.110
_exptl_crystal_density_diffrn     1.409
_exptl_crystal_density_meas     ?
_exptl_crystal_density_method     'not measured'
_exptl_crystal_F_000     1018
_exptl_absorpt_coefficient_mu     1.677
_exptl_absorpt_correction_type     multi-scan
_exptl_absorpt_process_details
;
(<i>SADABS</i>; Krause <i>et al.</i>, 2015)
;
_exptl_absorpt_correction_T_min     0.75
_exptl_absorpt_correction_T_max     0.84
_diffrn_ambient_temperature     150(2)
_diffrn_source     'INCOATEC I\mS micro--focus source'
_diffrn_radiation_type     CuK\a
_diffrn_radiation_wavelength     1.54178
_diffrn_radiation_monochromator     mirror
_diffrn_measurement_device_type     'Bruker D8 VENTURE PHOTON 100 CMOS'
_diffrn_measurement_method     '\w scans'
_diffrn_detector_area_resol_mean     10.4167
_diffrn_reflns_number     17597
_diffrn_reflns_av_R_equivalents     0.0293
_diffrn_reflns_av_unetI/netI     0.0253
_diffrn_reflns_theta_min     3.258
_diffrn_reflns_theta_max     74.419
_diffrn_reflns_theta_full     69.000
_diffrn_measured_fraction_theta_max     0.973
_diffrn_measured_fraction_theta_full     0.991
_diffrn_reflns_limit_h_min     -17
_diffrn_reflns_limit_h_max     18
_diffrn_reflns_limit_k_min     -13
_diffrn_reflns_limit_k_max     12
_diffrn_reflns_limit_l_min     -19
_diffrn_reflns_limit_l_max     18
_refine_special_details
;
Refinement of F^2^ against ALL reflections.  The weighted R-factor wR and
goodness of fit S are based on F^2^, conventional R-factors R are based
on F, with F set to zero for negative F^2^. The threshold expression of
F^2^ > 2sigma(F^2^) is used only for calculating R-factors(gt) etc. and is
not relevant to the choice of reflections for refinement.  R-factors based
on F^2^ are statistically about twice as large as those based on F, and R-
factors based on ALL data will be even larger. Refinement of the site
occupancy factor for the lattice water (O5) converged at <i>ca.</i> 0.25.
This was fixed at this value for the remainder of the refinement, the
attached hydrogen atoms were located in a difference map and included as
riding contributions in idealized positions.
;
_reflns_number_total     4576
_reflns_number_gt     4142
_reflns_threshold_expression     'I > 2\s(I)'
_refine_ls_structure_factor_coef     Fsqd
_refine_ls_matrix_type     full
_refine_ls_R_factor_all     0.0391
_refine_ls_R_factor_gt     0.0349
_refine_ls_wR_factor_gt     0.0848
_refine_ls_wR_factor_ref     0.0881
_refine_ls_goodness_of_fit_ref     1.038
_refine_ls_restrained_S_all     1.038
_refine_ls_number_reflns     4576
_refine_ls_number_parameters     409
_refine_ls_number_restraints     0
_refine_ls_hydrogen_treatment     mixed
_refine_ls_weighting_scheme     calc
_refine_ls_weighting_details
              'w=1/[\s^2^(Fo^2^)+(0.0389P)^2^+1.1637P] where P=(Fo^2^+2Fc^2^)/3'
_atom_sites_solution_hydrogens     difmap
_atom_sites_solution_primary     direct
_atom_sites_solution_secondary     difmap
_refine_ls_shift/su_max     0.000
_refine_ls_shift/su_mean     0.000
_refine_diff_density_max     0.341
_refine_diff_density_min     -0.556
_refine_ls_extinction_method
;
<i>SHELXL-2018/1</i> (Sheldrick, 2015<i>b</i>)
;
_refine_ls_extinction_coef     0.00229(19)
_refine_ls_extinction_expression
                                  'Fc^*^=kFc[1+0.001xFc^2^\l^3^/sin(2\q)]^-1/4^'
loop_
    _atom_type_symbol
    _atom_type_description
    _atom_type_scat_dispersion_real
    _atom_type_scat_dispersion_imag
    _atom_type_scat_source
    'C' 'C' 0.0181 0.0091
                         'International Tables Vol C Tables 4.2.6.8 and 6.1.1.4'
    'H' 'H' 0.0000 0.0000
                         'International Tables Vol C Tables 4.2.6.8 and 6.1.1.4'
    'F' 'F' 0.0727 0.0534
                         'International Tables Vol C Tables 4.2.6.8 and 6.1.1.4'
    'N' 'N' 0.0311 0.0180
                         'International Tables Vol C Tables 4.2.6.8 and 6.1.1.4'
    'O' 'O' 0.0492 0.0322
                         'International Tables Vol C Tables 4.2.6.8 and 6.1.1.4'
    'S' 'S' 0.3331 0.5567
                         'International Tables Vol C Tables 4.2.6.8 and 6.1.1.4'
_computing_data_collection
;
<i>APEX3</i> (Bruker, 2016)
;
_computing_cell_refinement
;
<i>SAINT</i> (Bruker, 2016)
;
_computing_data_reduction
;
<i>SAINT</i> (Bruker, 2016)
;
_computing_structure_solution
;
<i>SHELXT</i> (Sheldrick, 2015<i>a</i>)
;
_computing_structure_refinement
;
<i>SHELXL</i> (Sheldrick, 2015<i>b</i>)
;
_computing_molecular_graphics
;
<i>DIAMOND</i> (Brandenburg & Putz, 2012)
;
_computing_publication_material
;
publCIF (Westrip, 2010)
;
loop_
    _atom_site_type_symbol
    _atom_site_label
    _atom_site_fract_x
    _atom_site_fract_y
    _atom_site_fract_z
    _atom_site_U_iso_or_equiv
    _atom_site_adp_type
    _atom_site_calc_flag
    _atom_site_occupancy
    _atom_site_disorder_assembly
    _atom_site_disorder_group
    S S1 0.45709(2) 0.29846(3) 0.22568(2) 0.02637(11) Uani d 1 . .
    F F1 0.81951(11) 0.85095(10) 0.24433(11) 0.0709(4) Uani d 1 . .
    O O1 0.93592(8) 0.24379(11) 0.47803(8) 0.0365(3) Uani d 1 . .
    O O2 0.88439(7) 0.41670(10) 0.52684(7) 0.0294(2) Uani d 1 . .
    O O3 0.55706(8) 0.71812(10) 0.54550(7) 0.0307(2) Uani d 1 . .
    O O4 0.17420(9) 1.04606(11) 0.46165(8) 0.0390(3) Uani d 1 . .
    N N1 0.64445(8) 0.22708(11) 0.27415(8) 0.0220(2) Uani d 1 . .
    N N2 0.60560(8) 0.39869(10) 0.34918(8) 0.0200(2) Uani d 1 . .
    N N3 0.54560(8) 0.55654(10) 0.41266(8) 0.0206(2) Uani d 1 . .
    N N4 0.46512(8) 0.62737(11) 0.41154(8) 0.0209(2) Uani d 1 . .
    H H4 0.4182(14) 0.6419(17) 0.3587(13) 0.032(5) Uiso d 1 . .
    C C1 0.70873(9) 0.43284(13) 0.40035(10) 0.0213(3) Uani d 1 . .
    H H1 0.7122(12) 0.4512(15) 0.4634(11) 0.022(4) Uiso d 1 . .
    C C2 0.77324(10) 0.32264(13) 0.39918(10) 0.0224(3) Uani d 1 . .
    C C3 0.74171(10) 0.23233(13) 0.33574(10) 0.0224(3) Uani d 1 . .
    C C4 0.58287(10) 0.30597(12) 0.28731(9) 0.0207(3) Uani d 1 . .
    C C5 0.73684(9) 0.54708(13) 0.35807(10) 0.0233(3) Uani d 1 . .
    C C6 0.76870(10) 0.65331(14) 0.40974(11) 0.0291(3) Uani d 1 . .
    H H6 0.7696(14) 0.6545(17) 0.4744(13) 0.035(5) Uiso d 1 . .
    C C7 0.79756(12) 0.75620(15) 0.37183(14) 0.0365(4) Uani d 1 . .
    H H7 0.8223(15) 0.829(2) 0.4092(14) 0.048(6) Uiso d 1 . .
    C C8 0.79149(13) 0.75033(15) 0.28209(14) 0.0410(4) Uani d 1 . .
    C C9 0.75793(15) 0.64862(16) 0.22793(14) 0.0420(4) Uani d 1 . .
    H H9 0.7526(16) 0.651(2) 0.1629(15) 0.050(6) Uiso d 1 . .
    C C10 0.73134(12) 0.54590(14) 0.26730(11) 0.0314(3) Uani d 1 . .
    H H10 0.7067(14) 0.4745(19) 0.2304(13) 0.038(5) Uiso d 1 . .
    C C11 0.87186(10) 0.32007(13) 0.46924(10) 0.0253(3) Uani d 1 . .
    C C12 0.97996(11) 0.42561(17) 0.59855(11) 0.0331(3) Uani d 1 . .
    H H12A 0.9878(15) 0.353(2) 0.6404(14) 0.045(5) Uiso d 1 . .
    H H12B 1.0316(14) 0.4216(17) 0.5703(12) 0.034(5) Uiso d 1 . .
    H H12C 0.9642(16) 0.618(2) 0.6014(15) 0.052(6) Uiso d 1 . .
    C C13 0.98133(13) 0.5454(2) 0.64668(13) 0.0412(4) Uani d 1 . .
    H H13A 1.0491(17) 0.557(2) 0.6929(15) 0.055(6) Uiso d 1 . .
    H H13B 0.9329(18) 0.545(2) 0.6776(16) 0.060(7) Uiso d 1 . .
    C C14 0.80354(11) 0.12659(15) 0.32406(12) 0.0287(3) Uani d 1 . .
    H H14A 0.8649(17) 0.155(2) 0.3186(15) 0.052(6) Uiso d 1 . .
    H H14B 0.8240(16) 0.074(2) 0.3764(16) 0.054(6) Uiso d 1 . .
    H H14C 0.7663(16) 0.079(2) 0.2696(15) 0.046(5) Uiso d 1 . .
    C C15 0.52713(9) 0.47098(12) 0.35314(9) 0.0202(3) Uani d 1 . .
    C C16 0.43099(10) 0.43208(14) 0.28344(10) 0.0260(3) Uani d 1 . .
    H H16A 0.4032(14) 0.4974(19) 0.2389(13) 0.040(5) Uiso d 1 . .
    H H16B 0.3839(15) 0.4099(18) 0.3141(14) 0.043(5) Uiso d 1 . .
    C C17 0.48023(10) 0.71162(13) 0.48039(9) 0.0223(3) Uani d 1 . .
    C C18 0.39469(10) 0.79431(13) 0.47152(9) 0.0230(3) Uani d 1 . .
    C C19 0.41359(12) 0.90278(14) 0.52329(10) 0.0289(3) Uani d 1 . .
    H H19 0.4793(15) 0.9188(17) 0.5629(13) 0.036(5) Uiso d 1 . .
    C C20 0.33869(12) 0.98472(15) 0.51747(11) 0.0331(3) Uani d 1 . .
    H H20 0.3508(16) 1.062(2) 0.5510(15) 0.053(6) Uiso d 1 . .
    C C21 0.24267(11) 0.95909(15) 0.46124(10) 0.0294(3) Uani d 1 . .
    C C22 0.22193(11) 0.85134(15) 0.40997(10) 0.0287(3) Uani d 1 . .
    H H22 0.1533(15) 0.8314(18) 0.3709(13) 0.037(5) Uiso d 1 . .
    C C23 0.29829(11) 0.76979(14) 0.41584(10) 0.0260(3) Uani d 1 . .
    H H23 0.2829(13) 0.6946(17) 0.3814(12) 0.031(5) Uiso d 1 . .
    C C24 0.07367(14) 1.0253(2) 0.40748(14) 0.0456(5) Uani d 1 . .
    H H24A 0.0502(16) 0.946(2) 0.4247(15) 0.054(6) Uiso d 1 . .
    H H24B 0.0650(16) 1.025(2) 0.3411(16) 0.053(6) Uiso d 1 . .
    H H24C 0.0390(16) 1.093(2) 0.4203(14) 0.048(6) Uiso d 1 . .
    O O5 0.7191(3) 0.9508(5) 0.0994(3) 0.0378(10) Uani d 0.25 . .
    H H5A 0.766259 0.901704 0.130626 0.057 Uiso d 0.25 . .
    H H5B 0.667996 0.902764 0.079072 0.057 Uiso d 0.25 . .
loop_
    _atom_site_aniso_label
    _atom_site_aniso_U_11
    _atom_site_aniso_U_22
    _atom_site_aniso_U_33
    _atom_site_aniso_U_12
    _atom_site_aniso_U_13
    _atom_site_aniso_U_23
    S1 0.01757(17) 0.0260(2) 0.0312(2) 0.00125(12) 0.00266(13) -0.00720(13)
    F1 0.1061(11) 0.0263(6) 0.1191(11) -0.0171(6) 0.0888(10) -0.0055(6)
    O1 0.0214(5) 0.0345(6) 0.0476(7) 0.0093(4) 0.0038(5) -0.0055(5)
    O2 0.0177(5) 0.0313(6) 0.0326(6) 0.0026(4) 0.0002(4) -0.0057(4)
    O3 0.0271(5) 0.0336(6) 0.0274(5) 0.0038(4) 0.0040(4) -0.0039(4)
    O4 0.0370(6) 0.0405(7) 0.0400(6) 0.0175(5) 0.0137(5) -0.0051(5)
    N1 0.0198(5) 0.0194(6) 0.0257(6) 0.0010(4) 0.0064(5) -0.0013(4)
    N2 0.0151(5) 0.0186(6) 0.0246(6) 0.0011(4) 0.0046(4) -0.0013(4)
    N3 0.0174(5) 0.0202(6) 0.0246(6) 0.0028(4) 0.0078(4) 0.0011(4)
    N4 0.0179(5) 0.0216(6) 0.0231(6) 0.0044(4) 0.0069(5) 0.0005(4)
    C1 0.0151(6) 0.0211(7) 0.0256(7) 0.0001(5) 0.0042(5) -0.0028(5)
    C2 0.0169(6) 0.0208(7) 0.0284(7) 0.0019(5) 0.0062(5) 0.0005(5)
    C3 0.0190(6) 0.0205(7) 0.0276(7) 0.0016(5) 0.0079(5) 0.0023(5)
    C4 0.0206(6) 0.0181(7) 0.0230(7) -0.0001(5) 0.0067(5) 0.0005(5)
    C5 0.0146(6) 0.0199(7) 0.0348(8) 0.0012(5) 0.0077(5) -0.0021(5)
    C6 0.0207(7) 0.0237(8) 0.0399(9) 0.0007(5) 0.0066(6) -0.0057(6)
    C7 0.0270(8) 0.0204(8) 0.0640(11) -0.0040(6) 0.0179(8) -0.0093(7)
    C8 0.0439(9) 0.0204(8) 0.0744(13) -0.0032(7) 0.0406(9) 0.0001(8)
    C9 0.0582(11) 0.0270(9) 0.0568(11) -0.0018(7) 0.0402(10) -0.0014(7)
    C10 0.0373(8) 0.0227(8) 0.0403(9) -0.0035(6) 0.0212(7) -0.0051(6)
    C11 0.0191(6) 0.0238(7) 0.0312(7) 0.0015(5) 0.0064(6) -0.0005(6)
    C12 0.0177(7) 0.0431(10) 0.0315(8) 0.0004(6) -0.0005(6) -0.0031(7)
    C13 0.0284(8) 0.0560(12) 0.0348(9) -0.0025(8) 0.0053(7) -0.0140(8)
    C14 0.0239(7) 0.0252(8) 0.0356(8) 0.0050(6) 0.0083(6) -0.0037(6)
    C15 0.0171(6) 0.0186(7) 0.0246(7) 0.0011(5) 0.0068(5) 0.0028(5)
    C16 0.0187(6) 0.0254(8) 0.0303(8) 0.0020(5) 0.0038(6) -0.0048(6)
    C17 0.0226(7) 0.0217(7) 0.0234(7) 0.0007(5) 0.0090(5) 0.0015(5)
    C18 0.0246(7) 0.0235(7) 0.0234(7) 0.0023(5) 0.0113(6) 0.0002(5)
    C19 0.0287(8) 0.0288(8) 0.0292(8) 0.0003(6) 0.0098(6) -0.0039(6)
    C20 0.0378(9) 0.0286(8) 0.0336(8) 0.0043(6) 0.0134(7) -0.0072(6)
    C21 0.0322(8) 0.0313(8) 0.0286(8) 0.0110(6) 0.0155(6) 0.0018(6)
    C22 0.0254(7) 0.0341(8) 0.0283(7) 0.0042(6) 0.0114(6) -0.0016(6)
    C23 0.0256(7) 0.0274(8) 0.0273(7) 0.0014(6) 0.0121(6) -0.0035(6)
    C24 0.0357(9) 0.0540(12) 0.0455(11) 0.0212(9) 0.0119(8) -0.0026(9)
    O5 0.027(2) 0.042(3) 0.039(3) -0.0069(19) 0.0036(19) 0.006(2)
_geom_special_details
;
 All esds (except the esd in the dihedral angle between two l.s. planes)
 are estimated using the full covariance matrix.  The cell esds are taken
 into account individually in the estimation of esds in distances, angles
 and torsion angles; correlations between esds in cell parameters are only
 used when they are defined by crystal symmetry.  An approximate (isotropic)
 treatment of cell esds is used for estimating esds involving l.s. planes.
;
loop_
    _geom_bond_atom_site_label_1
    _geom_bond_atom_site_label_2
    _geom_bond_site_symmetry_2
    _geom_bond_distance
    _geom_bond_publ_flag
    S1 C4 . 1.7422(14) ?
    S1 C16 . 1.8130(15) ?
    F1 C8 . 1.3657(19) ?
    O1 C11 . 1.2133(18) ?
    O2 C11 . 1.3522(18) ?
    O2 C12 . 1.4526(17) ?
    O3 C17 . 1.2236(17) ?
    O4 C21 . 1.3680(18) ?
    O4 C24 . 1.426(2) ?
    N1 C4 . 1.2996(18) ?
    N1 C3 . 1.4058(17) ?
    N2 C4 . 1.3546(17) ?
    N2 C15 . 1.3963(17) ?
    N2 C1 . 1.4762(16) ?
    N3 C15 . 1.2750(18) ?
    N3 N4 . 1.3880(15) ?
    N4 C17 . 1.3698(18) ?
    N4 H4 . 0.885(19) ?
    C1 C2 . 1.5194(18) ?
    C1 C5 . 1.5226(19) ?
    C1 H1 . 0.987(17) ?
    C2 C3 . 1.356(2) ?
    C2 C11 . 1.4694(19) ?
    C3 C14 . 1.5024(19) ?
    C5 C10 . 1.391(2) ?
    C5 C6 . 1.392(2) ?
    C6 C7 . 1.392(2) ?
    C6 H6 . 1.004(19) ?
    C7 C8 . 1.373(3) ?
    C7 H7 . 0.97(2) ?
    C8 C9 . 1.374(3) ?
    C9 C10 . 1.388(2) ?
    C9 H9 . 0.99(2) ?
    C10 H10 . 0.96(2) ?
    C12 C13 . 1.498(2) ?
    C12 H12A . 1.00(2) ?
    C12 H12B . 0.988(19) ?
    C13 H12C . 1.03(2) ?
    C13 H13A . 1.00(2) ?
    C13 H13B . 0.98(3) ?
    C14 H14A . 0.97(2) ?
    C14 H14B . 0.96(2) ?
    C14 H14C . 0.98(2) ?
    C15 C16 . 1.5020(19) ?
    C16 H16A . 0.98(2) ?
    C16 H16B . 0.98(2) ?
    C17 C18 . 1.4939(19) ?
    C18 C23 . 1.391(2) ?
    C18 C19 . 1.401(2) ?
    C19 C20 . 1.379(2) ?
    C19 H19 . 0.96(2) ?
    C20 C21 . 1.392(2) ?
    C20 H20 . 0.97(2) ?
    C21 C22 . 1.390(2) ?
    C22 C23 . 1.392(2) ?
    C22 H22 . 0.99(2) ?
    C23 H23 . 0.960(19) ?
    C24 H24A . 0.99(2) ?
    C24 H24B . 1.00(2) ?
    C24 H24C . 0.95(2) ?
    O5 H5A . 0.8700 ?
    O5 H5B . 0.8701 ?
loop_
    _geom_angle_atom_site_label_1
    _geom_angle_atom_site_label_2
    _geom_angle_atom_site_label_3
    _geom_angle_site_symmetry_1
    _geom_angle_site_symmetry_3
    _geom_angle
    _geom_angle_publ_flag
    C4 S1 C16 . . 92.44(6) ?
    C11 O2 C12 . . 116.09(11) ?
    C21 O4 C24 . . 118.60(14) ?
    C4 N1 C3 . . 116.27(12) ?
    C4 N2 C15 . . 116.48(11) ?
    C4 N2 C1 . . 121.74(11) ?
    C15 N2 C1 . . 121.23(11) ?
    C15 N3 N4 . . 115.33(11) ?
    C17 N4 N3 . . 116.80(11) ?
    C17 N4 H4 . . 118.6(12) ?
    N3 N4 H4 . . 118.8(12) ?
    N2 C1 C2 . . 107.75(11) ?
    N2 C1 C5 . . 109.80(11) ?
    C2 C1 C5 . . 112.38(11) ?
    N2 C1 H1 . . 106.8(9) ?
    C2 C1 H1 . . 110.3(9) ?
    C5 C1 H1 . . 109.6(10) ?
    C3 C2 C11 . . 121.84(12) ?
    C3 C2 C1 . . 121.53(12) ?
    C11 C2 C1 . . 116.62(12) ?
    C2 C3 N1 . . 122.42(12) ?
    C2 C3 C14 . . 125.10(13) ?
    N1 C3 C14 . . 112.47(12) ?
    N1 C4 N2 . . 126.10(12) ?
    N1 C4 S1 . . 121.47(10) ?
    N2 C4 S1 . . 112.41(10) ?
    C10 C5 C6 . . 119.33(14) ?
    C10 C5 C1 . . 120.14(13) ?
    C6 C5 C1 . . 120.53(13) ?
    C5 C6 C7 . . 120.41(16) ?
    C5 C6 H6 . . 118.7(11) ?
    C7 C6 H6 . . 120.9(11) ?
    C8 C7 C6 . . 118.11(15) ?
    C8 C7 H7 . . 122.1(12) ?
    C6 C7 H7 . . 119.8(12) ?
    F1 C8 C7 . . 118.48(16) ?
    F1 C8 C9 . . 118.13(17) ?
    C7 C8 C9 . . 123.39(16) ?
    C8 C9 C10 . . 117.76(17) ?
    C8 C9 H9 . . 119.7(13) ?
    C10 C9 H9 . . 122.5(13) ?
    C9 C10 C5 . . 120.96(15) ?
    C9 C10 H10 . . 119.1(12) ?
    C5 C10 H10 . . 119.9(12) ?
    O1 C11 O2 . . 122.00(13) ?
    O1 C11 C2 . . 127.18(14) ?
    O2 C11 C2 . . 110.81(11) ?
    O2 C12 C13 . . 106.88(13) ?
    O2 C12 H12A . . 108.3(12) ?
    C13 C12 H12A . . 112.1(12) ?
    O2 C12 H12B . . 108.5(11) ?
    C13 C12 H12B . . 112.3(11) ?
    H12A C12 H12B . . 108.7(16) ?
    C12 C13 H12C . . 111.3(12) ?
    C12 C13 H13A . . 107.9(13) ?
    H12C C13 H13A . . 110.2(18) ?
    C12 C13 H13B . . 110.9(14) ?
    H12C C13 H13B . . 107.1(18) ?
    H13A C13 H13B . . 109.4(19) ?
    C3 C14 H14A . . 111.4(13) ?
    C3 C14 H14B . . 112.1(14) ?
    H14A C14 H14B . . 103.9(18) ?
    C3 C14 H14C . . 109.4(12) ?
    H14A C14 H14C . . 109.8(18) ?
    H14B C14 H14C . . 110.1(18) ?
    N3 C15 N2 . . 118.03(12) ?
    N3 C15 C16 . . 130.06(12) ?
    N2 C15 C16 . . 111.90(11) ?
    C15 C16 S1 . . 106.69(9) ?
    C15 C16 H16A . . 111.4(12) ?
    S1 C16 H16A . . 109.4(11) ?
    C15 C16 H16B . . 109.7(12) ?
    S1 C16 H16B . . 109.9(12) ?
    H16A C16 H16B . . 109.8(16) ?
    O3 C17 N4 . . 123.09(13) ?
    O3 C17 C18 . . 121.90(13) ?
    N4 C17 C18 . . 115.00(12) ?
    C23 C18 C19 . . 118.49(13) ?
    C23 C18 C17 . . 124.17(13) ?
    C19 C18 C17 . . 117.34(13) ?
    C20 C19 C18 . . 120.67(15) ?
    C20 C19 H19 . . 120.6(11) ?
    C18 C19 H19 . . 118.8(11) ?
    C19 C20 C21 . . 120.16(15) ?
    C19 C20 H20 . . 121.9(13) ?
    C21 C20 H20 . . 117.9(13) ?
    O4 C21 C22 . . 124.66(14) ?
    O4 C21 C20 . . 115.13(14) ?
    C22 C21 C20 . . 120.20(14) ?
    C21 C22 C23 . . 119.12(14) ?
    C21 C22 H22 . . 120.7(11) ?
    C23 C22 H22 . . 120.2(11) ?
    C18 C23 C22 . . 121.34(14) ?
    C18 C23 H23 . . 120.2(11) ?
    C22 C23 H23 . . 118.4(11) ?
    O4 C24 H24A . . 110.4(13) ?
    O4 C24 H24B . . 110.9(13) ?
    H24A C24 H24B . . 110.1(18) ?
    O4 C24 H24C . . 104.9(13) ?
    H24A C24 H24C . . 111.1(18) ?
    H24B C24 H24C . . 109.4(18) ?
    H5A O5 H5B . . 104.0 ?
loop_
    _geom_torsion_atom_site_label_1
    _geom_torsion_atom_site_label_2
    _geom_torsion_atom_site_label_3
    _geom_torsion_atom_site_label_4
    _geom_torsion_site_symmetry_1
    _geom_torsion_site_symmetry_2
    _geom_torsion_site_symmetry_3
    _geom_torsion_site_symmetry_4
    _geom_torsion
    _geom_torsion_publ_flag
    C15 N3 N4 C17 . . . . 173.45(12) ?
    C4 N2 C1 C2 . . . . -21.62(17) ?
    C15 N2 C1 C2 . . . . 167.22(11) ?
    C4 N2 C1 C5 . . . . 101.08(14) ?
    C15 N2 C1 C5 . . . . -70.08(15) ?
    N2 C1 C2 C3 . . . . 20.41(18) ?
    C5 C1 C2 C3 . . . . -100.69(15) ?
    N2 C1 C2 C11 . . . . -160.54(12) ?
    C5 C1 C2 C11 . . . . 78.36(15) ?
    C11 C2 C3 N1 . . . . 173.50(13) ?
    C1 C2 C3 N1 . . . . -7.5(2) ?
    C11 C2 C3 C14 . . . . -5.0(2) ?
    C1 C2 C3 C14 . . . . 174.03(14) ?
    C4 N1 C3 C2 . . . . -7.2(2) ?
    C4 N1 C3 C14 . . . . 171.48(13) ?
    C3 N1 C4 N2 . . . . 6.2(2) ?
    C3 N1 C4 S1 . . . . -171.99(10) ?
    C15 N2 C4 N1 . . . . -178.53(13) ?
    C1 N2 C4 N1 . . . . 9.9(2) ?
    C15 N2 C4 S1 . . . . -0.18(15) ?
    C1 N2 C4 S1 . . . . -171.74(10) ?
    C16 S1 C4 N1 . . . . -179.84(12) ?
    C16 S1 C4 N2 . . . . 1.73(11) ?
    N2 C1 C5 C10 . . . . -58.95(16) ?
    C2 C1 C5 C10 . . . . 60.97(17) ?
    N2 C1 C5 C6 . . . . 121.37(13) ?
    C2 C1 C5 C6 . . . . -118.72(14) ?
    C10 C5 C6 C7 . . . . -1.9(2) ?
    C1 C5 C6 C7 . . . . 177.79(13) ?
    C5 C6 C7 C8 . . . . 1.4(2) ?
    C6 C7 C8 F1 . . . . 179.90(15) ?
    C6 C7 C8 C9 . . . . 0.4(3) ?
    F1 C8 C9 C10 . . . . 178.81(16) ?
    C7 C8 C9 C10 . . . . -1.7(3) ?
    C8 C9 C10 C5 . . . . 1.2(3) ?
    C6 C5 C10 C9 . . . . 0.6(2) ?
    C1 C5 C10 C9 . . . . -179.13(15) ?
    C12 O2 C11 O1 . . . . 1.5(2) ?
    C12 O2 C11 C2 . . . . -179.00(12) ?
    C3 C2 C11 O1 . . . . 2.3(2) ?
    C1 C2 C11 O1 . . . . -176.78(15) ?
    C3 C2 C11 O2 . . . . -177.21(13) ?
    C1 C2 C11 O2 . . . . 3.75(18) ?
    C11 O2 C12 C13 . . . . 173.66(14) ?
    N4 N3 C15 N2 . . . . 178.26(11) ?
    N4 N3 C15 C16 . . . . -2.1(2) ?
    C4 N2 C15 N3 . . . . 177.79(12) ?
    C1 N2 C15 N3 . . . . -10.60(19) ?
    C4 N2 C15 C16 . . . . -1.93(17) ?
    C1 N2 C15 C16 . . . . 169.67(12) ?
    N3 C15 C16 S1 . . . . -176.70(12) ?
    N2 C15 C16 S1 . . . . 2.98(14) ?
    C4 S1 C16 C15 . . . . -2.61(11) ?
    N3 N4 C17 O3 . . . . -7.08(19) ?
    N3 N4 C17 C18 . . . . 174.20(11) ?
    O3 C17 C18 C23 . . . . -160.50(14) ?
    N4 C17 C18 C23 . . . . 18.2(2) ?
    O3 C17 C18 C19 . . . . 19.1(2) ?
    N4 C17 C18 C19 . . . . -162.14(13) ?
    C23 C18 C19 C20 . . . . -1.5(2) ?
    C17 C18 C19 C20 . . . . 178.83(14) ?
    C18 C19 C20 C21 . . . . 1.3(2) ?
    C24 O4 C21 C22 . . . . 1.3(2) ?
    C24 O4 C21 C20 . . . . -178.54(16) ?
    C19 C20 C21 O4 . . . . 179.23(14) ?
    C19 C20 C21 C22 . . . . -0.6(2) ?
    O4 C21 C22 C23 . . . . -179.73(14) ?
    C20 C21 C22 C23 . . . . 0.1(2) ?
    C19 C18 C23 C22 . . . . 1.0(2) ?
    C17 C18 C23 C22 . . . . -179.37(13) ?
    C21 C22 C23 C18 . . . . -0.3(2) ?
loop_
    _geom_hbond_atom_site_label_D
    _geom_hbond_atom_site_label_H
    _geom_hbond_atom_site_label_A
    _geom_hbond_site_symmetry_A
    _geom_hbond_distance_DH
    _geom_hbond_distance_HA
    _geom_hbond_distance_DA
    _geom_hbond_angle_DHA
    _geom_hbond_publ_flag
    N4 H4 N1 2_655 0.885(19) 2.164(19) 2.9888(17) 154.8(16) yes
    C1 H1 O5 4_576 0.987(17) 2.345(18) 3.307(5) 164.7(13) yes
    C7 H7 O4 3_676 0.97(2) 2.41(2) 3.285(2) 148.7(17) yes
    C13 H13B F1 4_576 0.98(3) 2.49(3) 3.386(2) 153.0(19) yes
    C16 H16A N1 2_655 0.98(2) 2.58(2) 3.4019(19) 142.4(15) yes
    C16 H16B O5 2_645 0.98(2) 2.37(2) 3.282(5) 154.6(16) yes
    C24 H24A O1 3_666 0.99(2) 2.53(2) 3.450(3) 154.6(18) yes
    C24 H24C O1 1_465 0.95(2) 2.57(2) 3.504(2) 167.8(17) yes
    O5 H5A F1 . 0.87 1.76 2.479(5) 138 yes
    O5 H5B O3 4_575 0.87 2.00 2.863(5) 174 yes
_shelx_space_group_comment
;
The symmetry employed for this shelxl refinement is uniquely defined
by the following loop, which should always be used as a source of
symmetry information in preference to the above space-group names.
They are only intended as comments.
;
_shelx_estimated_absorpt_T_min     0.791
_shelx_estimated_absorpt_T_max     0.837
_shelx_hkl_file
;
  -1   0   0 1787.02   51.09
   1   0   0 1652.83   51.29
   2   0   0  150.68    4.80
  -2   0   0  163.28    4.80
  -3   0   0 2107.19   62.79
   3   0   0 2078.79   62.79
   4   0   0 2432.16   72.69
   5   0   0  760.52   23.20
  -5   0   0  789.52   23.30
   6   0   0  995.20   29.60
  -6   0   0  978.20   29.70
   7   0   0   44.70    2.10
  -9   0   0  235.48    7.80
  -9   0   0  238.68    7.90
  -9   0   0  229.78    7.70
 -10   0   0  170.38    6.00
 -10   0   0  176.78    6.20
 -10   0   0  177.58    6.10
 -11   0   0  185.98    6.50
 -11   0   0  189.38    6.60
 -12   0   0  261.07    8.90
 -12   0   0  274.07    9.00
 -13   0   0   65.19    2.90
 -13   0   0   64.79    3.00
 -14   0   0   52.99    2.50
  14   0   0   53.59    2.50
 -15   0   0  153.18    5.20
  15   0   0  155.58    5.20
 -15   0   0  151.98    5.30
 -16   0   0   28.20    1.50
   0  -1   0    0.00    0.10
   0   1   0    0.10    0.10
   1  -1   0  511.55   15.70
  -1  -1   0  548.75   15.80
   1   1   0  504.45   15.60
  -2  -1   0  212.38    6.60
   2  -1   0  216.68    6.60
  -2   1   0  223.28    6.60
   2   1   0  212.88    6.50
   3  -1   0  446.66   13.90
  -3  -1   0  482.65   13.90
  -3   1   0  481.15   13.90
   3   1   0  446.36   13.90
  -4  -1   0 1994.80   58.89
   4  -1   0 1962.70   59.19
  -4   1   0 1937.41   58.79
   4   1   0 1965.00   59.49
   5  -1   0  326.97   10.10
  -5  -1   0  321.37   10.10
   5   1   0  328.07   10.10
  -5   1   0  331.47   10.10
  -6  -1   0  104.69    3.80
   6  -1   0  108.49    3.80
   6   1   0  109.39    3.70
  -6   1   0  109.79    3.90
   7  -1   0  889.61   26.90
   7   1   0  886.61   26.80
   8  -1   0  220.28    7.40
   8   1   0  211.58    7.30
  -9  -1   0    1.50    0.80
  -9  -1   0    1.10    0.90
  -9  -1   0    6.90    1.90
  -9   1   0   -0.30    0.90
  -9   1   0    1.30    0.90
 -10  -1   0    3.20    0.90
 -10  -1   0    3.80    0.90
 -10  -1   0    6.40    1.90
 -10   1   0    3.00    0.90
 -10   1   0    3.80    0.90
 -11  -1   0   57.79    2.80
 -11  -1   0   64.29    3.10
 -11  -1   0   57.99    2.70
 -11   1   0   64.89    2.90
 -11   1   0   59.99    2.80
 -12  -1   0  214.28    7.50
 -12  -1   0  225.18    7.50
 -12   1   0  217.58    7.50
 -12   1   0  218.98    7.50
  13  -1   0   47.10    2.40
 -13  -1   0   45.50    2.40
 -13  -1   0   45.00    2.50
 -13   1   0   47.00    2.50
 -13   1   0   49.00    2.40
 -14  -1   0  166.58    6.70
  14  -1   0  174.58    5.90
 -14  -1   0  174.18    6.00
 -14   1   0  183.68    6.10
 -14   1   0  169.98    6.00
 -15  -1   0  104.99    4.00
  15   1   0  102.09    3.80
 -15   1   0  111.59    3.90
 -15   1   0  110.59    3.90
 -16  -1   0  140.19    4.60
 -16   1   0  129.19    4.50
 -16   1   0  130.09    4.50
   0   2   0  385.66   11.60
   1  -2   0  815.72   24.50
  -1   2   0  823.82   24.60
  -2  -2   0   11.80    0.60
   2  -2   0   11.90    0.60
  -2   2   0   10.50    0.60
   2   2   0    9.30    0.50
  -3  -2   0  854.41   24.80
   3  -2   0  744.33   25.00
  -3   2   0  839.52   24.70
   3   2   0  879.81   25.00
   4  -2   0    2.20    0.50
  -4   2   0    1.80    0.50
   4   2   0    1.30    0.40
  -5  -2   0  183.08    5.90
   5   2   0  173.88    5.80
  -5   2   0  182.28    5.80
   6  -2   0   65.59    2.60
  -6  -2   0   60.89    2.60
   6   2   0   65.59    2.50
  -6   2   0   57.89    2.60
   7  -2   0  243.58    8.40
   7  -2   0  264.37    8.50
   7   2   0  268.87    8.40
  -8  -2   0  118.19    4.30
  -8  -2   0  117.79    4.30
  -9  -2   0  143.39    4.90
  -9  -2   0  142.79    5.00
  -9  -2   0  131.19    5.00
  -9   2   0  137.79    5.00
 -10  -2   0   36.90    2.60
 -10  -2   0   35.90    2.10
 -10  -2   0   34.20    1.90
 -10  -2   0   35.60    2.20
 -10   2   0   35.30    2.10
 -10   2   0   36.80    2.20
  11  -2   0    4.20    1.10
 -11  -2   0    6.50    2.10
 -11  -2   0    8.50    1.60
 -11  -2   0    4.40    1.10
 -11  -2   0    2.30    0.90
 -11   2   0    6.10    1.30
 -11   2   0    4.40    1.30
 -12  -2   0  187.38    6.60
 -12  -2   0  188.48    6.60
 -12  -2   0  186.88    6.40
  12  -2   0  196.28    6.50
 -12   2   0  179.18    6.60
 -12   2   0  192.48    6.60
  13  -2   0   71.39    3.10
 -13  -2   0   70.59    3.10
 -13   2   0   72.29    3.10
 -13   2   0   73.69    3.20
 -14  -2   0    8.10    1.10
 -14   2   0    7.90    1.30
 -14   2   0   12.20    1.30
 -15  -2   0   13.20    1.30
 -15   2   0   13.60    1.20
 -15   2   0   13.70    1.20
 -16  -2   0    2.20    0.50
 -16   2   0    1.20    0.70
 -16   2   0    2.20    0.70
   0   3   0   -0.10    0.20
   1  -3   0   56.99    2.10
   1   3   0   57.29    2.10
   1   3   0   55.19    2.00
   2  -3   0    0.50    0.20
  -2   3   0   -0.10    0.20
   2   3   0    0.10    0.20
   3  -3   0   96.39    3.70
   3   3   0  108.49    3.50
  -3   3   0  104.59    3.50
   4  -3   0 1083.89   32.90
  -4  -3   0 1143.29   32.90
  -4   3   0 1085.09   32.80
   4   3   0 1083.49   32.80
  -5  -3   0    0.80    0.50
   5  -3   0    2.10    0.70
   5  -3   0    1.60    0.40
  -5   3   0    1.00    0.50
   5   3   0    1.10    0.40
   6  -3   0   87.09    3.40
   6  -3   0   85.29    3.30
   6   3   0   83.69    3.20
   7  -3   0   32.40    2.20
   7  -3   0   33.90    2.00
   7   3   0   29.30    2.00
   8  -3   0  223.48    7.80
  -8  -3   0  247.08    7.70
  -8  -3   0  231.78    7.80
  -8  -3   0  234.18    7.80
  -8   3   0  235.58    8.10
   9  -3   0    5.90    1.30
  -9  -3   0    7.70    1.20
  -9  -3   0    7.60    1.40
  -9  -3   0    4.90    1.40
  -9   3   0    3.30    1.10
  10  -3   0  163.38    5.90
 -10  -3   0  169.78    5.90
 -10  -3   0  166.98    6.60
 -10  -3   0  167.28    5.90
 -11  -3   0  440.56   14.20
  11  -3   0  435.76   14.00
 -11  -3   0  455.75   14.10
 -11  -3   0  439.36   14.00
 -11   3   0  444.76   14.20
 -11   3   0  450.65   14.10
 -12  -3   0    2.90    1.00
  12  -3   0    2.80    1.20
 -12  -3   0    0.10    0.70
 -12  -3   0    1.40    0.80
 -12   3   0    1.30    0.80
 -12   3   0   -0.10    0.70
 -13  -3   0    5.40    1.10
 -13  -3   0    7.30    1.60
 -13   3   0    7.20    1.30
 -13   3   0    7.40    1.30
 -14  -3   0   11.40    1.20
 -14   3   0   10.50    1.20
 -14   3   0    7.30    1.30
 -15  -3   0   12.10    1.10
 -15   3   0   13.70    1.10
 -15   3   0   12.20    1.30
 -16  -3   0   22.80    1.20
 -16   3   0   25.90    1.30
   0   4   0  601.54   18.20
   1  -4   0  123.79    4.30
   1   4   0  133.69    4.20
   1   4   0  121.69    4.30
  -1   4   0  128.49    4.20
   2  -4   0   76.89    2.90
   2  -4   0   71.79    3.00
  -2   4   0   83.19    2.90
   2   4   0   86.09    3.00
   2   4   0   82.19    2.80
   3  -4   0  373.36   12.00
   3  -4   0  393.36   12.00
  -3   4   0  389.26   11.90
   4  -4   0   69.09    2.80
   4  -4   0   66.99    2.80
   4   4   0   68.49    2.60
  -4   4   0   67.89    2.70
   5  -4   0  502.45   15.90
   5  -4   0  493.45   15.80
   5   4   0  537.15   15.80
   6  -4   0    0.50    0.80
   6  -4   0    1.40    0.70
   6   4   0    0.60    0.70
  -7  -4   0   27.50    2.00
  -7  -4   0   26.40    1.80
  -7  -4   0   29.70    1.80
   7  -4   0   25.60    1.90
   8  -4   0  141.29    5.10
  -8  -4   0  142.69    5.10
  -8  -4   0  138.49    5.00
  -8  -4   0  140.19    4.90
  -8   4   0  124.99    5.00
   9  -4   0   24.60    2.20
  -9  -4   0   20.10    1.60
  -9  -4   0   23.20    1.80
  -9  -4   0   29.10    1.90
  -9   4   0   24.60    2.00
 -10  -4   0  181.38    6.40
 -10  -4   0  181.28    6.40
 -10  -4   0  183.58    6.30
 -10   4   0  185.18    6.40
 -11  -4   0  156.08    5.80
 -11  -4   0  151.08    5.50
 -11  -4   0  159.18    5.50
 -11   4   0  150.18    5.60
 -11   4   0  151.18    5.50
 -12  -4   0    0.10    0.70
 -12  -4   0   -0.10    0.70
 -12  -4   0    0.60    0.70
 -12   4   0    0.40    0.70
 -12   4   0    0.70    0.90
 -13  -4   0    1.10    1.10
 -13  -4   0    0.20    0.80
 -13   4   0   -0.50    0.60
 -13   4   0    0.60    0.90
 -14  -4   0   16.90    1.30
 -14  -4   0   16.90    1.60
 -14   4   0   14.70    1.50
 -14   4   0   16.30    1.30
 -15  -4   0   17.50    1.20
 -15   4   0   18.70    1.20
 -16  -4   0    5.70    0.80
 -16   4   0    6.00    0.80
   0  -5   0   -0.10    0.70
   0   5   0    0.60    0.50
  -1  -5   0   -0.10    0.60
   2  -5   0    4.00    1.10
   2  -5   0    3.80    1.00
  -2  -5   0    4.20    0.90
  -2   5   0    3.60    1.10
   2   5   0    4.70    0.80
   2   5   0    3.70    1.20
   3  -5   0   55.59    2.50
  -3  -5   0   56.79    2.60
   3   5   0   58.59    2.40
   3   5   0   63.49    3.20
   4  -5   0 1056.59   32.60
   4  -5   0 1079.99   32.80
   4   5   0 1098.49   32.50
   5  -5   0   74.59    3.20
   5  -5   0   74.99    3.60
   5   5   0   79.99    3.30
   6  -5   0   15.20    1.40
  -6  -5   0   16.30    1.40
  -6  -5   0   15.00    1.50
  -7  -5   0   65.29    2.80
   7  -5   0   66.59    3.00
  -7  -5   0   65.99    2.90
  -7  -5   0   65.49    3.10
  -8  -5   0    4.40    1.20
  -8  -5   0    3.70    1.10
  -8  -5   0    2.00    1.00
   8  -5   0    3.20    1.00
  -9  -5   0   42.50    2.30
   9  -5   0   44.60    2.70
  -9  -5   0   46.10    2.50
  -9  -5   0   45.30    2.20
 -10  -5   0    5.40    1.20
 -10  -5   0    5.20    1.10
  10  -5   0    4.20    1.30
 -10  -5   0    5.30    1.10
 -11  -5   0    4.60    1.00
 -11  -5   0    6.30    1.40
 -11  -5   0    4.50    1.20
 -11   5   0    3.60    0.90
 -12  -5   0   93.79    3.70
 -12  -5   0   92.09    3.80
 -12  -5   0   97.69    3.70
 -12   5   0   98.19    3.90
 -13  -5   0   25.00    1.60
 -13  -5   0   25.10    1.70
 -13  -5   0   24.20    1.40
 -13   5   0   23.20    1.60
 -14  -5   0   -0.40    0.60
 -14  -5   0    0.50    0.50
 -14  -5   0    0.70    0.70
 -14   5   0    0.80    0.50
 -15  -5   0    0.00    0.50
 -15   5   0    0.10    0.40
   0  -6   0  357.16   11.40
   1  -6   0    1.40    0.70
  -1  -6   0    1.90    0.80
   1   6   0    2.90    0.70
   2  -6   0  110.29    4.20
  -2  -6   0  109.39    4.10
   2   6   0  110.09    4.20
   3  -6   0  258.37    9.00
  -3  -6   0  260.07    8.50
   3   6   0  265.17    8.70
   4  -6   0   19.40    1.50
  -4  -6   0   19.20    1.60
  -4  -6   0   14.80    1.80
  -4  -6   0   17.90    1.70
   5  -6   0    0.50    0.70
  -5  -6   0   -1.00    0.90
  -5  -6   0   -0.20    0.80
   5  -6   0    2.10    0.90
  -6  -6   0   51.59    2.40
   6  -6   0   51.39    2.40
  -6  -6   0   49.30    3.00
   6  -6   0   52.29    2.70
  -6  -6   0   51.59    2.50
   7  -6   0   53.89    2.80
  -7  -6   0   52.79    2.50
  -7  -6   0   48.20    2.80
  -7  -6   0   55.89    2.60
  -8  -6   0   30.20    1.90
  -8  -6   0   29.10    1.80
  -8  -6   0   31.60    2.30
   8  -6   0   32.30    2.20
  -9  -6   0   35.00    2.00
  -9  -6   0   38.90    2.30
   9  -6   0   35.70    2.40
  -9  -6   0   33.10    2.10
 -10  -6   0   76.09    3.30
 -10  -6   0   77.79    3.40
 -10  -6   0   73.29    3.70
  10  -6   0   79.39    3.80
 -11  -6   0   34.70    1.90
 -11  -6   0   36.50    2.00
 -11  -6   0   34.70    2.10
 -11   6   0   36.40    2.10
 -12  -6   0   15.60    1.50
 -12  -6   0   13.20    1.30
 -12  -6   0   14.30    1.20
 -12   6   0   13.70    1.40
 -13  -6   0   75.09    3.00
 -13  -6   0   78.09    2.90
 -13  -6   0   69.79    2.80
 -13   6   0   71.09    3.00
 -14  -6   0    7.20    1.30
 -14  -6   0    4.50    0.70
 -14  -6   0    5.80    1.10
 -14   6   0    5.30    0.90
 -15   6   0    1.30    0.50
   0  -7   0   -1.60    1.00
   0  -7   0   -0.50    0.70
  -1  -7   0  161.88    5.50
   1  -7   0  156.58    5.60
   1  -7   0  148.29    5.50
  -1  -7   0  145.39    5.40
  -2  -7   0   13.90    1.90
  -2  -7   0   13.30    1.60
   2  -7   0   11.00    1.40
  -2  -7   0   15.00    1.50
   2  -7   0   15.00    1.90
  -3  -7   0  202.48    6.50
   3  -7   0  176.58    6.50
  -3  -7   0  192.08    6.60
  -3  -7   0  206.18    6.70
   3  -7   0  178.98    6.70
   3  -7   0  190.18    6.80
   4  -7   0    7.30    1.70
   4  -7   0    7.20    1.60
   4  -7   0    9.10    2.10
  -4  -7   0   10.40    1.30
  -4  -7   0    9.80    1.80
  -4  -7   0    8.00    1.50
   5  -7   0  121.39    4.90
  -5  -7   0  124.49    4.60
   5  -7   0  122.49    4.60
  -5  -7   0  128.89    4.60
   6  -7   0   70.09    2.90
  -6  -7   0   70.29    3.70
   6  -7   0   67.29    3.70
  -6  -7   0   57.19    3.90
  -7  -7   0   21.40    1.70
   7  -7   0   25.70    2.00
  -7  -7   0   23.10    1.60
   8  -7   0   46.90    2.70
  -8  -7   0   41.00    2.20
  -8  -7   0   45.30    2.40
  -8  -7   0   45.30    2.70
  -9  -7   0   15.90    1.40
  -9  -7   0   16.90    1.90
   9  -7   0   15.50    1.90
  -9  -7   0   16.10    1.70
 -10  -7   0  233.58    7.60
  10  -7   0  207.38    7.90
 -10  -7   0  233.38    7.70
 -10  -7   0  231.08    7.70
 -11  -7   0   17.90    1.60
 -11  -7   0   17.60    1.50
 -11  -7   0   23.20    1.80
 -11   7   0   19.50    1.60
 -12  -7   0   32.20    1.70
 -12  -7   0   33.50    2.00
 -12  -7   0   33.10    1.90
 -12   7   0   31.80    1.80
 -13  -7   0    4.10    0.70
 -13  -7   0    4.80    1.20
 -13  -7   0    3.60    0.80
 -13   7   0    3.70    0.80
 -14  -7   0    6.40    0.80
 -14   7   0    7.10    0.80
   0  -8   0  185.28    6.60
   0  -8   0  180.48    6.30
   1  -8   0  117.29    4.70
  -1  -8   0  125.69    4.70
  -1  -8   0  116.09    4.40
   1  -8   0  117.19    4.50
   2  -8   0  159.28    5.90
  -2  -8   0  152.68    5.50
   2  -8   0  155.28    5.50
  -2  -8   0  147.49    5.50
  -2  -8   0  151.78    5.60
  -3  -8   0   22.30    1.90
  -3  -8   0   26.00    2.00
   3  -8   0   25.00    1.90
  -3  -8   0   21.30    1.70
   3  -8   0   18.00    2.00
   4  -8   0   11.60    1.70
   4  -8   0   13.60    1.60
   4  -8   0    9.60    2.10
  -4  -8   0    8.50    2.30
  -4  -8   0   13.60    1.40
  -4  -8   0   12.40    1.90
  -5  -8   0   35.60    2.10
   5  -8   0   37.60    2.40
  -5  -8   0   34.80    2.00
  -6  -8   0   29.20    1.90
  -6  -8   0   31.50    1.90
   6  -8   0   32.90    2.60
   7  -8   0  462.95   15.50
  -7  -8   0  484.65   15.00
  -7  -8   0  485.35   15.10
  -8  -8   0   21.50    1.60
  -8  -8   0   20.30    1.80
   8  -8   0   18.20    1.90
  -9  -8   0   37.90    2.00
   9  -8   0   32.50    2.40
  -9  -8   0   36.40    2.10
 -10  -8   0   29.00    1.60
  10  -8   0   28.90    2.30
 -10  -8   0   30.30    1.80
 -10   8   0   29.60    1.80
 -11  -8   0   21.80    1.40
 -11  -8   0   23.60    1.30
 -11   8   0   21.40    1.50
 -12  -8   0    9.40    1.00
 -12  -8   0   11.40    1.00
 -12   8   0   11.00    1.00
 -13  -8   0    8.10    0.80
 -13  -8   0    7.00    0.70
 -13   8   0    6.40    0.80
   0  -9   0   -1.20    0.80
   0  -9   0   -0.70    1.00
   1  -9   0  145.69    5.60
  -1  -9   0  148.09    5.50
  -1  -9   0  140.09    5.20
   1  -9   0  139.29    5.20
  -2  -9   0  161.78    5.90
  -2  -9   0  150.68    5.60
   2  -9   0  155.78    5.60
   2  -9   0  159.68    6.00
  -2  -9   0  153.88    5.50
   3  -9   0   45.00    2.60
  -3  -9   0   46.80    2.70
  -3  -9   0   50.29    2.40
  -3  -9   0   49.30    2.60
   3  -9   0   46.90    2.80
  -4  -9   0   -0.50    0.80
  -4  -9   0    0.60    0.70
  -5  -9   0  114.39    4.30
   5  -9   0  107.39    4.70
  -5  -9   0  112.29    4.20
   6  -9   0  157.18    6.30
  -6  -9   0  172.08    5.80
  -6  -9   0  168.78    5.90
  -7  -9   0  285.17    9.40
  -7  -9   0  301.77    9.50
   7  -9   0  274.17    9.80
  -8  -9   0  200.58    6.60
  -8  -9   0  200.88    6.80
   8  -9   0  186.78    7.00
  -9  -9   0   81.99    3.30
  -9  -9   0   81.29    3.20
   9  -9   0   85.89    3.70
  -9   9   0   81.79    3.30
 -10  -9   0   65.09    2.70
 -10  -9   0   64.59    2.60
  10  -9   0   65.59    3.20
 -10   9   0   63.99    2.70
 -11  -9   0   27.10    1.40
 -11  -9   0   26.30    1.40
 -11   9   0   27.80    1.50
 -12  -9   0    0.00    0.40
 -12  -9   0    0.10    0.40
 -12   9   0    0.20    0.50
   0 -10   0  104.39    3.90
   0 -10   0   96.39    4.30
  -1 -10   0  356.66   12.10
  -1 -10   0  381.76   11.80
   1 -10   0  382.96   11.80
   1 -10   0  351.36   12.20
  -2 -10   0  685.63   21.30
  -2 -10   0  681.33   20.90
   2 -10   0  649.14   21.40
   2 -10   0  705.13   20.90
   3 -10   0    4.10    1.10
  -3 -10   0    3.20    0.80
  -3 -10   0    6.80    1.60
  -4 -10   0  265.57    8.50
  -4 -10   0  273.17    8.60
   4 -10   0  240.28    9.80
  -5 -10   0    9.10    1.20
   5 -10   0    8.50    1.50
  -5 -10   0    6.50    1.30
   6 -10   0    0.00    0.80
  -6 -10   0   -1.90    0.90
  -6 -10   0    1.60    0.80
  -7 -10   0   46.40    2.20
  -7 -10   0   45.00    2.10
  -7  10   0   50.09    2.40
  -8 -10   0    0.40    0.50
  -8 -10   0    0.60    0.60
   8 -10   0   -0.80    1.00
  -8  10   0   -0.70    0.70
  -9 -10   0    9.50    1.00
  -9 -10   0    9.20    0.90
   9 -10   0   12.00    1.70
  -9  10   0    8.70    1.20
 -10 -10   0    0.20    0.40
 -10 -10   0   -0.20    0.40
 -10  10   0    0.00    0.70
 -11 -10   0    5.40    0.60
 -11 -10   0    5.20    0.70
   0 -11   0    0.90    0.80
   0 -11   0   -0.30    0.90
  -1 -11   0   55.39    2.90
   1 -11   0   52.89    2.90
  -1 -11   0   55.29    2.50
   1 -11   0   57.79    2.50
  -2 -11   0   18.60    1.40
   2 -11   0   14.70    1.70
  -3 -11   0   10.60    1.20
   3 -11   0   12.40    1.60
  -4 -11   0  127.89    4.40
  -4 -11   0  121.99    4.30
   4 -11   0  114.29    4.90
  -5 -11   0   15.50    1.30
   5 -11   0   15.00    1.60
  -5 -11   0   14.70    1.20
  -6 -11   0   79.99    3.20
  -6 -11   0   86.99    3.10
  -7 -11   0   16.90    1.10
   7 -11   0   13.40    1.50
  -7 -11   0   15.90    1.20
   8 -11   0    0.30    0.90
  -8 -11   0   -0.50    0.50
  -8 -11   0    0.80    0.50
  -9 -11   0   12.50    0.90
  -9 -11   0   11.60    0.80
   1 -12   0  231.28    7.80
  -1 -12   0  227.98    7.30
   2 -12   0   80.19    3.40
  -2 -12   0   80.79    3.00
   3 -12   0   31.70    2.00
  -3 -12   0   29.00    1.60
  -4 -12   0   52.79    2.20
   4 -12   0   59.79    2.70
   5 -12   0   14.20    1.40
  -6 -12   0   -0.30    0.50
   6 -12   0    1.10    0.90
  -7 -12   0   20.50    1.10
 -17   0   1   -0.10    0.50
 -16   0   1    0.80    0.90
 -16   0   1   -0.10    0.50
  16   0  -1    1.10    0.80
  15   0  -1   -0.20    0.70
 -15   0   1    0.00    0.60
 -15   0   1    0.10    0.70
 -14   0   1    0.50    0.70
 -13   0   1    0.90    0.80
 -13   0   1    0.20    0.70
 -12   0   1    0.50    0.80
 -12   0   1    0.00    0.90
 -11   0   1   -0.60    0.70
 -11   0   1   -3.20    1.50
 -10   0   1   -1.40    0.80
 -10   0   1   -0.20    0.90
 -10   0   1   -0.60    0.70
  -9   0   1   -0.50    0.80
  -9   0   1    0.90    0.90
  -9   0   1    0.70    1.00
   8   0  -1   -0.40    0.60
   7   0  -1   -0.10    0.40
  -7   0   1   -0.30    0.50
  -6   0   1    0.40    0.30
   5   0  -1    0.10    0.20
  -5   0   1    0.90    0.30
   4   0  -1    0.40    0.20
  -4   0   1   -0.20    0.20
  -3   0   1    0.00    0.10
   3   0  -1   -0.10    0.10
  -2   0   1    0.10    0.10
   2   0  -1    0.10    0.10
   1   0  -1    0.20    0.10
   0   0  -1    0.30    0.10
   1   0   1    0.00    0.10
  -1   0  -1    0.00    0.10
   2   0   1    0.00    0.10
  -2   0  -1    0.00    0.10
  -3   0  -1    0.20    0.10
   3   0   1    0.30    0.20
  -4   0  -1    1.40    0.40
   5   0   1   -0.10    0.20
  -5   0  -1    0.00    0.30
  -6   0  -1    0.20    0.40
   6   0   1   -0.20    0.30
   7   0   1   -0.30    0.50
  -8   0  -1   -1.60    0.80
  -9   0  -1    0.80    1.00
  -9   0  -1    0.40    0.80
  -9   0  -1    0.10    1.00
 -10   0  -1    0.30    0.90
 -10   0  -1   -1.30    0.90
 -10   0  -1    0.90    0.70
 -11   0  -1    0.60    0.70
 -11   0  -1    0.00    0.90
 -12   0  -1    0.50    0.90
 -12   0  -1    1.10    0.70
 -13   0  -1    0.90    0.70
 -13   0  -1   -0.90    0.90
  14   0   1    1.80    1.20
 -14   0  -1    0.30    0.60
 -14   0  -1    0.40    0.90
 -15   0  -1   -0.30    0.50
 -16   0  -1    0.50    0.50
 -17  -1   1    5.60    0.80
 -16  -1   1   14.80    1.10
  16   1  -1   16.00    1.20
 -16   1   1   16.60    1.20
 -16   1   1   17.10    1.70
  15  -1  -1    4.10    1.20
 -15  -1   1    1.40    0.90
 -15  -1   1    2.10    0.60
 -15   1   1    2.40    0.70
 -15   1   1    3.70    1.10
 -14  -1   1   32.30    2.10
 -14  -1   1   33.70    1.90
  14  -1  -1   29.00    1.90
 -14   1   1   34.30    1.90
 -14   1   1   31.30    2.30
 -13  -1   1    9.80    1.40
 -13  -1   1    5.40    1.50
 -13   1   1    5.90    1.30
 -13   1   1    7.90    1.50
 -12  -1   1  640.24   20.30
 -12  -1   1  656.23   20.30
 -12  -1   1  660.23   20.10
 -12   1   1  665.93   20.30
 -12   1   1  644.74   20.30
 -11  -1   1    1.60    0.80
 -11  -1   1    1.30    1.10
 -11  -1   1    0.20    1.30
 -11  -1   1   -0.10    0.70
 -11   1   1    1.40    0.80
 -11   1   1    1.90    0.80
 -10  -1   1   28.40    2.30
 -10  -1   1   27.60    1.80
 -10  -1   1   30.70    1.80
 -10  -1   1   26.20    2.20
 -10   1   1   28.80    2.00
 -10   1   1   29.60    2.00
  -9  -1   1  126.49    4.60
  -9  -1   1  129.59    4.70
  -9  -1   1  122.69    4.80
  -9   1   1  131.79    4.70
  -9   1   1  131.89    4.80
   8  -1  -1  302.87    9.90
   8   1  -1  302.27    9.80
   6  -1  -1   81.59    3.00
  -6  -1   1   78.99    3.00
   6   1  -1   85.39    3.00
  -6   1   1   81.39    3.00
  -5  -1   1   11.70    0.80
   5  -1  -1   10.90    0.70
   5   1  -1   10.50    0.70
  -5   1   1   11.00    0.80
   4  -1  -1 1189.98   37.60
  -4  -1   1 1278.57   37.60
  -4   1   1 1291.67   37.60
   4   1  -1 1302.27   38.10
   3  -1  -1  558.94   17.70
  -3  -1   1  613.64   17.70
  -3   1   1  599.44   17.70
   3   1  -1  598.64   17.70
  -2  -1   1  608.34   17.10
   2  -1  -1  554.34   17.00
   2   1  -1  554.14   17.00
  -2   1   1  553.74   17.00
   1  -1  -1  103.69    3.30
  -1   1   1  109.99    3.30
   1   1  -1  106.89    3.20
   0  -1   1  452.75   13.40
   0   1  -1  448.16   13.30
   1  -1   1  753.12   22.40
  -1  -1  -1  675.43   22.00
  -1   1  -1  789.52   22.40
   1   1   1  751.62   22.50
  -2  -1  -1 1232.48   35.30
   2  -1   1 1142.39   35.20
   2   1   1 1168.18   35.00
  -2   1  -1 1127.69   34.60
   3  -1   1  449.56   13.80
  -3  -1  -1  476.85   13.80
  -3   1  -1  469.35   13.80
   3   1   1  441.66   13.80
   4  -1   1   22.60    1.10
  -4   1  -1   23.70    1.10
  -5  -1  -1  801.52   24.10
   5  -1   1  842.62   24.10
  -5   1  -1  746.03   24.10
   5   1   1  812.12   24.20
   6  -1   1    0.50    0.40
  -6  -1  -1    1.10    0.60
   6   1   1    0.20    0.40
  -6   1  -1    0.60    0.50
   7  -1   1 1411.26   42.70
   7   1   1 1437.86   42.70
  -8  -1  -1   99.99    3.80
  -8   1  -1   97.99    3.70
  -9  -1  -1   45.20    2.30
  -9  -1  -1   45.40    2.30
  -9  -1  -1   43.20    2.80
  -9   1  -1   48.90    2.30
 -10  -1  -1   97.09    3.90
 -10  -1  -1  100.99    3.80
 -10  -1  -1   97.49    4.10
 -10   1  -1   93.59    3.80
 -10   1  -1  101.39    4.00
 -11  -1  -1   46.10    2.40
 -11  -1  -1   46.20    2.40
 -11  -1  -1   48.50    2.80
 -11   1  -1   47.60    2.50
 -11   1  -1   48.70    2.50
 -12  -1  -1   21.40    2.10
 -12  -1  -1   19.80    1.60
 -12   1  -1   21.30    1.80
 -12   1  -1   21.60    1.60
 -13  -1  -1    1.30    0.70
 -13   1  -1    1.30    0.70
 -13   1  -1    1.10    0.80
 -14  -1  -1    0.50    0.60
 -14   1  -1    0.50    0.60
 -14   1  -1    0.40    0.70
 -15  -1  -1    0.70    0.50
 -15   1  -1    1.00    0.80
 -15   1  -1    0.90    0.50
 -16  -1  -1   -0.40    0.50
 -16   1  -1    0.20    0.50
 -17  -2   1    1.10    0.40
 -16  -2   1    1.30    0.60
 -16   2   1    1.60    0.60
  16   2  -1    0.80    0.60
 -16   2   1    1.90    0.70
 -15  -2   1    0.10    0.60
 -15   2   1    0.40    0.70
 -15   2   1    0.40    0.60
 -14  -2   1    8.00    1.20
  14  -2  -1    6.10    1.30
 -14   2   1    7.10    1.60
 -14   2   1    8.10    1.30
 -13  -2   1   19.80    2.00
 -13  -2   1   18.00    1.60
  13  -2  -1   16.50    1.60
 -13  -2   1   15.20    1.90
 -13   2   1   18.10    1.60
 -13   2   1   18.40    1.60
  12  -2  -1   33.20    2.00
 -12  -2   1   27.40    2.10
 -12  -2   1   28.80    2.30
 -12  -2   1   29.60    1.80
 -12  -2   1   29.40    2.00
 -12   2   1   31.40    2.00
 -12   2   1   28.80    2.00
 -11  -2   1  186.58    6.50
 -11  -2   1  189.38    6.60
 -11   2   1  193.78    6.60
 -11   2   1  188.28    6.70
 -10  -2   1   70.19    3.40
 -10  -2   1   72.39    3.20
 -10  -2   1   70.49    3.10
 -10  -2   1   72.89    3.00
 -10   2   1   73.09    3.20
 -10   2   1   68.89    3.10
  -9  -2   1   37.90    2.20
  -9  -2   1   37.80    1.90
  -9  -2   1   34.00    2.10
  -9  -2   1   34.00    2.50
  -9   2   1   34.20    2.10
   8  -2  -1  138.69    5.20
   8   2  -1  134.09    5.00
   7  -2  -1   15.80    1.40
   7   2  -1   13.90    1.20
  -6  -2   1  309.07    9.70
   6  -2  -1  297.17    9.60
  -6   2   1  306.47    9.60
   6   2  -1  313.17    9.60
   5  -2  -1  690.83   21.50
  -5  -2   1  750.62   21.50
  -5   2   1  706.23   21.50
   5   2  -1  708.53   21.50
   4  -2  -1  516.55   16.10
  -4  -2   1  552.54   16.10
   4   2  -1  520.95   16.00
  -4   2   1  541.25   16.10
   3  -2  -1  635.14   18.90
  -3  -2   1  613.44   18.80
   3   2  -1  594.74   18.80
  -3   2   1  675.73   18.90
   2  -2  -1    0.50    0.20
   2   2  -1    0.50    0.10
  -2   2   1    0.50    0.20
   1  -2  -1  268.07    8.30
   1   2  -1  278.77    8.20
  -1   2   1  267.87    8.20
   0  -2   1  211.38    7.00
   0   2   1  244.08    7.10
   0   2  -1  241.58    7.00
   1  -2   1  481.65   14.70
  -1   2  -1  544.45   14.70
   1   2   1  447.16   14.70
   2  -2   1 1347.27   37.80
  -2   2  -1 1285.47   37.20
   2   2   1 1133.69   37.20
  -3  -2  -1   85.39    2.80
   3  -2   1   78.59    2.90
  -3   2  -1   75.99    2.70
   3   2   1   78.89    2.70
   4  -2   1   35.30    1.50
  -4  -2  -1   36.90    1.60
  -4   2  -1   38.00    1.50
   4   2   1   34.30    1.50
  -5  -2  -1   13.20    1.10
   5  -2   1   16.70    1.00
  -5   2  -1   10.50    1.00
   5   2   1   13.90    0.90
   6  -2   1  233.38    7.90
   6  -2   1  255.47    8.00
   6   2   1  251.37    7.90
   7  -2   1  166.38    5.90
   7  -2   1  163.68    5.80
   7   2   1  178.08    5.90
  -8  -2  -1  148.99    5.10
  -8  -2  -1  147.69    5.20
  -8   2  -1  143.29    5.10
  -9  -2  -1   47.20    2.60
  -9  -2  -1   47.30    2.40
  -9  -2  -1   45.50    2.30
  -9   2  -1   44.80    2.30
 -10  -2  -1    4.90    1.20
 -10  -2  -1    6.70    1.30
 -10  -2  -1    4.70    1.20
 -10   2  -1    5.60    1.20
 -11  -2  -1   84.99    3.80
 -11  -2  -1   92.09    3.60
 -11  -2  -1   93.89    3.80
 -11   2  -1   93.59    3.70
 -11   2  -1   97.69    3.90
 -12  -2  -1   28.90    1.90
 -12  -2  -1   32.80    1.90
 -12   2  -1   31.90    2.00
 -12   2  -1   30.80    1.90
 -13  -2  -1   62.19    2.90
 -13   2  -1   72.49    3.10
 -13   2  -1   67.19    2.90
 -14  -2  -1    6.00    1.00
 -14   2  -1    5.20    1.20
 -14   2  -1    7.70    1.10
 -15  -2  -1    2.60    0.80
  15   2   1    3.20    0.80
 -15   2  -1    2.30    0.70
 -15   2  -1    4.10    0.90
 -16  -2  -1   21.20    1.10
 -16   2  -1   19.50    1.20
 -16  -3   1   42.80    1.90
  16   3  -1   46.70    1.80
 -16   3   1   38.40    2.10
 -15  -3   1   25.50    1.60
 -15   3   1   25.80    1.70
 -15   3   1   26.20    1.60
 -14  -3   1    5.00    1.50
 -14  -3   1    4.40    1.10
 -14   3   1    6.90    1.10
 -14   3   1    4.70    1.30
 -13  -3   1   18.60    1.60
 -13  -3   1   17.20    1.60
 -13  -3   1   17.10    1.40
  13  -3  -1   19.10    1.80
 -13   3   1   15.80    1.60
 -13   3   1   17.10    1.60
 -12  -3   1    8.20    1.20
 -12  -3   1    6.60    1.30
 -12  -3   1    6.90    1.50
  12  -3  -1    9.00    1.50
 -12   3   1    8.80    1.30
 -12   3   1    9.10    1.60
 -11  -3   1   61.39    2.90
 -11  -3   1   59.19    2.70
 -11  -3   1   62.29    2.90
  11  -3  -1   61.89    2.90
 -11   3   1   58.19    2.90
 -11   3   1   59.49    2.90
 -10  -3   1  234.58    7.70
 -10  -3   1  236.18    7.90
 -10  -3   1  233.08    7.80
  10  -3  -1  218.48    7.70
 -10   3   1  231.28    7.90
 -10   3   1  234.98    7.80
  -9  -3   1    2.80    0.90
  -9  -3   1    2.70    0.90
  -9  -3   1    2.60    0.80
  -9   3   1    2.00    1.10
   8  -3  -1  149.49    5.40
  -8  -3   1  152.78    5.20
  -8  -3   1  154.48    5.40
  -8  -3   1  146.29    5.30
   7  -3  -1 1238.48   38.10
   7  -3  -1 1274.87   38.30
   7   3  -1 1291.57   38.10
  -6  -3   1  557.14   17.90
   6  -3  -1  583.84   17.90
   6  -3  -1  571.94   17.90
   6   3  -1  618.94   17.90
  -5  -3   1  100.89    3.60
   5  -3  -1   96.59    3.60
   5   3  -1  102.39    3.50
  -5   3   1  101.89    3.60
  -4  -3   1   94.09    3.10
   4  -3  -1   89.49    3.20
  -4   3   1   79.39    3.10
   4   3  -1   91.19    3.10
   3  -3  -1  586.44   17.70
   3   3  -1  584.34   17.60
  -3   3   1  582.44   17.60
   2  -3  -1   12.10    0.80
  -2   3   1   12.90    0.80
   2   3  -1   12.20    0.70
   1  -3  -1  108.29    3.80
   1   3  -1  127.79    3.90
  -1   3   1  117.59    3.90
   0   3   1  393.96   12.00
   0   3  -1  396.86   12.00
   1  -3   1  246.98    8.00
   1   3   1  248.78    8.00
  -1   3  -1  271.37    8.00
   1   3   1  276.07    8.20
   2  -3   1    1.40    0.50
   2   3   1    1.60    0.50
   3  -3   1    1.00    0.30
  -3   3  -1    1.40    0.50
   4  -3   1  324.77    9.80
   4  -3   1  291.77    9.70
  -4  -3  -1  315.37    9.80
   4   3   1  315.87    9.70
  -4   3  -1  306.37    9.70
   5  -3   1   31.60    1.70
  -5  -3  -1   29.00    1.80
   5  -3   1   32.20    1.60
  -5   3  -1   27.00    1.60
   5   3   1   29.30    1.50
   6  -3   1  374.96   11.70
   6  -3   1  353.76   11.50
   6   3   1  373.26   11.60
   7  -3   1  340.67   10.60
   7  -3   1  320.17   10.40
   8  -3   1   95.89    3.80
  -8  -3  -1   91.89    3.60
  -8  -3  -1   89.99    3.60
  -8  -3  -1   91.49    3.70
  -8   3  -1   91.19    3.60
  -9  -3  -1  212.38    7.20
  -9  -3  -1  213.18    7.10
  -9  -3  -1  214.68    7.20
  -9   3  -1  208.88    7.10
 -10  -3  -1  788.32   24.30
 -10  -3  -1  806.72   24.40
 -10  -3  -1  785.42   24.20
 -10   3  -1  795.22   24.30
 -11  -3  -1   10.70    1.60
 -11  -3  -1   11.90    1.30
 -11  -3  -1   10.30    1.40
 -11   3  -1   12.30    1.50
 -11   3  -1   11.20    1.40
 -12  -3  -1  119.69    4.70
 -12  -3  -1  129.69    4.60
 -12  -3  -1  124.69    4.70
 -12   3  -1  128.49    4.80
 -12   3  -1  123.29    4.60
 -13  -3  -1    7.20    1.10
 -13   3  -1    5.20    1.50
 -13   3  -1    7.50    1.90
 -14  -3  -1    1.80    0.70
 -14   3  -1    1.50    0.60
 -14   3  -1    1.30    0.70
 -15  -3  -1   82.59    3.10
 -15   3  -1   78.59    3.00
 -15   3  -1   86.39    3.30
 -16  -3  -1  105.49    3.60
 -16  -4   1   25.30    1.30
 -16   4   1   25.60    1.30
 -15  -4   1   36.60    1.90
 -15   4   1   35.80    1.80
 -14  -4   1    3.20    1.00
 -14  -4   1    5.00    1.20
 -14   4   1    3.30    1.00
 -13  -4   1   33.40    1.90
 -13  -4   1   33.50    2.00
 -13  -4   1   34.40    2.00
 -13   4   1   32.60    2.00
 -13   4   1   31.00    2.30
 -12  -4   1   27.90    1.90
  12  -4  -1   31.80    2.20
 -12  -4   1   29.80    1.80
 -12  -4   1   30.30    1.90
 -12   4   1   30.50    2.00
 -12   4   1   31.00    2.20
  11  -4  -1  223.48    7.70
 -11  -4   1  230.48    7.60
 -11  -4   1  237.38    7.70
 -11  -4   1  224.08    7.80
 -11   4   1  226.88    7.80
 -11   4   1  220.58    7.60
  10  -4  -1  139.89    5.80
 -10  -4   1  138.49    5.20
 -10  -4   1  140.59    5.20
 -10  -4   1  149.69    5.10
 -10   4   1  133.29    5.20
   9  -4  -1    9.70    1.90
  -9  -4   1   14.90    1.50
   9  -4  -1   16.20    1.90
  -9  -4   1   12.00    1.50
  -9  -4   1   15.00    1.40
   8  -4  -1   23.30    2.20
  -8  -4   1   24.60    1.80
  -8  -4   1   23.40    1.60
  -8  -4   1   21.40    1.70
   8  -4  -1   20.40    2.10
  -7  -4   1   45.70    2.20
   7  -4  -1   45.70    2.40
  -7  -4   1   44.30    2.30
  -7  -4   1   44.40    2.60
   7   4  -1   49.10    2.50
   6  -4  -1   13.20    1.40
   6  -4  -1   13.40    1.70
   6   4  -1   12.80    1.40
   5  -4  -1  149.88    5.30
   5  -4  -1  144.39    5.20
   5   4  -1  155.28    5.10
   4  -4  -1  183.88    6.20
   4  -4  -1  189.88    6.30
   4   4  -1  189.58    6.10
  -4   4   1  183.78    6.10
   3  -4  -1  370.76   11.20
   3  -4  -1  349.07   11.20
  -3   4   1  345.77   11.10
   3   4  -1  363.26   11.00
   2  -4  -1  222.68    7.10
   2  -4  -1  230.78    7.40
  -2   4   1  213.38    7.00
   2   4  -1  220.48    6.90
   2   4  -1  211.98    7.00
  -1   4   1    3.00    0.70
   0   4  -1  590.34   17.80
   0   4   1  588.94   17.90
   1  -4   1  184.88    6.20
  -1   4  -1  203.68    6.20
   1   4   1  188.98    6.20
   1   4   1  195.48    6.30
   2  -4   1    3.60    0.80
   2  -4   1    4.20    0.70
  -2   4  -1    4.00    0.70
   2   4   1    5.70    0.90
   2   4   1    5.20    0.80
   3  -4   1  933.31   28.80
   3  -4   1  961.60   28.80
  -3   4  -1  921.61   28.70
   3   4   1 1004.00   28.70
   4  -4   1    0.50    0.60
   4  -4   1   -0.10    0.40
   4   4   1    0.30    0.40
  -4   4  -1    0.40    0.50
   5  -4   1  154.28    5.30
   5  -4   1  139.19    5.30
   5   4   1  161.48    5.30
   6  -4   1   62.49    2.80
   6  -4   1   62.59    3.20
   6   4   1   63.99    3.00
  -7  -4  -1   72.39    3.20
  -7  -4  -1   72.99    3.00
   7  -4   1   71.69    2.90
   7  -4   1   74.69    3.20
  -7  -4  -1   74.19    3.10
  -8  -4  -1  252.37    8.30
  -8  -4  -1  258.47    8.40
  -8  -4  -1  256.07    8.40
   8  -4   1  252.77    8.50
  -8   4  -1  249.38    8.30
   9  -4   1  335.77   10.90
  -9  -4  -1  338.27   10.80
  -9  -4  -1  320.67   10.90
  -9  -4  -1  334.67   10.70
  -9   4  -1  325.67   10.60
 -10  -4  -1   21.30    1.80
 -10  -4  -1   18.20    1.50
 -10  -4  -1   19.00    1.70
 -10   4  -1   23.20    1.80
 -11  -4  -1   18.00    1.60
 -11  -4  -1   16.00    1.40
 -11  -4  -1   18.70    1.60
 -11   4  -1   18.20    1.70
 -11   4  -1   18.90    1.60
 -12  -4  -1   86.79    3.60
 -12  -4  -1   86.39    3.40
 -12  -4  -1   85.09    3.50
 -12   4  -1   80.29    3.50
 -12   4  -1   85.89    3.40
 -13  -4  -1   27.40    1.80
 -13  -4  -1   29.50    1.60
 -13  -4  -1   30.90    1.80
 -13   4  -1   31.00    1.80
 -13   4  -1   27.10    1.70
 -14  -4  -1  108.19    3.90
 -14   4  -1  107.19    3.90
 -14   4  -1  105.99    3.80
 -15  -4  -1   55.59    2.40
 -15   4  -1   69.09    2.80
 -16  -5   1   42.20    1.70
 -16   5   1   39.00    1.60
 -15  -5   1   16.30    1.40
 -15  -5   1   18.90    1.20
 -15   5   1   19.60    1.30
 -14  -5   1    1.40    0.70
 -14  -5   1    0.60    0.60
 -14  -5   1    1.10    0.60
 -14   5   1    0.50    0.50
 -13  -5   1    0.60    0.70
 -13  -5   1    1.20    0.70
 -13  -5   1    0.10    0.50
 -13   5   1    1.00    0.60
 -12  -5   1   -0.60    0.80
 -12  -5   1    0.20    0.60
 -12  -5   1   -0.10    0.70
 -12   5   1   -0.30    0.70
 -11  -5   1   25.20    1.80
 -11  -5   1   26.10    1.90
 -11  -5   1   26.20    1.70
  11  -5  -1   30.90    2.20
 -11   5   1   27.00    1.90
 -10  -5   1   50.19    2.70
 -10  -5   1   53.49    2.60
 -10  -5   1   53.29    2.50
  10  -5  -1   57.49    2.90
  -9  -5   1   58.19    2.80
  -9  -5   1   58.29    2.60
   9  -5  -1   61.59    3.10
   9  -5  -1   58.79    3.00
  -9  -5   1   54.39    3.70
  -8  -5   1   38.50    2.00
   8  -5  -1   37.70    2.40
  -8  -5   1   40.90    2.40
   8  -5  -1   38.10    2.50
  -8  -5   1   38.60    2.20
  -7  -5   1   51.89    2.40
  -7  -5   1   52.69    2.70
   7  -5  -1   46.10    2.80
  -7  -5   1   54.29    2.60
   7  -5  -1   54.09    2.70
  -6  -5   1   87.89    3.50
   6  -5  -1   83.19    3.40
  -6  -5   1   87.29    3.40
   6  -5  -1   89.39    3.70
   6   5  -1   87.59    3.80
   5  -5  -1    4.60    1.10
   5  -5  -1    5.30    1.70
   5   5  -1    4.20    1.30
   4  -5  -1  213.48    7.20
   4   5  -1  212.38    7.00
  -3  -5   1  601.24   18.50
   3  -5  -1  607.24   18.50
   3  -5  -1  634.34   18.70
   3   5  -1  606.64   18.40
   3   5  -1  558.04   18.60
   2  -5  -1  323.87   10.10
  -2  -5   1  312.07   10.00
   2   5  -1  318.37   10.10
   2   5  -1  323.27    9.90
  -2   5   1  305.37   10.10
   1  -5  -1   54.19    2.40
  -1  -5   1   55.79    2.40
   1   5  -1   53.39    2.40
   1   5  -1   57.19    2.30
  -1   5   1   56.09    2.50
   0  -5   1  201.78    6.70
   0  -5  -1  207.88    6.80
   0   5  -1  198.58    6.70
   0   5   1  212.58    6.90
   1  -5   1   50.39    2.30
  -1  -5  -1   52.89    2.30
   1   5   1   52.29    2.50
   1   5   1   54.49    2.20
  -1   5  -1   51.29    2.30
   2  -5   1  138.49    4.80
  -2  -5  -1  135.79    4.70
   2  -5   1  128.39    4.70
   2   5   1  130.89    5.00
  -2   5  -1  128.49    4.60
   2   5   1  136.89    4.60
   3  -5   1   74.39    3.10
   3  -5   1   75.49    3.00
  -3  -5  -1   71.79    3.00
   3   5   1   70.99    2.90
   4  -5   1   44.40    2.50
   4  -5   1   45.90    2.20
   4   5   1   43.20    2.30
  -5  -5  -1   69.79    3.00
   5  -5   1   72.39    3.40
  -5  -5  -1   71.29    2.90
  -6  -5  -1   71.69    3.00
  -6  -5  -1   70.79    3.00
   6  -5   1   72.09    3.10
   6  -5   1   66.59    2.90
  -6  -5  -1   74.99    4.40
  -7  -5  -1   50.99    2.70
  -7  -5  -1   51.79    2.40
   7  -5   1   49.10    2.60
  -7  -5  -1   49.00    2.50
   7  -5   1   50.19    2.30
  -8  -5  -1   97.19    3.70
   8  -5   1   95.49    4.00
  -8  -5  -1   93.69    3.80
  -8  -5  -1   89.99    3.80
  -8   5  -1   90.89    3.80
  -9  -5  -1  195.68    6.70
  -9  -5  -1  196.18    6.60
  -9  -5  -1  188.98    6.70
   9  -5   1  201.98    7.00
  -9   5  -1  183.08    6.60
 -10  -5  -1   82.49    3.60
  10  -5   1   87.19    4.00
 -10  -5  -1   85.79    3.50
 -10  -5  -1   88.39    3.60
 -10   5  -1   82.19    3.50
 -11  -5  -1   14.20    1.50
 -11  -5  -1   13.30    1.50
 -11  -5  -1   11.70    1.30
 -11   5  -1   13.10    1.70
 -12  -5  -1   16.10    1.30
 -12   5  -1   12.70    1.70
 -12   5  -1   15.20    1.40
 -13  -5  -1   53.49    2.40
 -13  -5  -1   50.39    2.20
 -13  -5  -1   51.19    2.30
 -13   5  -1   47.50    2.30
 -14  -5  -1  116.59    3.90
 -14  -5  -1   96.59    3.80
 -14   5  -1  116.99    4.00
 -15  -5  -1   92.19    3.10
 -15   5  -1   86.89    3.10
 -15  -6   1   36.20    1.60
 -15  -6   1   35.80    1.90
 -15   6   1   33.70    1.50
 -14  -6   1    1.20    0.60
 -14  -6   1    0.80    0.50
 -14  -6   1    1.00    0.60
 -14   6   1    0.70    0.50
 -13  -6   1   73.09    2.90
 -13  -6   1   70.19    2.90
 -13  -6   1   72.69    3.00
 -13   6   1   67.89    2.90
 -12  -6   1   55.39    2.40
 -12  -6   1   60.29    3.20
 -12  -6   1   49.30    2.50
 -12   6   1   53.69    2.60
 -11  -6   1   12.70    1.20
 -11  -6   1    9.80    1.50
 -11  -6   1   12.10    1.30
 -11   6   1   10.80    1.40
 -10  -6   1    9.40    1.20
  10  -6  -1   10.40    2.10
 -10  -6   1   10.00    1.50
 -10  -6   1    6.60    1.30
  -9  -6   1  400.16   12.70
   9  -6  -1  413.86   13.00
   9  -6  -1  393.66   12.70
  -9  -6   1  396.66   12.70
  -9  -6   1  375.46   12.50
  -8  -6   1   61.89    2.80
  -8  -6   1   65.09    3.00
  -8  -6   1   66.09    3.10
   8  -6  -1   65.69    3.30
   8  -6  -1   67.59    3.20
   7  -6  -1    2.50    0.90
  -7  -6   1    6.10    1.20
  -7  -6   1    4.90    1.20
  -7  -6   1    5.10    1.30
   7  -6  -1    3.80    1.30
  -6  -6   1   47.90    2.40
   6  -6  -1   50.09    2.60
   6  -6  -1   43.70    2.70
  -6  -6   1   49.00    2.30
  -6  -6   1   46.60    2.80
   5  -6  -1  101.49    4.10
  -5  -6   1  107.59    3.90
   5  -6  -1   99.39    4.20
   5  -6  -1   95.69    3.80
  -5  -6   1  104.99    4.00
  -4  -6   1  263.97    8.60
  -4  -6   1  242.38    8.40
   4  -6  -1  269.47    8.70
   4   6  -1  261.27    8.70
  -3  -6   1   62.39    2.80
   3   6  -1   59.89    2.80
  -2  -6   1    4.40    0.90
   2  -6  -1    2.40    0.70
   2   6  -1    4.10    1.20
   1  -6  -1  224.78    7.60
  -1  -6   1  233.18    7.60
   1   6  -1  226.48    7.60
   0  -6   1  255.37    8.50
   0  -6  -1  254.37    8.50
   0   6   1  263.87    8.50
   1  -6   1  396.36   12.60
  -1  -6  -1  411.16   12.60
   1   6   1  387.56   12.60
  -2  -6  -1 1691.43   49.80
   2  -6   1 1627.74   49.90
   2   6   1 1676.63   49.99
  -3  -6  -1  327.37   11.20
  -3  -6  -1  359.16   11.30
   3  -6   1  366.06   11.80
   3  -6   1  363.86   11.40
   4  -6   1   46.20    2.40
  -4  -6  -1   47.10    2.30
  -4  -6  -1   49.80    2.40
   4  -6   1   47.30    2.30
  -5  -6  -1   85.59    3.50
  -5  -6  -1   85.49    3.40
   5  -6   1   89.49    3.40
   5  -6   1   84.69    3.60
  -6  -6  -1   18.70    1.50
   6  -6   1   15.40    1.60
   6  -6   1   19.30    1.50
  -6  -6  -1   16.60    1.50
   7  -6   1  142.09    5.00
  -7  -6  -1  135.49    5.20
   7  -6   1  148.09    5.40
  -7  -6  -1  139.99    5.30
  -7  -6  -1  130.19    5.10
  -8  -6  -1  189.18    6.80
  -8  -6  -1  198.48    6.70
  -8  -6  -1  194.38    6.90
   8  -6   1  204.98    7.10
   9  -6   1   99.19    4.20
  -9  -6  -1   94.99    3.90
  -9  -6  -1   92.39    3.70
  -9  -6  -1   88.59    3.80
 -10  -6  -1    7.80    1.60
 -10  -6  -1    9.90    1.20
 -10  -6  -1   10.50    1.40
  10  -6   1    7.80    1.90
 -11  -6  -1   32.00    2.10
 -11  -6  -1   31.80    1.70
 -11  -6  -1   31.70    1.90
 -11   6  -1   31.60    2.00
 -12  -6  -1  188.88    6.10
 -12  -6  -1  182.18    6.20
 -12  -6  -1  180.48    6.20
 -12   6  -1  178.68    6.30
 -13  -6  -1   76.79    2.90
 -13  -6  -1   76.99    3.00
 -13  -6  -1   75.19    2.80
 -13   6  -1   73.49    3.00
 -14  -6  -1   33.20    1.60
 -14  -6  -1   26.20    1.50
 -14   6  -1   33.50    1.50
 -14  -7   1    9.80    0.90
 -14  -7   1    9.40    1.20
 -14   7   1    8.60    0.90
 -13  -7   1    8.60    1.00
 -13  -7   1    6.20    1.20
 -13  -7   1    7.20    0.80
 -13   7   1    8.60    1.10
 -12  -7   1   12.00    1.20
 -12  -7   1   12.10    1.10
 -12  -7   1   14.20    1.40
 -12   7   1   11.80    1.20
 -11  -7   1   34.90    2.10
 -11  -7   1   35.70    2.00
 -11  -7   1   36.70    2.00
 -11   7   1   37.20    2.00
 -10  -7   1   30.80    1.80
 -10  -7   1   31.40    2.00
  10  -7  -1   27.60    2.40
 -10  -7   1   31.10    2.10
 -10   7   1   30.50    2.00
  -9  -7   1   55.09    3.00
   9  -7  -1   53.59    3.00
  -9  -7   1   59.49    2.80
  -9  -7   1   49.20    2.50
   8  -7  -1  174.88    6.30
  -8  -7   1  179.48    6.30
  -8  -7   1  173.68    6.30
   8  -7  -1  187.08    6.60
  -8  -7   1  169.58    6.10
  -7  -7   1   18.40    1.50
  -7  -7   1   19.00    1.60
   7  -7  -1   18.80    1.80
  -6  -7   1   38.50    2.10
  -6  -7   1   38.20    2.20
   6  -7  -1   38.30    2.40
   6  -7  -1   37.50    2.40
   5  -7  -1  423.26   13.80
   5  -7  -1  426.96   14.10
  -5  -7   1  451.25   13.80
  -5  -7   1  442.36   13.70
   4  -7  -1   19.30    1.70
   4  -7  -1   21.00    2.00
  -4  -7   1   20.40    1.60
  -4  -7   1   22.00    1.80
   4  -7  -1   17.80    2.10
   3  -7  -1   50.59    2.60
   3  -7  -1   53.59    2.80
  -3  -7   1   48.80    2.50
  -3  -7   1   52.39    2.70
  -3  -7   1   52.99    2.70
   2  -7  -1  203.78    7.00
  -2  -7   1  213.08    7.10
  -2  -7   1  203.58    6.90
   2  -7  -1  197.98    7.10
  -1  -7   1    5.70    1.80
   1  -7  -1    0.10    1.00
   1  -7  -1    0.40    0.70
   0  -7  -1  110.19    4.30
   0  -7  -1  112.69    4.30
   0  -7   1  116.59    4.40
  -1  -7  -1    6.10    1.30
  -1  -7  -1    4.30    1.20
   1  -7   1    6.10    1.20
  -1  -7  -1    7.40    1.40
  -2  -7  -1    2.00    0.80
  -2  -7  -1    2.80    1.10
  -2  -7  -1    3.50    1.00
   2  -7   1    2.60    0.90
   2  -7   1    2.60    1.10
   3  -7   1   40.00    2.40
  -3  -7  -1   43.40    2.30
  -3  -7  -1   44.10    2.40
   3  -7   1   44.60    2.40
  -3  -7  -1   45.10    2.30
  -4  -7  -1    4.40    1.30
  -4  -7  -1    4.40    1.20
   4  -7   1    3.80    1.00
   4  -7   1    5.10    1.20
  -5  -7  -1   63.39    2.80
  -5  -7  -1   63.99    2.90
   5  -7   1   65.59    2.80
   5  -7   1   64.79    3.10
   6  -7   1    9.10    1.30
   6  -7   1    6.10    1.50
  -6  -7  -1    6.90    1.30
  -6  -7  -1    7.20    1.20
  -7  -7  -1   53.39    2.70
   7  -7   1   60.79    3.10
  -7  -7  -1   54.19    2.60
  -8  -7  -1  160.08    5.60
  -8  -7  -1  157.48    5.70
   8  -7   1  149.69    7.10
  -9  -7  -1  383.66   11.70
  -9  -7  -1  379.96   11.90
  -9  -7  -1  355.56   11.70
   9  -7   1  344.37   12.00
 -10  -7  -1   10.70    2.30
  10  -7   1   11.10    2.00
 -10  -7  -1   13.60    1.30
 -10  -7  -1   11.20    1.20
 -11  -7  -1    5.60    1.00
 -11  -7  -1    5.90    0.90
 -11  -7  -1    6.80    1.40
 -11   7  -1    4.50    1.00
 -12  -7  -1    0.30    0.50
 -12  -7  -1    2.40    0.90
 -12  -7  -1    0.20    0.50
 -12   7  -1    0.60    0.50
 -13  -7  -1   60.09    2.20
 -13  -7  -1   58.59    2.30
 -13   7  -1   57.39    2.30
 -14   7  -1   78.09    2.70
 -13  -8   1   11.80    0.80
 -13  -8   1   11.60    1.00
 -13   8   1   12.00    1.00
 -12  -8   1   10.80    1.00
 -12  -8   1   12.10    1.00
 -12   8   1   13.00    1.20
 -11  -8   1    8.70    1.00
 -11  -8   1    6.10    0.90
 -11  -8   1    5.20    1.50
 -11   8   1    6.00    1.10
 -10  -8   1   62.89    2.90
 -10  -8   1   69.59    3.20
 -10  -8   1   61.29    2.90
  10  -8  -1   57.59    3.20
 -10   8   1   58.29    3.40
  -9  -8   1   37.70    2.40
  -9  -8   1   41.10    2.20
  -9  -8   1   37.90    2.00
   9  -8  -1   36.60    2.50
  -8  -8   1    1.10    0.80
  -8  -8   1    1.30    0.70
   8  -8  -1    2.80    1.10
  -7  -8   1  101.59    4.10
  -7  -8   1  101.69    4.00
   7  -8  -1  106.39    4.20
  -6  -8   1  212.18    7.20
   6  -8  -1  213.88    7.70
   6  -8  -1  209.08    7.20
  -6  -8   1  205.08    7.10
  -5  -8   1    8.00    1.30
   5  -8  -1    9.90    1.60
   5  -8  -1   11.50    1.80
  -5  -8   1   12.50    1.50
  -4  -8   1   -0.50    1.10
   4  -8  -1    1.60    0.90
  -4  -8   1    0.50    1.00
   4  -8  -1    1.70    1.00
  -3  -8   1   69.69    3.20
  -3  -8   1   65.79    3.10
   3  -8  -1   64.69    3.10
   3  -8  -1   66.59    3.30
  -3  -8   1   64.89    2.90
  -2  -8   1    0.00    0.90
   2  -8  -1    1.30    0.90
   2  -8  -1    0.90    0.90
  -2  -8   1    1.60    1.00
  -2  -8   1    0.80    1.30
   1  -8  -1  181.28    6.30
   1  -8  -1  180.18    6.50
  -1  -8   1  173.48    6.20
  -1  -8   1  181.18    6.40
   0  -8   1   34.80    2.30
   0  -8  -1   35.60    2.10
   0  -8  -1   35.70    2.20
   0  -8   1   36.50    2.20
  -1  -8  -1   88.59    3.50
   1  -8   1   83.39    3.70
   1  -8   1   86.39    3.70
  -1  -8  -1   84.69    3.70
  -1  -8  -1   87.29    3.70
  -2  -8  -1   51.69    2.50
  -2  -8  -1   47.50    2.60
   2  -8   1   49.30    2.70
  -2  -8  -1   53.99    2.70
  -3  -8  -1  107.89    4.20
  -3  -8  -1   95.29    4.00
   3  -8   1   93.99    3.90
   3  -8   1  106.99    4.40
  -3  -8  -1   99.79    4.00
   4  -8   1   38.80    3.00
   4  -8   1   42.90    2.50
  -4  -8  -1   44.80    2.30
  -4  -8  -1   40.10    2.20
   5  -8   1    0.70    0.90
  -5  -8  -1    0.50    0.70
   5  -8   1    2.30    0.90
  -5  -8  -1   -0.40    0.80
  -6  -8  -1   81.99    3.40
   6  -8   1   90.69    4.00
  -6  -8  -1   81.69    3.50
   7  -8   1    8.20    1.50
  -7  -8  -1    8.80    1.30
  -7  -8  -1    9.10    1.20
  -8  -8  -1  105.89    4.00
  -8  -8  -1  101.69    3.90
   8  -8   1   94.49    4.30
   9  -8   1   71.89    3.50
  -9  -8  -1   78.19    3.20
  -9  -8  -1   76.69    3.10
 -10  -8  -1    4.70    0.90
 -10  -8  -1    3.70    0.90
  10  -8   1    2.40    1.30
 -10   8  -1    4.70    1.00
 -11  -8  -1   50.99    2.10
 -11  -8  -1   49.10    2.20
 -11   8  -1   48.70    2.20
 -12  -8  -1    4.30    0.80
 -12  -8  -1    4.70    0.70
 -12   8  -1    4.10    0.80
 -13  -8  -1   48.50    1.80
 -13   8  -1   50.29    1.90
 -12  -9   1    1.20    0.40
 -12  -9   1    1.60    0.50
 -12   9   1    0.50    0.60
 -11  -9   1    8.90    1.20
 -11  -9   1   12.30    1.20
 -11   9   1   11.60    1.10
  10  -9  -1    7.50    1.90
 -10  -9   1    7.80    0.90
 -10  -9   1    6.70    1.00
 -10   9   1    8.10    1.10
  -9  -9   1   83.29    3.20
  -9  -9   1   78.89    3.30
   9  -9  -1   84.09    3.70
  -9   9   1   80.99    3.30
  -8  -9   1   82.59    3.40
  -8  -9   1   85.59    3.30
   8  -9  -1   75.89    3.70
  -8   9   1   79.59    3.50
   7  -9  -1   10.10    1.60
  -7  -9   1   11.80    1.30
  -7  -9   1   13.80    1.40
  -6  -9   1   81.09    3.40
   6  -9  -1   75.29    3.70
   6  -9  -1   76.89    3.40
  -6  -9   1   81.39    3.30
   5  -9  -1   62.59    3.30
  -5  -9   1   63.99    2.80
  -5  -9   1   66.49    3.00
   5  -9  -1   67.49    3.10
  -4  -9   1    3.40    1.10
   4  -9  -1    4.80    1.40
  -4  -9   1    2.30    0.90
   3  -9  -1    5.00    1.40
  -3  -9   1    2.00    1.20
  -3  -9   1    3.10    0.90
   3  -9  -1    3.90    1.00
  -3  -9   1    3.60    1.20
  -2  -9   1   99.29    4.20
  -2  -9   1   97.79    3.90
   2  -9  -1   97.59    3.90
   2  -9  -1  100.99    4.30
   1  -9  -1  217.88    7.70
  -1  -9   1  215.68    7.50
  -1  -9   1  208.18    7.20
   1  -9  -1  210.38    7.20
   0  -9   1  106.19    4.40
   0  -9   1   99.59    4.10
   0  -9  -1  104.09    4.10
   0  -9  -1  111.79    4.50
  -1  -9  -1   83.99    3.70
  -1  -9  -1   88.79    3.70
   1  -9   1   88.69    3.80
   1  -9   1   93.59    4.10
  -1  -9  -1   99.29    4.00
  -2  -9  -1    7.10    1.30
  -2  -9  -1    5.50    1.60
  -2  -9  -1    5.30    1.60
   2  -9   1    8.90    1.50
  -3  -9  -1  225.78    7.40
   3  -9   1  186.48    7.30
  -3  -9  -1  222.48    7.40
   3  -9   1  235.98    8.00
   4  -9   1   29.30    2.00
  -4  -9  -1   27.30    1.80
   4  -9   1   25.70    2.10
  -4  -9  -1   29.10    1.90
  -5  -9  -1  152.98    5.50
   5  -9   1  148.79    6.00
  -5  -9  -1  163.98    5.60
   6  -9   1    0.10    0.90
  -6  -9  -1    0.50    0.70
  -6  -9  -1   -0.70    0.60
  -7  -9  -1    7.00    1.30
   7  -9   1    7.10    1.50
  -7  -9  -1    7.90    1.10
  -8  -9  -1   77.09    4.20
   8  -9   1   96.09    4.00
  -8  -9  -1   92.49    4.20
  -9  -9  -1   37.00    1.90
  -9  -9  -1   36.50    1.80
   9  -9   1   39.60    2.40
 -10  -9  -1   16.80    1.10
  10  -9   1   11.60    2.10
 -10  -9  -1   15.90    1.20
 -10   9  -1   18.20    1.30
 -11  -9  -1    0.50    0.40
 -11  -9  -1    0.90    0.40
 -11   9  -1    0.00    0.50
 -12  -9  -1   28.80    1.30
 -12  -9  -1   28.10    1.20
 -12   9  -1   27.00    1.30
 -11 -10   1   -0.30    0.40
 -11 -10   1   -0.50    0.40
 -10 -10   1   86.79    3.10
 -10  10   1   86.79    3.20
   9 -10  -1   -0.70    1.00
  -9 -10   1    0.40    0.50
  -9 -10   1    0.10    0.50
  -9  10   1   -0.10    0.80
  -8 -10   1   10.60    1.10
   8 -10  -1   11.70    1.50
  -8 -10   1    9.30    1.00
  -8  10   1   10.60    1.60
  -7 -10   1   18.10    1.30
   7 -10  -1   20.80    1.80
  -7 -10   1   20.70    1.50
  -6 -10   1    7.60    1.30
   6 -10  -1    4.10    1.40
   5 -10  -1   11.20    1.60
  -5 -10   1   10.10    1.30
  -5 -10   1    9.20    1.40
  -4 -10   1   80.99    3.30
  -4 -10   1   74.39    3.10
   4 -10  -1   74.89    3.20
   4 -10  -1   70.49    3.60
   3 -10  -1   20.40    1.80
   3 -10  -1   17.20    1.90
  -3 -10   1   17.00    2.30
  -3 -10   1   17.20    1.90
  -3 -10   1   21.00    1.60
  -2 -10   1   45.70    2.70
   2 -10  -1   48.90    2.40
   2 -10  -1   43.80    2.70
  -2 -10   1   49.20    2.40
   1 -10  -1  143.49    5.70
   1 -10  -1  150.38    5.30
  -1 -10   1  143.69    5.60
  -1 -10   1  148.19    5.20
   0 -10   1   45.70    2.70
   0 -10  -1   48.40    2.40
   0 -10   1   50.59    2.50
   0 -10  -1   42.10    2.60
  -1 -10  -1   85.59    3.80
  -1 -10  -1   94.39    3.60
   1 -10   1   79.99    3.90
  -2 -10  -1   17.70    1.50
  -2 -10  -1   18.10    1.80
   2 -10   1   16.00    1.80
   3 -10   1    4.90    1.20
  -3 -10  -1    4.30    1.00
  -3 -10  -1    4.00    1.20
  -4 -10  -1   16.60    1.40
  -4 -10  -1   16.50    1.60
   4 -10   1   16.60    1.80
   5 -10   1    1.90    0.90
  -5 -10  -1    2.00    0.80
  -5 -10  -1    1.50    0.60
  -6 -10  -1    8.70    1.20
  -6 -10  -1   10.10    1.10
   6 -10   1    9.10    1.50
   7 -10   1   37.40    2.30
  -7 -10  -1   39.40    1.90
  -7 -10  -1   40.00    2.00
   8 -10   1   10.20    1.50
  -8 -10  -1   11.80    1.00
  -8 -10  -1   11.80    1.10
  -8  10  -1   11.50    1.30
   9 -10   1    5.10    1.60
  -9 -10  -1    5.10    1.00
  -9 -10  -1    4.70    0.80
  -9  10  -1    6.80    1.00
 -10 -10  -1   17.80    1.10
 -10  10  -1   18.70    1.20
 -11 -10  -1    3.10    0.50
 -11 -10  -1    2.70    0.60
 -10 -11   1   32.90    1.40
 -10 -11   1   32.80    1.40
  -9 -11   1    8.30    0.90
  -9 -11   1    8.40    0.80
  -8 -11   1    8.10    0.90
   8 -11  -1   11.00    1.40
  -8 -11   1    8.10    0.80
  -7 -11   1    3.40    0.60
  -7 -11   1    3.30    1.00
   7 -11  -1    2.20    0.90
  -6 -11   1   36.70    1.90
   6 -11  -1   39.50    2.20
  -6 -11   1   36.30    1.80
  -5 -11   1   11.50    1.40
   5 -11  -1   15.40    1.70
  -5 -11   1   14.90    1.20
   4 -11  -1   60.09    3.00
  -4 -11   1   63.39    2.60
  -3 -11   1    7.50    1.20
   3 -11  -1    8.60    1.80
   3 -11  -1    7.20    1.50
  -2 -11   1  106.99    3.90
  -2 -11   1  109.19    4.50
   2 -11  -1  102.59    4.40
   2 -11  -1  106.39    3.90
   1 -11  -1  142.89    5.60
   1 -11  -1  153.18    5.20
  -1 -11   1  141.39    5.50
  -1 -11   1  148.29    5.10
   0 -11  -1   12.60    1.30
   0 -11   1   14.90    1.70
   0 -11  -1   15.60    1.80
   1 -11   1   69.59    3.40
  -1 -11  -1   73.29    2.90
  -2 -11  -1   73.49    3.00
   2 -11   1   71.89    3.40
   3 -11   1   18.50    1.80
  -3 -11  -1   19.10    1.60
  -3 -11  -1   18.60    1.40
  -4 -11  -1    0.80    0.60
   4 -11   1    1.70    1.00
  -4 -11  -1    1.50    0.80
   5 -11   1   37.30    2.30
  -5 -11  -1   39.70    1.90
  -5 -11  -1   38.30    1.80
   6 -11   1   75.29    3.30
  -6 -11  -1   72.29    2.80
  -6 -11  -1   74.39    2.90
   7 -11   1   11.80    1.50
  -7 -11  -1    9.70    1.10
  -7 -11  -1    8.80    1.00
   8 -11   1   16.50    1.60
  -8 -11  -1   15.50    1.10
  -8 -11  -1   12.40    0.90
  -7 -12   1    0.20    0.60
  -6 -12   1    2.20    0.60
   6 -12  -1    2.10    0.90
   5 -12  -1   35.50    2.10
  -5 -12   1   32.90    1.60
  -4 -12   1   34.00    1.80
   4 -12  -1   38.50    2.10
   3 -12  -1    1.70    0.90
   2 -12  -1    1.50    0.90
   1 -12  -1  154.48    5.20
   0 -12   1   73.99    3.40
   0 -12  -1   74.89    2.80
  -1 -12  -1    4.50    1.00
   1 -12   1    5.10    1.50
  -2 -12  -1   12.70    1.10
   2 -12   1   13.90    1.50
  -3 -12  -1    1.50    0.60
   3 -12   1    0.90    0.90
   4 -12   1   -1.50    0.80
  -4 -12  -1    0.40    0.50
  -5 -12  -1   36.40    1.60
   5 -12   1   36.60    2.10
  -6 -12  -1   29.30    1.40
  -6 -12  -1   39.90    2.20
  -7 -12  -1    6.90    0.70
 -17   0   2    5.70    0.90
 -16   0   2   60.89    2.50
  16   0  -2   59.59    2.40
 -16   0   2   60.69    2.50
 -15   0   2   61.89    2.80
  15   0  -2   63.19    2.70
 -15   0   2   63.29    2.80
 -14   0   2   76.49    3.30
 -14   0   2   76.19    3.30
 -13   0   2    4.60    1.30
 -13   0   2    4.80    1.30
 -12   0   2    0.50    0.90
 -12   0   2   -0.20    0.70
 -11   0   2  314.67   10.40
 -11   0   2  323.57   10.50
 -10   0   2    0.40    0.90
 -10   0   2    2.00    0.80
 -10   0   2    1.30    0.90
  -9   0   2    2.60    0.90
  -9   0   2    3.00    1.00
  -9   0   2    1.00    0.90
   8   0  -2   37.50    2.00
  -7   0   2  201.58    7.00
   7   0  -2  226.18    7.00
   6   0  -2    0.50    0.30
  -6   0   2    0.50    0.30
   5   0  -2  489.25   15.10
  -5   0   2  515.35   15.20
   4   0  -2 2042.40   64.09
  -4   0   2 2254.37   64.39
   3   0  -2  383.96   11.80
  -3   0   2  405.96   11.80
   2   0  -2    4.70    0.20
  -2   0   2    4.40    0.20
   0   0   2  358.86   11.10
   0   0  -2  382.26   11.20
  -1   0  -2   67.49    2.10
   1   0   2   61.99    2.00
  -2   0  -2 1204.38   35.20
   2   0   2 1140.19   35.30
  -3   0  -2  650.73   19.50
   4   0   2   54.49    2.10
  -4   0  -2   59.49    2.20
   5   0   2  626.64   19.40
  -5   0  -2  659.23   19.50
   6   0   2    9.20    1.00
   7   0   2   60.89    2.70
  -8   0  -2  180.58    6.10
  -9   0  -2   20.60    1.90
  -9   0  -2   19.20    1.50
  -9   0  -2   17.80    2.00
 -10   0  -2  212.98    7.20
 -10   0  -2  205.68    7.10
 -10   0  -2  206.98    7.00
 -11   0  -2  262.07    8.80
 -11   0  -2  261.27    8.70
 -12   0  -2   63.29    3.00
 -12   0  -2   60.79    2.80
 -13   0  -2   18.90    1.90
 -13   0  -2   23.50    1.60
 -14   0  -2   97.59    3.70
 -15   0  -2   -0.30    0.50
 -16   0  -2    0.00    0.40
 -17  -1   2   18.90    1.10
 -17   1   2   19.10    1.30
  16  -1  -2    1.50    0.80
 -16  -1   2    1.60    0.60
  16   1  -2    1.30    0.60
 -16   1   2    2.00    0.60
 -16   1   2    2.00    0.60
 -15  -1   2   20.20    1.50
 -15  -1   2   22.00    1.60
  15  -1  -2   19.20    1.50
 -15   1   2   20.80    1.50
 -15   1   2   19.20    1.50
  14  -1  -2   11.60    1.40
 -14  -1   2   11.50    1.40
 -14  -1   2   15.00    1.60
 -14   1   2   13.30    1.50
 -14   1   2   13.40    1.40
 -13  -1   2   19.30    1.80
 -13  -1   2   19.10    1.70
 -13   1   2   18.90    1.70
 -13   1   2   19.50    1.70
 -12  -1   2  463.05   14.70
 -12  -1   2  472.75   14.70
 -12  -1   2  454.95   14.50
 -12  -1   2  437.66   14.50
 -12   1   2  482.25   14.70
 -12   1   2  454.15   14.70
 -11  -1   2  204.48    7.10
 -11  -1   2  204.98    7.10
 -11  -1   2  215.88    7.20
 -11  -1   2  210.38    8.00
 -11   1   2  191.08    7.80
 -11   1   2  222.68    7.20
 -10  -1   2   11.30    1.70
 -10  -1   2   11.20    1.80
 -10  -1   2   14.40    1.50
 -10  -1   2   14.40    1.40
 -10   1   2   14.30    1.60
 -10   1   2   14.10    1.60
  -9  -1   2  208.48    6.90
  -9  -1   2  206.28    6.80
  -9  -1   2  199.38    7.00
  -9   1   2  208.18    6.90
  -9   1   2  199.68    6.90
   8  -1  -2  176.58    6.10
   8   1  -2  176.48    6.00
  -7  -1   2   39.60    2.00
   7  -1  -2   41.00    1.90
  -7   1   2   38.50    2.00
   7   1  -2   43.80    1.80
  -6  -1   2    9.50    0.90
   6  -1  -2    9.60    0.80
   6   1  -2    8.90    0.80
  -6   1   2   10.60    1.00
  -5  -1   2  472.75   14.10
   5  -1  -2  453.95   14.10
   5   1  -2  457.85   14.10
  -5   1   2  478.45   14.10
   4  -1  -2   15.30    0.80
  -4  -1   2   16.90    0.80
  -4   1   2   16.70    0.80
   4   1  -2   15.60    0.80
  -3  -1   2    0.70    0.20
   3   1  -2    0.90    0.20
  -3   1   2    0.70    0.30
   2  -1  -2  346.57   10.80
  -2  -1   2  375.26   10.70
  -2   1   2  362.26   10.80
   2   1  -2  359.36   10.80
   1  -1  -2  917.81   31.40
   1   1  -2 1081.99   31.40
  -1   1   2 1111.19   31.80
   1   1  -2 1117.19   31.40
   0  -1   2    7.10    0.30
   0   1  -2    7.00    0.30
   0   1   2    6.50    0.30
   1  -1   2 1280.77   38.70
  -1  -1  -2 1337.17   38.70
   1   1   2 1217.98   38.40
  -1   1  -2 1329.37   38.60
   2  -1   2  412.66   12.40
  -2  -1  -2  417.26   12.50
   2   1   2  401.36   12.40
  -2   1  -2  423.66   12.40
   3  -1   2  566.54   17.10
  -3  -1  -2  548.85   17.10
   3   1   2  565.84   17.10
  -3   1  -2  596.94   17.20
  -4  -1  -2  682.83   20.10
   4  -1   2  650.33   20.00
  -4   1  -2  681.93   20.10
   4   1   2  648.84   20.00
  -5  -1  -2  717.93   21.80
   5  -1   2  732.33   21.70
  -5   1  -2  711.33   21.80
   5   1   2  713.93   21.70
   6  -1   2  557.74   18.20
   6  -1   2  621.84   18.40
   6   1   2  623.04   18.40
   7  -1   2  111.19    4.20
   7  -1   2  122.19    4.40
   7   1   2  110.69    4.30
  -8  -1  -2   51.59    2.60
  -8  -1  -2   56.79    2.60
  -8   1  -2   60.39    2.50
  -9  -1  -2    5.40    1.10
  -9  -1  -2    5.60    1.20
  -9   1  -2    4.70    1.00
 -10  -1  -2   36.00    2.10
 -10  -1  -2   35.00    2.10
 -10   1  -2   38.80    2.50
 -10   1  -2   37.30    2.10
 -11  -1  -2   63.09    2.80
 -11  -1  -2   62.39    2.80
 -11   1  -2   58.39    2.80
 -11   1  -2   63.49    2.90
 -12  -1  -2    3.90    1.10
 -12   1  -2    0.60    0.70
 -12   1  -2    1.50    0.90
 -13  -1  -2   88.99    3.60
 -13   1  -2   84.29    3.50
 -13   1  -2   93.89    3.70
 -14  -1  -2    7.50    1.00
 -14   1  -2    9.20    1.30
 -14   1  -2    7.80    1.00
 -15  -1  -2   29.40    1.60
 -15   1  -2   35.20    1.60
 -16  -1  -2   87.19    3.00
 -16   1  -2   87.09    3.00
 -17  -2   2    0.60    0.50
 -17   2   2   -0.90    0.60
 -16  -2   2   63.49    2.60
  16   2  -2   65.79    2.50
 -16   2   2   68.59    2.70
 -16   2   2   61.09    2.60
 -15  -2   2    0.50    0.80
  15  -2  -2    0.30    0.70
 -15   2   2   -0.50    0.70
 -15   2   2    0.90    0.60
 -14  -2   2   64.29    3.20
 -14  -2   2   76.49    3.20
  14  -2  -2   74.49    3.80
 -14  -2   2   65.09    3.10
 -14   2   2   74.59    3.10
 -14   2   2   73.49    3.10
 -13  -2   2    1.00    0.90
 -13  -2   2    0.10    0.90
 -13  -2   2    0.20    1.00
 -13  -2   2   -0.10    0.70
  13  -2  -2    0.60    0.70
 -13   2   2    0.10    0.90
 -13   2   2    0.10    0.70
 -12  -2   2   34.30    2.30
  12  -2  -2   30.10    2.00
 -12  -2   2   30.30    2.10
 -12  -2   2   33.30    1.90
 -12  -2   2   32.20    2.10
 -12   2   2   34.80    2.10
 -12   2   2   33.90    2.10
 -11  -2   2  308.97   10.00
 -11  -2   2  310.27   10.10
 -11  -2   2  300.17   10.20
 -11  -2   2  317.37   10.30
 -11   2   2  317.87   10.30
 -11   2   2  315.97   10.20
 -10  -2   2  301.97   10.20
 -10  -2   2  316.77   10.20
 -10  -2   2  308.67   10.00
 -10  -2   2  313.97   10.10
 -10   2   2  317.37   10.20
 -10   2   2  313.07   10.10
  -9  -2   2  234.78    7.70
  -9  -2   2  217.78    7.70
  -9  -2   2  232.68    7.70
  -9  -2   2  234.98    7.60
  -9   2   2  240.58    7.80
  -9   2   2  225.78    7.70
   8  -2  -2    4.80    1.50
   8   2  -2    5.70    1.40
  -7  -2   2    3.80    1.30
   7   2  -2    2.50    0.90
  -6  -2   2  150.98    5.20
   6  -2  -2  155.88    5.20
  -6   2   2  154.18    5.20
   6   2  -2  164.18    5.60
   5  -2  -2   52.29    2.10
  -5  -2   2   54.69    2.00
   5   2  -2   51.19    2.00
  -5   2   2   54.39    2.00
  -4  -2   2   51.59    1.80
   4  -2  -2   48.10    1.90
   4   2  -2   49.90    1.80
  -4   2   2   51.89    1.90
  -3  -2   2  124.79    3.90
   3  -2  -2  121.69    4.00
  -3   2   2  122.09    3.90
   3   2  -2  122.39    3.80
   2  -2  -2 2973.50   90.39
   2   2  -2 2986.10   89.89
  -2   2   2 3095.09   90.39
   1  -2  -2  408.76   13.00
   1   2  -2  440.76   12.90
  -1   2   2  445.56   13.00
   0  -2   2  530.25   16.50
   0   2   2  582.24   16.60
   0   2   2  546.05   16.50
   0   2  -2  556.84   16.50
   1  -2   2   29.80    1.10
   1   2   2   30.20    1.20
  -1   2  -2   31.00    1.10
   2  -2   2  268.27    8.60
   2   2   2  295.17    8.70
  -2   2  -2  286.47    8.60
   3  -2   2   86.49    2.90
  -3  -2  -2   90.19    3.00
  -3   2  -2   87.19    2.90
   3   2   2   85.09    3.00
  -4  -2  -2   28.70    1.40
   4  -2   2   28.00    1.30
   4   2   2   25.10    1.40
  -4   2  -2   28.20    1.30
   5  -2   2  112.69    3.90
   5  -2   2  107.49    3.90
  -5  -2  -2  106.19    4.00
  -5   2  -2  109.89    3.90
   5   2   2  118.09    3.90
   6  -2   2 1352.06   41.00
   6  -2   2 1405.36   41.10
   6   2   2 1353.36   41.10
   7  -2   2   25.80    1.80
  -8  -2  -2   19.30    2.10
  -8  -2  -2   21.30    1.80
  -8  -2  -2   22.30    1.70
   8  -2   2   23.00    1.90
  -8   2  -2   22.70    1.60
  -9  -2  -2  188.08    6.70
  -9  -2  -2  194.88    6.60
  -9  -2  -2  192.48    6.50
  -9   2  -2  196.18    6.60
 -10  -2  -2    1.90    1.10
 -10  -2  -2   -0.10    0.80
 -10  -2  -2    1.80    0.70
 -10   2  -2    2.20    0.80
 -11  -2  -2   48.70    2.40
 -11  -2  -2   48.90    2.50
 -11   2  -2   49.00    2.50
 -11   2  -2   46.90    2.40
 -12  -2  -2    1.30    0.80
 -12  -2  -2    1.60    0.80
 -12   2  -2    1.50    0.70
 -12   2  -2    0.60    0.80
 -13  -2  -2    2.00    1.10
 -13   2  -2    3.20    1.30
 -13   2  -2    2.10    0.70
 -14  -2  -2   26.80    1.60
 -14   2  -2   31.10    1.70
 -14   2  -2   28.90    1.60
 -15  -2  -2    2.50    0.80
 -15   2  -2    2.20    0.50
 -15   2  -2    2.00    0.80
 -16  -2  -2    9.80    0.80
 -17  -3   2   16.00    1.00
 -17   3   2   14.50    1.00
 -16  -3   2   28.30    1.50
 -16   3   2   25.90    1.40
  15  -3  -2   12.10    1.50
 -15  -3   2   13.80    1.20
 -15   3   2   15.10    1.60
 -15   3   2   13.60    1.50
 -14  -3   2   39.00    2.10
  14  -3  -2   38.60    2.10
 -14  -3   2   36.60    2.70
 -14   3   2   36.00    2.10
  13  -3  -2    4.90    1.30
 -13  -3   2    1.40    0.90
 -13  -3   2    0.50    0.80
 -13  -3   2    0.70    0.70
 -13   3   2   -0.10    0.70
 -13   3   2    1.20    1.00
 -12  -3   2  412.26   13.30
 -12  -3   2  411.86   13.20
 -12  -3   2  425.66   13.10
 -12  -3   2  412.76   13.10
  12  -3  -2  412.06   13.10
 -12   3   2  407.26   13.10
 -12   3   2  405.16   13.30
 -11  -3   2   31.00    2.00
 -11  -3   2   32.50    2.50
  11  -3  -2   34.40    2.10
 -11  -3   2   30.80    1.80
 -11  -3   2   33.80    2.00
 -11   3   2   30.10    2.30
 -11   3   2   31.60    2.00
  10  -3  -2   35.00    2.10
 -10  -3   2   32.20    2.00
 -10  -3   2   31.70    2.50
 -10  -3   2   32.20    2.00
 -10  -3   2   32.00    1.80
 -10   3   2   31.90    2.30
 -10   3   2   32.50    2.10
  -9  -3   2  263.77    8.40
  -9  -3   2  266.07    8.60
  -9  -3   2  248.58    8.70
  -9  -3   2  269.67    8.60
   9  -3  -2  261.87    8.60
  -9   3   2  246.68    8.60
   8  -3  -2  437.56   14.20
  -8  -3   2  449.16   14.00
  -8  -3   2  462.55   14.20
  -8  -3   2  456.25   14.20
   8   3  -2  454.05   14.20
   7  -3  -2  420.46   13.00
   7  -3  -2  396.56   12.80
   7   3  -2  406.76   12.70
   6  -3  -2  442.76   13.60
   6  -3  -2  424.86   13.50
  -6  -3   2  429.36   13.40
   6   3  -2  433.46   13.30
  -6   3   2  436.56   13.60
  -5  -3   2  179.78    5.90
   5  -3  -2  180.78    6.00
  -5   3   2  188.78    6.00
   5   3  -2  177.18    5.80
   4  -3  -2  245.18    7.90
  -4   3   2  256.57    7.80
   4   3  -2  245.78    7.70
   3  -3  -2    7.40    0.70
   3   3  -2    7.80    0.60
  -3   3   2    7.70    0.70
   2  -3  -2   51.49    2.20
  -2   3   2   54.19    2.00
   2   3  -2   54.29    1.90
   2   3  -2   54.99    2.00
   1   3  -2  176.08    5.50
  -1   3   2  176.48    5.60
   0  -3   2  169.28    5.60
   0   3  -2  175.08    5.50
   0   3   2  188.98    5.70
   1  -3   2   64.39    2.20
   1   3   2   59.69    2.20
  -1   3  -2   63.19    2.20
   2  -3   2  599.74   19.00
  -2   3  -2  639.74   18.90
   2   3   2  651.23   19.00
   3  -3   2    5.30    0.70
   3  -3   2    4.90    0.80
   3   3   2    3.40    0.60
  -3   3  -2    4.50    0.70
   4  -3   2   22.30    1.30
  -4  -3  -2   19.70    1.30
   4  -3   2   22.30    1.40
  -4   3  -2   21.20    1.30
   4   3   2   22.30    1.30
   5  -3   2   10.70    1.10
   5  -3   2   10.50    1.20
   5   3   2   12.50    1.20
   6  -3   2    2.70    0.70
   6  -3   2    1.50    0.80
   6   3   2    3.40    1.20
  -7  -3  -2  451.45   14.10
  -7  -3  -2  458.35   14.20
  -7  -3  -2  441.46   14.20
   7  -3   2  460.05   14.10
   7  -3   2  478.35   14.30
  -7   3  -2  442.56   14.10
   8  -3   2   17.30    1.70
  -8  -3  -2   17.30    1.80
  -8  -3  -2   17.80    1.60
  -8  -3  -2   16.30    1.60
  -8   3  -2   16.10    1.50
   9  -3   2   56.59    2.90
  -9  -3  -2   54.99    2.70
  -9  -3  -2   52.29    2.50
  -9  -3  -2   53.79    2.60
  -9   3  -2   53.49    2.60
 -10  -3  -2 1045.00   32.60
 -10  -3  -2 1093.69   32.50
 -10  -3  -2 1063.29   32.40
 -10   3  -2 1090.09   32.50
 -11  -3  -2   71.49    3.00
 -11  -3  -2   71.29    3.10
 -11  -3  -2   69.89    3.10
 -11   3  -2   70.79    3.20
 -11   3  -2   69.79    3.00
 -12  -3  -2   64.69    2.70
 -12  -3  -2   62.59    3.00
 -12  -3  -2   56.19    2.90
 -12   3  -2   61.89    2.70
 -12   3  -2   61.19    2.90
 -13  -3  -2   18.40    1.40
 -13   3  -2   16.70    1.50
 -13   3  -2   17.90    1.40
 -14  -3  -2   -0.20    0.50
 -14   3  -2    0.20    0.60
 -14   3  -2    0.30    0.60
 -15  -3  -2   26.10    1.30
 -15   3  -2   22.30    1.30
 -15   3  -2   20.10    1.30
 -16  -4   2   72.39    2.70
 -16   4   2   68.59    2.70
 -15  -4   2   -0.10    0.50
 -15  -4   2   -0.50    0.80
 -15   4   2    0.10    0.50
 -14  -4   2   20.80    1.60
 -14  -4   2   24.90    1.50
 -14  -4   2   21.80    1.60
  14  -4  -2   23.60    1.70
 -14   4   2   22.00    1.60
 -13  -4   2    4.50    1.00
  13  -4  -2    3.60    1.00
 -13  -4   2    4.40    1.20
 -13  -4   2    5.60    1.20
 -13   4   2    5.70    1.20
 -12  -4   2  133.59    5.00
 -12  -4   2  139.99    6.30
 -12  -4   2  136.49    5.10
  12  -4  -2  144.69    5.10
 -12   4   2  136.19    5.20
 -11  -4   2    1.00    0.70
  11  -4  -2    2.10    0.90
 -11  -4   2    1.20    0.80
 -11  -4   2    1.60    0.80
 -11   4   2    1.30    0.70
 -10  -4   2    4.90    1.10
 -10  -4   2    5.40    1.20
 -10  -4   2    5.80    1.30
  10  -4  -2    4.80    1.50
 -10   4   2    8.00    1.40
  -9  -4   2    1.40    0.90
  -9  -4   2    0.20    0.70
   9  -4  -2    1.90    1.00
  -9  -4   2    0.50    0.80
   9  -4  -2   -0.40    1.20
   8  -4  -2  693.43   21.10
  -8  -4   2  682.63   20.90
  -8  -4   2  693.33   21.10
  -8  -4   2  686.73   21.10
   8  -4  -2  669.73   21.00
   7  -4  -2    3.60    1.00
  -7  -4   2    2.60    0.90
  -7  -4   2    4.60    1.40
   7   4  -2    5.10    1.40
   6  -4  -2    0.30    0.70
   6  -4  -2    0.00    0.70
   6   4  -2    0.60    0.50
   5  -4  -2  168.58    5.70
   5  -4  -2  156.78    5.60
   5   4  -2  168.28    5.50
   4  -4  -2   96.19    3.70
   4  -4  -2  103.99    3.70
  -4   4   2  101.99    3.70
   4   4  -2  100.89    3.50
   3  -4  -2   46.90    2.20
  -3   4   2   47.80    2.00
   3   4  -2   47.80    1.90
   3   4  -2   50.09    2.10
   2  -4  -2    2.30    0.70
   2  -4  -2    2.00    0.60
   2   4  -2    2.00    0.70
   2   4  -2    2.20    0.50
  -2   4   2    2.50    0.70
   1   4  -2  195.18    6.30
  -1   4   2  198.18    6.40
   0   4   2   80.59    3.00
   0   4  -2   83.79    2.90
   1  -4   2   46.50    2.10
   1  -4   2   55.49    2.10
   1   4   2   49.30    2.20
  -1   4  -2   50.89    2.00
   1   4   2   49.30    2.50
   2  -4   2   23.80    1.40
   2  -4   2   25.30    1.30
   2   4   2   23.40    1.30
  -2   4  -2   25.10    1.30
   3  -4   2   24.30    1.50
   3  -4   2   24.70    1.50
   3   4   2   24.40    1.40
  -3   4  -2   23.70    1.40
   4  -4   2    9.20    1.20
   4  -4   2    8.60    1.00
   4   4   2    6.80    1.10
  -4   4  -2    5.20    1.30
   5  -4   2   54.89    2.50
   5  -4   2   56.39    2.80
   5   4   2   53.19    2.60
   6  -4   2   54.89    2.50
  -6  -4  -2   56.29    2.60
  -6  -4  -2   53.09    2.50
  -7  -4  -2   96.69    3.80
   7  -4   2   98.89    3.70
  -7  -4  -2   95.19    3.80
  -7  -4  -2  100.99    3.90
   7  -4   2  100.89    3.90
  -7   4  -2   97.29    3.80
  -8  -4  -2    4.30    1.30
  -8  -4  -2    0.60    0.80
   8  -4   2    0.40    0.90
  -8  -4  -2    0.30    0.90
  -8   4  -2   -0.80    0.80
  -9  -4  -2  454.55   14.30
  -9  -4  -2  451.35   14.20
  -9  -4  -2  450.85   14.20
   9  -4   2  458.05   14.40
  -9   4  -2  440.56   14.10
 -10  -4  -2   14.70    1.40
 -10  -4  -2   14.30    1.60
 -10  -4  -2   16.00    1.60
 -10   4  -2   18.00    1.60
 -11  -4  -2    8.70    1.20
 -11  -4  -2    7.70    1.30
 -11  -4  -2    7.60    1.40
 -11   4  -2    9.20    1.40
 -12  -4  -2    9.90    1.20
 -12  -4  -2   11.20    1.30
 -12  -4  -2    6.50    1.50
 -12   4  -2    9.50    1.30
 -12   4  -2    9.10    1.30
 -13  -4  -2   -0.40    1.00
 -13  -4  -2    0.30    0.60
 -13  -4  -2    0.40    0.60
 -13   4  -2    1.10    0.70
 -13   4  -2   -0.70    0.60
 -14  -4  -2   36.30    1.80
 -14   4  -2   35.80    1.80
 -14   4  -2   36.50    1.80
 -15  -4  -2    0.20    0.50
 -15   4  -2    0.50    0.50
 -16  -5   2   12.40    0.90
 -16   5   2   13.20    0.90
 -15  -5   2   20.80    1.30
 -15   5   2   23.70    1.40
 -14  -5   2   28.20    1.70
 -14  -5   2   30.80    1.70
 -14  -5   2   29.10    1.50
 -14   5   2   28.80    1.70
  13  -5  -2   56.89    2.80
 -13  -5   2   52.39    2.70
 -13  -5   2   67.59    2.90
 -13  -5   2   56.89    3.30
 -13   5   2   67.59    3.40
 -12  -5   2   35.80    2.20
 -12  -5   2   37.90    2.00
 -12  -5   2   38.00    2.20
  12  -5  -2   35.10    2.30
 -12   5   2   39.40    2.20
 -11  -5   2    3.10    0.90
  11  -5  -2    3.60    1.00
 -11  -5   2    5.80    1.40
 -11  -5   2    4.60    0.90
 -11   5   2    4.60    1.20
 -10  -5   2   85.09    3.40
 -10  -5   2   78.09    3.60
 -10  -5   2   86.59    3.60
  10  -5  -2   83.39    3.60
 -10   5   2   90.49    3.70
   9  -5  -2    6.30    1.70
   9  -5  -2   11.00    1.60
  -9  -5   2    8.80    1.50
  -9  -5   2    7.00    1.60
   8  -5  -2   17.70    1.80
   8  -5  -2   16.20    1.70
  -8  -5   2   16.30    1.70
  -8  -5   2   16.70    1.50
  -8  -5   2   16.80    1.40
   7  -5  -2   71.69    3.10
  -7  -5   2   68.39    3.00
   7  -5  -2   69.09    3.20
  -7  -5   2   66.59    2.90
  -7  -5   2   66.49    3.10
  -6  -5   2    0.10    0.80
  -6  -5   2    0.30    0.90
   6  -5  -2   -0.10    0.90
   6   5  -2    1.40    0.90
   5  -5  -2  465.85   14.40
   5  -5  -2  415.56   14.50
   5   5  -2  489.25   14.30
   4  -5  -2  323.37   10.60
   4  -5  -2  327.87   10.40
   4   5  -2  337.57   10.20
   4   5  -2  306.67   10.50
  -3  -5   2    2.40    1.00
   3  -5  -2    4.50    1.00
   3   5  -2    3.00    0.80
   3   5  -2    3.00    0.80
   2  -5  -2  230.18    7.20
  -2  -5   2  224.68    7.20
  -2   5   2  194.68    7.20
   2   5  -2  224.88    7.00
   2   5  -2  218.08    7.20
   1  -5  -2    8.30    1.10
  -1  -5   2    8.40    1.10
  -1   5   2    9.60    1.30
   1   5  -2    9.10    0.90
   1   5  -2    9.10    1.10
   0  -5   2   63.79    2.60
   0  -5  -2   63.79    2.70
   0   5   2   65.89    2.60
   0   5   2   60.99    2.80
   0   5  -2   65.49    2.60
  -1  -5  -2    8.00    1.10
   1  -5   2    5.50    1.00
  -1   5  -2    6.80    1.10
   1   5   2    6.70    0.90
   1   5   2    5.40    1.40
   2  -5   2   81.19    3.10
   2  -5   2   82.69    3.20
  -2  -5  -2   77.39    3.10
  -2   5  -2   73.19    3.10
   2   5   2   85.19    3.20
   3  -5   2    9.00    1.40
   3  -5   2    8.20    1.00
   3   5   2    9.00    1.40
   4  -5   2  321.57   10.20
   4  -5   2  300.37   10.00
   4   5   2  305.27   10.10
  -5  -5  -2   51.69    2.50
  -5  -5  -2   50.19    2.50
   5  -5   2   52.69    2.40
   5  -5   2   57.69    2.60
  -6  -5  -2    2.30    1.40
   6  -5   2    2.30    0.80
   6  -5   2    2.30    0.80
  -6  -5  -2    2.20    0.90
  -6  -5  -2    4.40    1.20
   7  -5   2   59.89    2.60
   7  -5   2   61.09    2.90
  -7  -5  -2   61.69    2.90
  -7  -5  -2   58.69    2.80
  -7  -5  -2   60.29    2.70
  -7   5  -2   58.79    2.80
  -8  -5  -2    4.50    1.20
  -8  -5  -2    4.30    1.30
   8  -5   2    4.00    1.10
  -8  -5  -2    6.00    1.50
  -8   5  -2    5.50    1.10
   9  -5   2   71.49    3.30
  -9  -5  -2   64.49    3.00
  -9  -5  -2   62.49    2.90
  -9  -5  -2   64.09    2.80
  -9   5  -2   63.79    2.90
 -10  -5  -2    0.10    0.70
  10  -5   2   -1.80    1.40
 -10  -5  -2    1.30    0.90
 -10  -5  -2    0.40    0.80
 -10   5  -2    0.70    0.90
 -11  -5  -2    3.70    0.90
 -11  -5  -2    5.20    1.10
 -11  -5  -2    4.40    1.20
 -11   5  -2    4.50    1.00
 -12  -5  -2    1.40    0.60
 -12  -5  -2    0.70    0.70
 -12  -5  -2    0.00    0.70
 -12   5  -2    1.20    0.60
 -12   5  -2    1.80    0.80
 -13  -5  -2   11.00    1.00
 -13  -5  -2   12.50    1.20
 -13  -5  -2   10.60    1.30
 -13   5  -2   12.10    1.50
 -13   5  -2   11.80    1.20
 -14  -5  -2    0.10    0.60
 -14   5  -2   -0.10    0.50
 -15   5  -2    1.00    0.50
 -15  -6   2    0.50    0.60
 -15  -6   2    1.50    0.60
 -15   6   2    3.30    0.70
 -14  -6   2   89.69    3.40
 -14  -6   2   94.59    3.40
 -14  -6   2   90.39    3.30
 -14   6   2   86.89    3.40
 -13  -6   2    0.80    0.60
 -13  -6   2    1.00    0.70
 -13  -6   2    0.30    0.60
 -13   6   2    0.50    0.60
 -12  -6   2    4.20    1.00
  12  -6  -2    2.10    1.00
 -12  -6   2    1.70    0.80
 -12  -6   2    3.20    0.80
 -12   6   2    4.00    1.10
 -11  -6   2    6.10    1.00
  11  -6  -2    5.90    1.50
 -11  -6   2    6.20    1.20
 -11  -6   2    4.60    1.40
 -11   6   2    4.20    1.20
 -10  -6   2   55.79    2.80
 -10  -6   2   46.10    2.70
 -10  -6   2   54.09    2.60
  10  -6  -2   56.29    2.80
  10  -6  -2   58.99    3.50
 -10   6   2   53.09    2.70
  -9  -6   2  102.69    4.10
   9  -6  -2  102.89    4.30
  -9  -6   2   99.89    3.90
   9  -6  -2   98.69    4.10
  -9  -6   2  102.39    4.10
   8  -6  -2   46.40    2.60
  -8  -6   2   41.10    2.20
  -8  -6   2   45.60    2.40
   8  -6  -2   45.30    2.60
  -8  -6   2   46.70    2.60
  -7  -6   2   30.00    1.80
   7  -6  -2   30.10    2.20
  -7  -6   2   27.10    2.20
  -7  -6   2   31.00    2.00
   7  -6  -2   25.70    2.00
   6  -6  -2   11.20    1.70
   6  -6  -2   10.60    1.40
  -6  -6   2    9.80    2.00
  -6  -6   2    9.20    1.40
  -6  -6   2   12.90    1.50
  -5  -6   2    7.30    1.50
   5  -6  -2    9.10    1.80
   5  -6  -2   10.70    1.30
  -5  -6   2   11.50    1.50
   4  -6  -2    0.10    0.70
   4   6  -2    0.70    0.90
   3  -6  -2  130.39    5.00
  -3  -6   2  141.39    4.90
   3   6  -2  138.29    4.90
  -2  -6   2  126.99    4.60
   2  -6  -2  124.09    4.60
   2   6  -2  126.19    4.60
   1  -6  -2  135.09    4.90
  -1  -6   2  136.89    4.90
   1   6  -2  139.19    4.90
   0  -6  -2  173.18    5.90
   0  -6   2  168.98    5.90
   0   6   2  173.38    6.10
   1  -6   2    5.30    1.00
  -1  -6  -2    5.50    1.10
   1   6   2    4.00    1.40
   2  -6   2  276.57    9.60
  -2  -6  -2  287.77    9.50
   2   6   2  319.77   10.00
   3  -6   2   20.00    1.50
  -3  -6  -2   23.80    1.70
  -3  -6  -2   21.10    1.60
   3  -6   2   17.20    1.60
  -3  -6  -2   17.60    1.60
  -4  -6  -2    0.70    0.80
   4  -6   2   -0.10    0.80
   4  -6   2    0.80    0.60
  -4  -6  -2    0.30    0.80
  -5  -6  -2   37.20    2.00
   5  -6   2   35.50    2.10
   5  -6   2   36.40    1.90
  -5  -6  -2   32.00    2.00
   6  -6   2   78.89    3.20
  -6  -6  -2   78.29    3.30
  -6  -6  -2   78.39    3.20
   6  -6   2   80.69    3.50
   7  -6   2   99.39    4.00
  -7  -6  -2   87.19    4.00
   7  -6   2   89.19    3.60
  -7  -6  -2   93.89    3.70
  -7  -6  -2   93.99    3.80
   8  -6   2   97.39    4.10
  -8  -6  -2   93.09    3.70
  -8  -6  -2   89.69    3.80
  -8  -6  -2   94.09    3.90
   9  -6   2    3.90    1.20
  -9  -6  -2    4.60    1.20
  -9  -6  -2    3.70    0.90
  -9  -6  -2    3.00    1.10
 -10  -6  -2  118.09    4.30
  10  -6   2  113.79    4.80
 -10  -6  -2  117.49    4.40
 -10  -6  -2  117.99    4.50
 -11  -6  -2   14.70    1.60
 -11  -6  -2   13.60    1.70
 -12  -6  -2    1.10    0.50
 -12  -6  -2    0.60    0.60
 -12  -6  -2    1.90    0.80
 -12   6  -2    1.70    0.60
 -13  -6  -2    9.20    1.50
 -13  -6  -2   13.80    1.20
 -13  -6  -2   13.10    1.00
 -13   6  -2   13.60    1.10
 -14   6  -2    0.20    0.40
 -15   7   2    0.20    0.40
 -14  -7   2   11.90    1.00
 -14  -7   2   11.60    0.90
 -14  -7   2   10.90    1.10
 -14   7   2   12.90    1.00
 -13  -7   2    1.00    0.70
 -13  -7   2    0.90    0.60
 -13  -7   2    0.90    0.50
 -13   7   2    1.10    0.60
 -12  -7   2   42.20    2.00
 -12  -7   2   41.90    2.10
 -12  -7   2   42.30    2.20
 -12   7   2   41.00    2.10
 -11  -7   2    2.40    1.20
 -11  -7   2    4.80    1.10
 -11  -7   2    5.40    1.00
 -11   7   2    4.10    1.20
  10  -7  -2   48.90    2.60
  10  -7  -2   48.60    2.90
 -10  -7   2   49.70    2.40
 -10  -7   2   50.49    2.60
 -10  -7   2   51.29    2.50
 -10   7   2   55.29    2.60
   9  -7  -2   78.39    3.40
  -9  -7   2   76.09    3.40
  -9  -7   2   78.09    3.40
  -9  -7   2   81.19    3.30
   9  -7  -2   75.79    3.70
   8  -7  -2    4.70    1.10
   8  -7  -2    3.00    1.10
  -8  -7   2    1.30    1.10
  -8  -7   2    2.00    0.80
  -8  -7   2    2.50    0.80
  -7  -7   2   -0.90    0.70
   7  -7  -2    1.70    1.10
  -7  -7   2    0.10    0.80
   7  -7  -2    0.80    0.90
  -6  -7   2  235.88    8.00
  -6  -7   2  239.78    7.90
  -6  -7   2  229.48    8.00
   6  -7  -2  238.38    8.00
   6  -7  -2  239.48    8.30
  -5  -7   2   16.00    1.70
  -5  -7   2   18.00    1.60
   5  -7  -2   16.80    1.80
   5  -7  -2   15.00    1.70
  -4  -7   2    5.10    1.20
   4  -7  -2    3.50    1.10
   4  -7  -2    3.80    1.00
  -4  -7   2    6.00    1.50
  -3  -7   2    5.70    1.50
  -3  -7   2    7.10    1.70
   3  -7  -2    4.70    1.20
   3  -7  -2    3.50    1.10
  -3  -7   2    6.20    1.30
  -2  -7   2  102.09    4.40
   2  -7  -2  113.29    4.50
   2  -7  -2  118.79    4.40
  -2  -7   2  121.69    4.40
   1  -7  -2    6.20    1.20
   1  -7  -2    6.20    1.50
  -1  -7   2    7.30    1.20
   0  -7  -2    8.20    2.00
   0  -7  -2    8.40    1.40
   0  -7   2    8.40    1.30
   0  -7  -2    7.10    1.20
   1  -7   2  178.38    6.30
  -1  -7  -2  188.28    6.40
   1  -7   2  186.88    6.60
  -1  -7  -2  193.98    6.50
  -1  -7  -2  181.68    6.40
  -2  -7  -2   37.20    2.10
  -2  -7  -2   38.90    2.10
   2  -7   2   37.00    2.20
  -2  -7  -2   37.10    2.20
   2  -7   2   38.30    2.20
  -3  -7  -2  156.88    5.60
  -3  -7  -2  158.38    5.60
   3  -7   2  157.68    5.50
   3  -7   2  160.28    5.80
  -4  -7  -2   -0.50    0.70
   4  -7   2    1.30    0.80
  -4  -7  -2    2.10    0.70
   4  -7   2    0.90    0.80
  -5  -7  -2    2.80    1.20
   5  -7   2    4.90    1.20
   5  -7   2    3.80    1.30
   6  -7   2   15.10    1.50
  -6  -7  -2   14.70    1.40
  -6  -7  -2   14.30    1.40
   6  -7   2   13.30    1.80
  -7  -7  -2   16.90    1.40
  -7  -7  -2   17.20    1.60
   7  -7   2   16.90    1.80
   7  -7   2   19.40    1.50
  -8  -7  -2   62.99    2.90
  -8  -7  -2   60.09    2.70
   8  -7   2   63.09    3.20
   9  -7   2  274.67    9.70
  -9  -7  -2  292.87    9.40
  -9  -7  -2  295.27    9.50
 -10  -7  -2   40.60    2.00
 -10  -7  -2   38.30    2.10
  10  -7   2   35.40    2.50
 -11  -7  -2    1.70    0.50
 -11  -7  -2    3.50    0.90
 -11   7  -2    1.90    0.60
 -12  -7  -2    0.00    0.40
 -12  -7  -2   -0.30    0.50
 -12   7  -2   -0.20    0.40
 -13  -7  -2    0.60    0.50
 -13  -7  -2    0.40    0.60
 -13   7  -2    0.30    0.40
 -14   8   2    8.90    0.90
 -13  -8   2   72.99    2.60
 -13  -8   2   61.79    2.70
 -13  -8   2   68.69    3.00
 -13   8   2   72.29    2.70
 -12  -8   2   34.80    1.80
 -12  -8   2   34.50    1.70
 -12  -8   2   34.60    1.90
 -12   8   2   35.20    1.80
 -11  -8   2   17.50    1.20
 -11  -8   2   19.90    1.50
 -11  -8   2   19.70    1.70
 -11   8   2   17.30    1.50
  10  -8  -2   66.39    3.40
 -10  -8   2   68.59    3.10
 -10  -8   2   68.99    2.90
 -10  -8   2   75.09    3.10
  -9  -8   2    9.70    1.30
   9  -8  -2    7.00    1.60
  -9  -8   2   11.30    1.20
   9  -8  -2   10.60    1.80
  -9  -8   2    9.60    1.70
  -9   8   2    8.80    1.50
   8  -8  -2   34.90    2.20
   8  -8  -2   30.30    2.30
  -8  -8   2   29.40    1.90
  -8  -8   2   36.20    2.30
  -8  -8   2   30.40    1.80
  -7  -8   2   13.20    1.40
   7  -8  -2   14.10    1.80
  -7  -8   2   13.80    1.50
   7  -8  -2   15.30    2.10
  -6  -8   2   83.09    3.50
  -6  -8   2   79.19    3.30
   6  -8  -2   77.59    3.80
   6  -8  -2   84.49    3.50
   5  -8  -2  233.38    8.30
  -5  -8   2  232.18    7.80
   5  -8  -2  237.68    7.90
  -5  -8   2  229.78    7.90
   4  -8  -2   22.40    1.90
  -4  -8   2   21.30    1.90
  -4  -8   2   22.40    1.70
   4  -8  -2   21.70    1.90
   3  -8  -2   14.80    1.60
  -3  -8   2   15.60    1.90
   3  -8  -2   14.60    1.60
  -3  -8   2   11.70    2.00
  -3  -8   2   13.20    1.70
   2  -8  -2  590.04   18.10
   2  -8  -2  572.64   18.40
  -2  -8   2  565.24   17.90
  -2  -8   2  595.34   18.30
  -1  -8   2  141.39    5.30
   1  -8  -2  154.68    5.30
  -1  -8   2  141.69    5.50
   1  -8  -2  150.68    5.60
   0  -8   2   -0.30    0.80
   0  -8  -2    0.20    0.80
   0  -8  -2    0.90    1.10
   0  -8  -2    0.80    0.90
  -1  -8  -2  129.59    4.70
   1  -8   2  124.79    5.00
  -1  -8  -2  124.29    4.70
   1  -8   2  123.29    4.70
  -1  -8  -2  132.09    4.90
  -2  -8  -2   74.39    3.20
   2  -8   2   79.99    3.60
   2  -8   2   74.19    3.20
  -2  -8  -2   77.89    3.40
  -2  -8  -2   72.99    3.20
  -3  -8  -2   38.90    2.20
   3  -8   2   39.30    2.40
   3  -8   2   38.50    2.10
  -3  -8  -2   37.70    2.10
   4  -8   2   12.30    1.40
  -4  -8  -2    9.00    1.30
   4  -8   2   11.60    1.60
  -4  -8  -2   11.80    1.50
  -5  -8  -2    3.30    0.80
   5  -8   2    3.20    0.80
  -5  -8  -2    3.90    0.90
   5  -8   2    3.20    1.10
   6  -8   2  437.76   14.40
  -6  -8  -2  445.76   14.00
  -6  -8  -2  432.96   13.90
   6  -8   2  436.66   13.80
   7  -8   2   48.50    2.80
  -7  -8  -2   51.49    2.50
  -7  -8  -2   50.29    2.70
  -8  -8  -2  161.58    5.70
  -8  -8  -2  166.08    5.80
   8  -8   2  160.48    6.10
   9  -8   2   33.90    2.40
  -9  -8  -2   33.70    2.50
  10  -8   2  133.19    5.00
 -10  -8  -2  124.69    4.60
 -10  -8  -2  127.99    4.50
 -11  -8  -2    3.80    0.70
 -11  -8  -2    3.40    0.80
 -11   8  -2    4.80    0.90
 -12  -8  -2   14.20    1.30
 -12  -8  -2   10.80    0.80
 -12   8  -2   12.20    0.90
 -13  -9   2   -0.10    0.40
 -13  -9   2    0.20    0.40
 -12  -9   2    7.70    0.70
 -12  -9   2    5.90    0.80
 -12   9   2    7.70    1.00
 -11  -9   2  135.89    4.70
 -11  -9   2  141.29    4.70
 -11   9   2  135.39    4.70
  10  -9  -2   24.90    2.10
 -10  -9   2   24.70    1.40
 -10  -9   2   24.30    1.50
 -10   9   2   27.70    1.70
  -9  -9   2   21.40    1.40
   9  -9  -2   18.60    1.90
  -9  -9   2   20.10    1.50
  -9   9   2   22.90    1.70
  -8  -9   2   15.50    1.40
  -8  -9   2   16.70    1.40
   8  -9  -2   15.10    1.80
   8  -9  -2   13.70    1.70
  -8   9   2   14.50    1.80
   7  -9  -2    6.60    1.50
  -7  -9   2    7.90    1.20
   7  -9  -2    6.70    1.10
  -7  -9   2    6.60    1.30
  -7   9   2    8.70    1.80
   6  -9  -2   62.99    3.30
  -6  -9   2   70.39    3.00
  -6  -9   2   69.69    3.00
   6  -9  -2   68.89    3.10
   5  -9  -2   27.70    2.00
   5  -9  -2   25.20    2.10
  -5  -9   2   29.70    2.00
  -5  -9   2   27.90    1.80
  -4  -9   2   77.19    3.20
   4  -9  -2   75.39    3.70
   4  -9  -2   74.09    3.30
  -4  -9   2   75.49    3.30
   3  -9  -2  221.18    7.90
  -3  -9   2  209.68    7.40
  -3  -9   2  219.78    7.30
   3  -9  -2  215.88    7.40
  -3  -9   2  220.98    7.70
  -2  -9   2   65.39    3.20
   2  -9  -2   65.69    3.20
  -2  -9   2   64.49    3.00
   2  -9  -2   63.39    2.90
   1  -9  -2    3.90    1.20
  -1  -9   2    3.80    1.20
   1  -9  -2    2.60    1.00
  -1  -9   2    3.10    1.10
   0  -9  -2    6.90    1.30
   0  -9  -2    4.00    1.30
   0  -9   2    3.70    1.00
   0  -9  -2    5.20    1.40
  -1  -9  -2   30.60    2.20
   1  -9   2   37.40    2.30
  -1  -9  -2   33.10    2.00
  -1  -9  -2   37.70    2.30
   2  -9   2  209.98    7.60
  -2  -9  -2  215.58    7.20
   2  -9   2  202.18    7.00
  -2  -9  -2  207.48    7.10
  -3  -9  -2  152.68    5.50
  -3  -9  -2  156.18    5.50
   3  -9   2  153.18    5.40
   4  -9   2   38.10    2.10
  -4  -9  -2   32.70    2.00
   4  -9   2   32.20    2.30
  -4  -9  -2   35.20    2.00
   5  -9   2   43.20    2.20
  -5  -9  -2   41.90    2.10
   5  -9   2   35.70    2.50
  -5  -9  -2   38.50    2.20
  -6  -9  -2  392.86   11.90
  -6  -9  -2  360.46   11.60
   6  -9   2  335.47   12.00
   7  -9   2    9.20    1.50
  -7  -9  -2   12.50    1.30
  -7  -9  -2    9.50    1.10
  -8  -9  -2   15.80    1.20
  -8  -9  -2   15.10    1.30
   8  -9   2   13.50    1.70
  -9  -9  -2   52.69    2.30
   9  -9   2   56.09    2.80
  -9  -9  -2   52.29    2.30
 -10  -9  -2    3.30    0.70
 -10  -9  -2    4.10    0.80
  10  -9   2    3.30    1.50
 -10   9  -2    3.00    0.80
 -11  -9  -2    0.10    0.40
 -11  -9  -2    0.10    0.40
 -11   9  -2    0.50    0.50
 -11 -10   2    8.70    0.80
 -11 -10   2    9.60    0.80
 -10 -10   2   82.19    2.90
 -10 -10   2   82.09    3.10
  -9 -10   2   25.70    1.50
   9 -10  -2   27.40    2.00
  -9 -10   2   24.50    1.40
  -8 -10   2   90.49    3.30
   8 -10  -2   87.49    3.80
  -8 -10   2   85.19    3.40
   7 -10  -2    0.70    0.90
  -7 -10   2    0.10    0.70
  -7 -10   2    0.60    0.60
   6 -10  -2   10.90    1.60
   6 -10  -2   14.00    1.60
  -6 -10   2   12.20    1.90
   5 -10  -2    0.80    0.90
   5 -10  -2    0.10    0.90
  -5 -10   2    0.30    0.80
  -5 -10   2    0.30    0.80
  -4 -10   2   31.20    1.90
   4 -10  -2   33.70    2.00
  -4 -10   2   29.20    2.10
   4 -10  -2   29.00    2.20
   3 -10  -2   59.19    3.20
  -3 -10   2   68.29    2.90
  -3 -10   2   60.09    3.30
   3 -10  -2   67.09    2.90
   2 -10  -2  166.28    6.50
  -2 -10   2  167.88    6.40
   2 -10  -2  181.98    6.10
  -2 -10   2  180.18    6.00
   1 -10  -2    4.70    1.40
  -1 -10   2    5.50    1.30
   1 -10  -2    5.80    1.30
   0 -10   2    0.70    1.00
   0 -10  -2    1.40    0.80
   0 -10  -2    1.00    0.90
   1 -10   2   43.60    2.70
  -1 -10  -2   44.40    2.60
  -1 -10  -2   47.80    2.30
  -1 -10  -2   46.90    2.50
   2 -10   2   42.60    2.60
  -2 -10  -2   44.50    2.30
  -2 -10  -2   46.00    2.40
  -3 -10  -2   10.00    1.50
   3 -10   2   11.80    1.60
  -3 -10  -2   12.30    1.30
   4 -10   2    0.90    0.80
  -4 -10  -2    1.90    0.70
  -4 -10  -2    0.30    0.80
  -5 -10  -2   21.40    1.40
   5 -10   2   18.70    1.80
  -6 -10  -2    0.10    0.50
   6 -10   2    0.50    0.80
  -6 -10  -2   -0.80    0.60
  -7 -10  -2   -0.10    0.60
  -7 -10  -2   -0.20    0.50
   7 -10   2    0.70    0.80
  -8 -10  -2   23.30    1.40
   8 -10   2   25.30    1.80
  -8 -10  -2   23.20    1.30
  -9 -10  -2    4.20    0.70
   9 -10   2    2.30    1.20
  -9  10  -2    4.50    0.90
 -10 -10  -2   12.00    0.80
 -10 -10  -2   10.50    0.80
 -10  10  -2   10.60    1.00
 -10 -11   2   58.39    2.10
 -10 -11   2   54.59    2.10
  -9 -11   2   30.80    1.50
  -9 -11   2   30.20    1.40
   8 -11  -2   31.80    2.00
  -8 -11   2   31.70    1.50
  -8 -11   2   31.60    1.60
   7 -11  -2   83.29    3.50
  -7 -11   2   77.79    3.00
  -7 -11   2   78.69    2.90
  -6 -11   2   52.79    2.30
   6 -11  -2   55.29    2.70
  -6 -11   2   50.79    2.20
   5 -11  -2    8.90    1.50
  -5 -11   2   10.20    1.20
   5 -11  -2   13.30    1.50
   4 -11  -2    6.70    1.40
   4 -11  -2    8.80    1.30
  -4 -11   2    7.10    1.20
  -3 -11   2   37.20    2.00
   3 -11  -2   35.40    2.40
   3 -11  -2   38.20    2.00
   2 -11  -2   76.29    3.60
   2 -11  -2   81.49    3.20
  -2 -11   2   81.29    3.70
  -1 -11   2   36.40    2.40
   1 -11  -2   39.40    2.00
   1 -11  -2   35.40    2.30
   0 -11  -2   28.50    1.70
   0 -11   2   26.70    2.10
   1 -11   2    2.10    1.00
  -1 -11  -2    1.50    0.70
  -2 -11  -2   93.49    3.60
  -2 -11  -2   93.29    3.50
   2 -11   2   90.69    4.00
  -3 -11  -2    1.60    0.80
   3 -11   2    2.00    0.90
  -3 -11  -2    0.80    0.60
  -4 -11  -2    7.90    1.30
  -4 -11  -2    9.60    1.00
   4 -11   2    7.70    1.50
   5 -11   2   99.29    4.20
  -5 -11  -2   88.39    3.40
  -5 -11  -2   91.99    3.50
  -6 -11  -2   38.40    1.80
   6 -11   2   42.60    2.30
  -6 -11  -2   43.00    1.90
   7 -11   2    2.60    0.90
  -7 -11  -2    0.50    0.40
  -7 -11  -2    0.20    0.50
  -8 -11  -2   33.50    1.60
  -9 -11  -2   94.49    3.20
   2 -12  -2   20.10    1.40
   1 -12  -2   12.00    1.20
   0 -12  -2   25.80    1.50
   0 -12   2   24.00    2.10
  -1 -12  -2    9.20    1.00
   1 -12   2    8.40    1.50
   2 -12   2    2.80    1.00
  -2 -12  -2    4.00    0.80
   3 -12   2    4.50    1.30
  -3 -12  -2    4.30    0.80
  -4 -12  -2    1.40    0.50
   4 -12   2    1.00    0.90
  -5 -12  -2   11.80    1.00
   5 -12   2   11.60    1.40
  -5 -12  -2   12.30    1.20
  -6 -12  -2   30.70    1.30
 -17   0   3    0.70    0.80
 -17   0   3    0.10    0.60
  17   0  -3    0.40    0.70
 -16   0   3    0.80    0.60
  16   0  -3    0.10    0.60
 -16   0   3    0.40    0.60
 -15   0   3    1.60    0.70
  15   0  -3   -0.40    0.60
 -15   0   3   -0.60    0.70
 -14   0   3    0.20    0.70
 -14   0   3    0.40    0.70
 -13   0   3    0.30    0.70
 -13   0   3    1.10    0.80
 -12   0   3    0.30    0.80
 -12   0   3   -1.60    0.80
 -11   0   3    1.00    1.30
 -11   0   3   -0.40    0.80
 -11   0   3    0.70    0.90
 -10   0   3   -0.10    0.70
 -10   0   3    0.60    0.90
 -10   0   3    1.00    1.30
 -10   0   3   -0.80    0.90
  -9   0   3    0.20    1.00
  -9   0   3    0.10    0.90
   9   0  -3    0.20    0.80
   8   0  -3    0.40    0.50
   7   0  -3   -0.10    0.30
  -7   0   3    0.20    0.40
  -6   0   3   -0.10    0.30
   6   0  -3    0.10    0.30
   5   0  -3    0.20    0.20
  -5   0   3    0.30    0.20
   4   0  -3    1.00    0.30
   3   0  -3    0.40    0.20
   2   0  -3    0.10    0.10
  -2   0   3    0.10    0.10
  -1   0   3    0.50    0.10
  -1   0   3    0.30    0.10
   0   0   3    0.00    0.10
   0   0  -3    0.10    0.10
  -2   0  -3    0.10    0.20
   2   0   3    0.00    0.10
  -3   0  -3    1.00    0.30
   3   0   3    0.10    0.20
  -4   0  -3    0.00    0.30
   4   0   3    0.10    0.20
  -5   0  -3    0.20    0.50
   5   0   3   -0.20    0.30
   6   0   3   -0.40    0.70
   6   0   3    0.70    0.50
  -7   0  -3    0.40    0.70
   7   0   3    1.60    0.90
  -8   0  -3    0.40    0.80
  -9   0  -3   -1.70    1.20
  -9   0  -3   -0.70    0.70
 -10   0  -3   -0.10    1.00
 -10   0  -3    0.20    0.70
 -11   0  -3    0.70    0.70
 -12   0  -3   -0.50    0.60
 -12   0  -3   -1.50    1.10
 -13   0  -3    0.50    0.60
 -14   0  -3    0.00    0.50
 -15   0  -3   -0.10    0.40
  17  -1  -3   11.00    1.20
 -17  -1   3   11.70    1.00
  17   1  -3   10.00    1.00
 -17   1   3   12.50    1.20
 -17   1   3   12.80    1.10
 -16  -1   3   13.80    1.40
 -16  -1   3   15.80    1.40
  16  -1  -3   16.80    1.20
 -16   1   3   14.10    1.20
 -16   1   3   16.00    1.30
  16   1  -3   17.50    1.20
 -15  -1   3   27.30    1.70
  15  -1  -3   25.70    1.60
 -15  -1   3   26.10    1.70
 -15   1   3   26.50    1.70
 -15   1   3   25.70    1.70
 -14  -1   3   95.09    3.90
  14  -1  -3  100.79    3.90
 -14  -1   3   98.49    3.90
 -14   1   3  101.79    4.00
 -14   1   3   95.99    3.90
 -13  -1   3   62.09    2.90
 -13  -1   3   59.29    2.90
 -13  -1   3   58.39    3.30
 -13   1   3   58.79    2.90
 -13   1   3   62.79    2.90
 -12  -1   3  293.77   10.00
 -12  -1   3  304.37   10.10
 -12  -1   3  305.87   10.10
 -12   1   3  312.77   10.20
 -12   1   3  318.47   10.10
 -11  -1   3   27.60    2.10
 -11  -1   3   29.10    2.00
 -11  -1   3   29.00    1.80
 -11  -1   3   29.30    2.00
 -11   1   3   29.70    2.00
 -11   1   3   28.50    2.00
 -10  -1   3   35.60    2.20
 -10  -1   3   37.20    1.90
 -10  -1   3   31.20    2.20
 -10  -1   3   33.50    2.10
 -10   1   3   33.90    2.20
 -10   1   3   35.00    2.10
  -9  -1   3   19.10    1.70
  -9  -1   3   21.30    1.50
  -9  -1   3   14.90    1.80
  -9   1   3   20.80    1.70
   9   1  -3   18.00    2.00
   8  -1  -3   76.39    3.20
   8   1  -3   79.49    3.10
  -7  -1   3   -0.50    0.50
   7  -1  -3    0.00    0.40
   7   1  -3   -0.20    0.40
  -7   1   3   -0.20    0.50
   6  -1  -3   34.00    1.50
  -6  -1   3   35.00    1.50
  -6   1   3   34.70    1.60
   6   1  -3   35.50    1.50
   5  -1  -3   95.29    3.20
  -5  -1   3   97.99    3.20
   5   1  -3   97.09    3.10
  -5   1   3   93.69    3.20
  -4  -1   3 1345.67   39.40
   4  -1  -3 1307.47   40.00
  -4   1   3 1331.37   39.90
   4   1  -3 1323.17   39.80
   3  -1  -3  536.45   16.40
  -3  -1   3  545.75   16.30
  -3   1   3  569.14   16.40
   3   1  -3  543.95   16.30
   2  -1  -3   16.60    0.70
  -2   1   3   17.60    0.70
  -1   1   3 2864.11   85.29
   0  -1   3 1784.62   53.89
   0   1  -3 1890.61   53.99
   0   1   3 1765.92   54.09
   1  -1   3   55.69    1.90
  -1  -1  -3   58.59    1.90
   1   1   3   57.19    1.90
  -1   1  -3   57.19    1.90
  -2  -1  -3   91.99    3.10
   2  -1   3   92.19    3.00
   2   1   3   93.69    3.10
  -2   1  -3   98.79    3.10
   3  -1   3  302.07    9.40
  -3  -1  -3  316.87    9.40
  -3   1  -3  312.87    9.40
   3   1   3  291.27    9.40
   4  -1   3   90.79    3.10
  -4  -1  -3   83.09    3.10
  -4   1  -3   86.99    3.10
  -5  -1  -3  673.73   20.70
   5  -1   3  664.73   20.50
   5  -1   3  695.33   20.60
  -5   1  -3  640.74   20.60
   5   1   3  711.13   20.60
   6  -1   3    3.10    1.10
   6  -1   3    0.10    0.60
   6   1   3    1.00    0.50
   6   1   3    2.10    0.80
   7  -1   3  106.39    3.90
  -7  -1  -3  110.99    4.00
  -7   1  -3  104.39    3.90
  -8  -1  -3   38.80    2.40
  -8  -1  -3   42.50    2.20
  -8   1  -3   43.20    2.10
  -9  -1  -3  178.68    6.10
  -9  -1  -3  176.08    6.10
  -9   1  -3  179.38    6.20
 -10  -1  -3   30.40    1.90
 -10  -1  -3   32.20    2.10
 -10   1  -3   31.20    2.20
 -10   1  -3   32.20    1.90
 -11  -1  -3   19.10    1.60
 -11   1  -3   25.00    1.90
 -11   1  -3   19.30    1.60
 -12  -1  -3    9.50    1.30
 -12   1  -3   12.40    1.30
 -12   1  -3   12.20    1.60
 -13  -1  -3   27.50    1.70
 -13   1  -3   26.60    1.60
 -13   1  -3   26.70    1.90
 -14  -1  -3   11.60    1.10
 -14   1  -3   12.90    1.10
 -15  -1  -3    4.40    0.80
 -15   1  -3    4.40    0.70
 -17  -2   3   53.99    2.10
  17   2  -3   56.59    2.10
 -17   2   3   51.99    2.10
  16  -2  -3    8.00    1.20
 -16  -2   3    8.70    1.00
 -16   2   3    9.10    1.30
 -16   2   3    9.60    1.10
  15  -2  -3    9.70    1.20
 -15  -2   3    8.90    1.20
 -15  -2   3    6.90    1.50
 -15   2   3   10.40    1.40
 -15   2   3    9.90    1.20
 -14  -2   3  252.97    8.10
 -14  -2   3  225.38    8.10
  14  -2  -3  247.58    8.10
 -14  -2   3  247.58    8.20
 -14   2   3  232.88    8.10
 -14   2   3  243.68    8.10
 -13  -2   3    3.40    1.00
 -13  -2   3    6.40    1.50
 -13  -2   3    2.80    0.90
  13  -2  -3    3.60    0.90
 -13   2   3    4.90    1.10
 -13   2   3    6.00    1.60
 -12  -2   3  106.99    4.10
 -12  -2   3  108.89    4.30
  12  -2  -3  116.69    4.30
 -12  -2   3  108.69    4.30
 -12  -2   3  109.19    4.40
 -12   2   3  108.69    4.40
 -12   2   3  108.89    4.30
 -11  -2   3  256.57    8.50
 -11  -2   3  250.47    8.50
 -11  -2   3  248.68    8.30
 -11  -2   3  254.57    8.40
 -11   2   3  257.57    8.50
 -11   2   3  244.98    8.40
 -10  -2   3   43.80    2.30
 -10  -2   3   43.20    2.50
 -10  -2   3   43.60    2.10
 -10  -2   3   43.00    2.40
 -10   2   3   40.40    2.50
 -10   2   3   42.10    2.30
  -9  -2   3   84.39    3.50
  -9  -2   3   82.29    3.60
  -9  -2   3   86.59    3.30
  -9  -2   3   87.49    3.50
  -9   2   3   90.39    3.50
   8  -2  -3  422.96   13.40
   8   2  -3  417.16   13.10
  -7  -2   3  191.08    6.60
   7  -2  -3  206.18    6.70
   7   2  -3  205.88    6.50
   6  -2  -3   22.00    1.30
  -6  -2   3   22.50    1.30
  -6   2   3   22.20    1.30
   6   2  -3   23.20    1.10
   5  -2  -3  206.48    6.70
  -5  -2   3  210.48    6.60
   5   2  -3  209.48    6.60
  -5   2   3  219.98    6.70
  -4  -2   3   24.00    1.00
   4  -2  -3   22.20    1.10
  -4   2   3   23.60    1.10
   4   2  -3   23.40    1.00
   3  -2  -3 2003.90   58.99
   3   2  -3 1839.42   58.49
  -3   2   3 2053.19   58.89
   2  -2  -3 6476.75  200.68
   2   2  -3 7078.59  199.78
  -2   2   3 6686.23  200.18
  -1   2   3   41.70    1.60
   1   2  -3   45.70    1.40
   0  -2   3  531.15   16.00
   0   2   3  534.85   16.10
   0   2  -3  542.65   16.00
   1  -2   3  326.57   10.30
   1   2   3  352.46   10.50
  -1   2  -3  341.77   10.20
   2  -2   3   37.70    1.40
  -2  -2  -3   37.80    1.50
  -2   2  -3   39.10    1.40
   2   2   3   36.40    1.50
  -3  -2  -3  124.09    4.10
   3  -2   3  118.69    4.00
   3   2   3  120.29    4.00
  -3   2  -3  120.89    4.00
   4  -2   3   59.59    2.30
  -4  -2  -3   55.89    2.40
   4  -2   3   56.79    2.30
  -4   2  -3   52.69    2.20
   4   2   3   62.89    2.30
   5  -2   3  280.07    8.40
   5  -2   3  255.47    8.30
  -5   2  -3  242.28    8.40
   5   2   3  262.57    8.30
   6  -2   3  134.49    4.70
   6  -2   3  133.09    4.90
   6   2   3  137.99    4.90
   7  -2   3   15.00    1.50
  -7  -2  -3   18.20    1.60
   7  -2   3   16.00    1.50
  -7   2  -3   16.10    1.40
   8  -2   3   69.39    3.00
  -8  -2  -3   62.19    3.20
  -8  -2  -3   68.79    2.90
  -8  -2  -3   64.79    2.90
  -8   2  -3   69.79    2.90
  -9  -2  -3   20.80    1.70
  -9  -2  -3   19.30    2.10
  -9  -2  -3   20.70    2.20
  -9   2  -3   20.30    1.60
 -10  -2  -3   59.09    2.80
 -10  -2  -3   60.49    2.70
 -10   2  -3   57.39    2.70
 -11  -2  -3   60.19    2.70
 -11  -2  -3   57.69    2.70
 -11   2  -3   60.89    2.70
 -11   2  -3   58.79    2.80
 -12  -2  -3  112.29    4.40
 -12   2  -3  119.29    4.40
 -12   2  -3  119.59    4.40
 -13  -2  -3   24.30    1.60
 -13   2  -3   22.40    1.70
 -13   2  -3   23.60    1.50
 -14  -2  -3    8.80    1.00
 -14   2  -3    9.10    1.00
 -14   2  -3    6.40    1.30
 -15  -2  -3   26.70    1.60
 -15   2  -3   33.90    1.50
 -17  -3   3   48.50    2.00
 -17   3   3   54.99    2.00
  17   3  -3   54.19    2.00
 -16  -3   3   18.00    1.20
  16  -3  -3   15.70    1.50
 -16   3   3   17.10    1.20
  15  -3  -3    8.30    1.20
 -15  -3   3    9.10    1.40
 -15  -3   3    7.50    1.10
 -15   3   3    8.70    1.50
 -14  -3   3    1.80    1.10
  14  -3  -3    1.10    0.70
 -14  -3   3    0.30    0.70
 -14  -3   3    1.10    0.80
 -14   3   3    1.40    1.10
 -14   3   3    0.60    0.70
 -13  -3   3   61.19    2.90
  13  -3  -3   61.69    2.90
 -13  -3   3   60.99    3.00
 -13  -3   3   66.59    2.80
 -13  -3   3   60.79    2.80
 -13   3   3   56.29    2.90
 -13   3   3   63.39    3.00
 -12  -3   3   19.90    1.70
 -12  -3   3   22.60    2.00
 -12  -3   3   22.00    1.60
 -12  -3   3   20.50    1.80
  12  -3  -3   23.70    1.80
 -12   3   3   20.20    1.70
 -12   3   3   18.00    2.10
 -11  -3   3  314.57   10.20
 -11  -3   3  315.87   10.00
 -11  -3   3  304.27   10.20
  11  -3  -3  310.27   10.10
 -11  -3   3  319.17   10.10
 -11   3   3  298.97   10.10
 -11   3   3  301.37   10.20
 -10  -3   3   58.29    3.10
 -10  -3   3   64.39    2.70
  10  -3  -3   62.39    2.90
 -10  -3   3   63.29    2.90
 -10  -3   3   63.39    2.90
 -10   3   3   68.99    3.00
 -10   3   3   62.59    3.20
  -9  -3   3  192.48    6.60
  -9  -3   3  183.68    6.70
  -9  -3   3  205.08    6.70
   9  -3  -3  186.88    6.60
  -9  -3   3  197.48    6.50
  -9   3   3  198.18    6.70
  -8  -3   3   13.60    1.60
  -8  -3   3   13.50    1.50
   8  -3  -3   13.40    1.60
  -8  -3   3   14.20    1.40
   8   3  -3   17.80    1.70
  -8   3   3   12.30    1.60
  -7  -3   3   11.00    1.70
   7  -3  -3   10.80    1.60
   7  -3  -3    8.80    1.50
   7   3  -3   11.50    1.20
  -6  -3   3  599.54   18.30
   6  -3  -3  652.83   18.50
   6  -3  -3  603.04   18.40
   6   3  -3  581.84   18.20
  -6   3   3  559.84   18.30
   5  -3  -3  568.14   16.60
   5   3  -3  544.95   16.40
  -5   3   3  509.05   16.50
   4  -3  -3  170.98    5.80
   4   3  -3  180.68    5.60
  -4   3   3  185.78    5.80
   3  -3  -3 1282.37   38.40
   3   3  -3 1273.77   38.20
  -3   3   3 1305.37   38.30
   2  -3  -3    0.10    0.20
   2   3  -3    0.10    0.20
  -2   3   3    0.30    0.30
   2   3  -3    0.40    0.20
  -1   3   3  290.57    8.80
   1   3  -3  272.27    8.50
   0  -3   3 1604.64   48.70
   0   3   3 1691.13   49.30
   0   3  -3 1660.63   48.50
   0   3   3 1587.54   48.70
   1  -3   3  513.25   15.60
  -1   3  -3  522.75   15.50
   1   3   3  512.65   15.60
   2  -3   3  101.59    3.80
   2  -3   3  107.79    3.70
   2   3   3  116.59    3.80
  -2   3  -3  116.39    3.70
   3  -3   3    0.60    0.60
   3  -3   3    0.50    0.30
   3   3   3    0.30    0.30
   4  -3   3  438.26   13.40
   4  -3   3  423.06   13.30
  -4  -3  -3  421.76   13.60
   4   3   3  444.16   13.40
  -4   3  -3  429.56   13.30
   5  -3   3   13.70    1.20
   5  -3   3   10.40    1.40
   5   3   3    9.00    1.40
   5   3   3   10.20    1.30
   6  -3   3   19.40    1.60
   6  -3   3   20.60    2.10
   6  -3   3   19.50    1.40
  -7  -3  -3    2.00    1.00
  -7  -3  -3    3.50    1.00
   7  -3   3    1.90    0.80
  -7  -3  -3    0.10    0.90
   7  -3   3    1.50    0.80
  -8  -3  -3   90.99    3.50
  -8  -3  -3   84.09    3.60
   8  -3   3   89.39    3.70
  -8  -3  -3   91.19    3.60
  -8   3  -3   84.89    3.40
  -9  -3  -3    2.10    0.90
   9  -3   3    1.00    1.10
  -9  -3  -3    1.10    0.80
  -9  -3  -3    2.60    1.10
  -9   3  -3    2.80    0.80
 -10  -3  -3  294.77    9.70
 -10  -3  -3  312.47    9.70
 -10  -3  -3  292.47    9.80
 -10   3  -3  292.57    9.70
 -11  -3  -3   13.30    1.70
 -11  -3  -3   12.40    1.40
 -11  -3  -3   10.00    1.30
 -11   3  -3   11.20    1.40
 -11   3  -3    9.50    1.30
 -12  -3  -3   10.50    1.90
 -12  -3  -3   12.10    1.30
 -12   3  -3   11.00    1.30
 -12   3  -3    9.10    1.30
 -13  -3  -3   14.60    1.30
 -13   3  -3   13.60    1.30
 -13   3  -3   12.60    1.20
 -14  -3  -3   65.09    2.60
 -14   3  -3   64.79    2.50
 -14   3  -3   63.49    2.60
 -15  -3  -3   21.70    1.20
 -15   3  -3   22.00    1.20
 -16  -4   3   66.59    2.80
 -16   4   3   76.39    2.90
 -15  -4   3  106.19    3.90
 -15  -4   3  109.89    3.80
  15  -4  -3  104.19    3.80
 -15   4   3  103.19    3.90
 -14  -4   3   79.39    3.40
  14  -4  -3   84.39    3.30
 -14  -4   3   85.09    3.30
 -14   4   3   84.79    3.40
 -13  -4   3   54.19    2.70
  13  -4  -3   58.59    2.70
 -13  -4   3   55.79    2.50
 -13  -4   3   58.39    2.60
 -13   4   3   57.39    2.80
  12  -4  -3  214.98    7.30
 -12  -4   3  211.38    7.30
 -12  -4   3  212.68    7.40
 -12  -4   3  209.58    7.20
 -12   4   3  218.28    7.50
 -11  -4   3   80.19    3.30
 -11  -4   3   78.09    3.70
  11  -4  -3   80.39    3.40
 -11  -4   3   79.69    3.50
 -11  -4   3   82.39    3.40
 -11   4   3   79.09    3.50
 -10  -4   3    6.60    2.10
 -10  -4   3    6.50    1.90
 -10  -4   3    4.70    1.10
  10  -4  -3    7.70    1.40
 -10  -4   3    6.10    1.10
 -10   4   3    7.90    1.40
  -9  -4   3   16.40    1.60
  -9  -4   3   12.50    2.30
  -9  -4   3   14.50    1.60
  -9  -4   3   17.20    1.40
   9  -4  -3   18.80    1.70
  -9   4   3   18.20    1.60
  -8  -4   3   27.80    3.40
  -8  -4   3   23.40    1.60
   8  -4  -3   26.20    1.90
  -8  -4   3   26.50    1.70
  -8  -4   3   21.60    1.80
   8  -4  -3   20.30    1.90
  -7  -4   3    3.70    1.10
  -7  -4   3    4.00    1.00
  -7  -4   3    5.30    1.20
   7  -4  -3    4.70    1.00
   7   4  -3    5.60    1.50
   6  -4  -3   43.40    2.50
   6  -4  -3   47.80    2.30
   6   4  -3   44.80    2.10
   5  -4  -3  558.14   17.40
   5  -4  -3  544.25   17.30
   5   4  -3  580.04   17.10
   4  -4  -3  655.73   21.80
   4  -4  -3  727.03   21.80
  -4   4   3  721.23   21.80
   4   4  -3  758.72   21.80
   4   4  -3  721.33   21.60
   3  -4  -3   53.89    2.40
   3  -4  -3   58.79    2.40
  -3   4   3   59.09    2.40
   3   4  -3   59.59    2.10
   3   4  -3   58.49    2.30
   2  -4  -3   16.40    1.30
   2   4  -3   18.30    1.00
  -2   4   3   17.90    1.20
   2   4  -3   17.40    0.90
   1  -4  -3  603.94   18.60
   1   4  -3  602.84   18.40
  -1   4   3  624.44   18.60
   0  -4  -3  118.89    4.20
   0  -4   3  116.09    4.20
   0   4   3  122.89    4.10
   0   4   3  119.79    4.30
   0   4  -3  126.49    4.00
  -1  -4  -3    3.60    1.00
   1  -4   3    3.60    0.70
   1  -4   3    3.30    0.80
  -1   4  -3    3.50    0.70
   1   4   3    3.50    0.70
   1   4   3    2.90    1.00
   2  -4   3    3.50    0.80
   2  -4   3    1.30    0.40
   2   4   3    2.50    0.70
  -2   4  -3    1.70    0.40
   3  -4   3   48.00    2.10
   3  -4   3   46.20    2.20
  -3   4  -3   45.30    2.10
   3   4   3   49.50    2.20
   4  -4   3   12.80    1.20
   4  -4   3   13.10    1.50
   4   4   3    9.50    1.30
   4   4   3    8.20    1.30
   5  -4   3   -1.20    0.70
   5  -4   3   -0.10    0.90
   5  -4   3    0.70    0.60
   5   4   3    0.50    0.90
   6  -4   3   32.50    1.80
  -6  -4  -3   33.90    2.00
  -6  -4  -3   34.20    2.00
   6  -4   3   32.80    1.90
  -6  -4  -3   30.00    2.20
  -7  -4  -3   28.10    1.90
   7  -4   3   28.70    1.90
  -7  -4  -3   29.50    1.90
  -7  -4  -3   32.50    2.10
   7  -4   3   31.90    1.80
  -8  -4  -3    0.90    0.90
  -8  -4  -3    1.70    1.00
  -8  -4  -3    0.60    0.80
   8  -4   3    1.30    1.40
   8  -4   3   -0.20    0.90
  -8   4  -3    1.30    0.80
  -9  -4  -3   68.09    3.10
   9  -4   3   72.59    3.30
  -9  -4  -3   69.79    3.00
  -9  -4  -3   63.19    3.00
  -9   4  -3   70.69    3.00
 -10  -4  -3    0.60    0.70
 -10  -4  -3    1.00    0.90
 -10  -4  -3    0.80    0.80
 -10   4  -3    2.00    0.80
 -11  -4  -3    7.90    1.20
 -11  -4  -3    8.80    1.30
 -11  -4  -3   10.60    1.50
 -11   4  -3    8.90    1.30
 -12  -4  -3   14.00    1.30
 -12  -4  -3   12.10    1.60
 -12  -4  -3   11.00    1.20
 -12   4  -3   12.10    1.30
 -12   4  -3   12.50    1.30
 -13  -4  -3    9.40    1.10
 -13   4  -3   10.50    1.10
 -13   4  -3    9.00    1.20
 -14  -4  -3    0.10    0.60
 -14   4  -3   -0.20    0.70
 -14   4  -3    0.20    0.70
 -16  -5   3   20.50    1.20
 -16   5   3   22.80    1.20
 -15  -5   3    6.70    1.00
 -15  -5   3    7.30    0.90
 -15   5   3    7.00    0.90
 -14  -5   3   17.90    1.40
  14  -5  -3   20.50    1.60
 -14  -5   3   17.60    1.20
 -14  -5   3   19.50    1.40
 -14   5   3   17.10    1.40
 -13  -5   3    8.00    1.00
 -13  -5   3    8.50    1.20
 -13  -5   3    9.20    1.30
  13  -5  -3    9.40    1.40
 -13   5   3    7.80    1.20
 -12  -5   3   66.19    3.00
 -12  -5   3   65.29    2.80
  12  -5  -3   64.09    3.00
 -12  -5   3   66.49    3.20
 -12   5   3   66.99    3.10
  11  -5  -3   82.09    3.40
 -11  -5   3   79.19    3.20
 -11  -5   3   80.79    3.40
 -11  -5   3   76.39    3.40
 -11   5   3   76.29    3.40
 -10  -5   3   92.29    3.70
 -10  -5   3   84.19    3.70
  10  -5  -3   94.29    3.70
 -10  -5   3   85.79    3.50
 -10   5   3   87.59    3.70
   9  -5  -3  205.48    7.20
  -9  -5   3  210.88    7.00
  -9  -5   3  188.48    7.20
   9  -5  -3  213.68    7.10
  -9  -5   3  207.68    7.10
  -9   5   3  200.98    7.10
  -8  -5   3  200.38    6.70
   8  -5  -3  199.58    6.90
  -8  -5   3  203.68    6.90
   8  -5  -3  195.38    7.00
  -8  -5   3  200.48    6.90
   7  -5  -3  185.78    6.70
  -7  -5   3  193.28    6.60
   7  -5  -3  193.88    6.60
  -7  -5   3  196.88    6.60
  -7  -5   3  183.78    6.40
  -6  -5   3  146.09    5.30
   6  -5  -3  143.49    5.30
  -6  -5   3  147.39    5.20
   6  -5  -3  144.49    6.40
   6   5  -3  155.98    5.40
   5  -5  -3   65.69    3.40
   5  -5  -3   74.99    3.10
   5   5  -3   76.59    3.00
   4  -5  -3    3.70    1.00
   4  -5  -3    6.30    1.50
   4   5  -3    3.20    1.00
   4   5  -3    2.20    0.80
  -3  -5   3   43.40    2.30
   3  -5  -3   48.50    2.20
   3   5  -3   47.20    2.00
   3   5  -3   44.80    2.30
  -2  -5   3  276.27    9.10
   2  -5  -3  292.37    9.20
   2   5  -3  284.87    9.20
   2   5  -3  288.27    9.10
   1  -5  -3   51.89    2.30
  -1  -5   3   52.19    2.30
   1   5  -3   54.69    2.20
   0  -5   3  106.09    3.80
   0  -5  -3  105.89    3.90
   0   5  -3   99.09    3.70
   0   5   3  107.19    3.80
   1  -5   3  808.82   24.30
  -1  -5  -3  826.22   24.30
  -1   5  -3  751.62   24.10
   1   5   3  811.42   24.30
  -2  -5  -3  122.29    4.30
   2  -5   3  123.89    4.30
   2  -5   3  115.99    4.40
   2   5   3  123.99    4.40
  -2   5  -3  109.99    4.30
   3  -5   3  183.28    6.40
   3  -5   3  186.58    6.30
   3   5   3  178.88    6.30
   4  -5   3   67.09    2.80
   4  -5   3   60.19    3.30
   4  -5   3   58.29    2.60
  -4  -5  -3   63.59    2.80
  -4  -5  -3   62.49    2.80
   5  -5   3   22.30    1.60
  -5  -5  -3   18.50    1.50
   5  -5   3   19.00    1.50
  -5  -5  -3   19.20    1.60
   6  -5   3   16.50    1.50
  -6  -5  -3   19.90    1.50
   6  -5   3   17.70    1.40
  -6  -5  -3   19.60    1.60
   7  -5   3    1.10    0.80
  -7  -5  -3    0.60    1.20
  -7  -5  -3    0.50    0.70
   7  -5   3    1.40    0.60
  -7  -5  -3    0.30    0.70
  -7   5  -3    1.60    0.90
  -8  -5  -3   81.69    3.50
   8  -5   3   90.69    3.80
   8  -5   3   87.79    3.50
  -8  -5  -3   86.79    3.40
  -8  -5  -3   88.09    3.70
  -8   5  -3   83.59    3.50
  -9  -5  -3  183.18    6.40
  -9  -5  -3  181.68    6.30
  -9  -5  -3  179.08    6.40
   9  -5   3  190.98    6.70
  -9   5  -3  182.68    6.30
 -10  -5  -3    3.90    1.10
 -10  -5  -3    3.30    0.90
  10  -5   3    3.90    1.40
 -10  -5  -3    4.60    1.20
 -10   5  -3    3.00    0.90
 -11  -5  -3    6.70    1.10
 -11  -5  -3    3.90    1.00
 -12  -5  -3    2.90    0.90
 -12  -5  -3    1.80    0.70
 -12  -5  -3    0.40    0.70
 -12   5  -3    1.60    0.60
 -12   5  -3   -0.40    0.70
 -13  -5  -3   21.80    1.40
 -13   5  -3   21.40    1.40
 -13   5  -3   23.00    2.00
 -14  -5  -3   26.60    1.50
 -14   5  -3   26.50    1.30
 -15  -6   3   37.30    1.60
 -15  -6   3   33.40    1.70
 -15   6   3   36.90    1.70
 -14  -6   3   59.89    2.50
 -14  -6   3   59.29    2.50
 -14  -6   3   63.29    2.40
 -14   6   3   59.69    2.60
 -13  -6   3  111.39    4.10
  13  -6  -3  115.09    4.10
 -13  -6   3  114.99    4.20
 -13  -6   3  114.19    4.20
 -13   6   3  108.79    4.20
 -12  -6   3   16.80    1.40
 -12  -6   3   16.20    1.60
 -12  -6   3   17.70    1.50
 -12   6   3   17.70    1.50
 -11  -6   3    8.40    1.20
  11  -6  -3    8.50    1.60
 -11  -6   3    9.30    1.40
 -11  -6   3   10.20    1.20
 -11   6   3   11.30    1.50
 -10  -6   3   82.89    3.40
 -10  -6   3   86.59    3.70
  10  -6  -3   89.69    4.00
 -10  -6   3   80.29    3.50
  10  -6  -3   85.99    3.60
 -10   6   3   82.39    3.60
   9  -6  -3  147.29    5.40
  -9  -6   3  141.69    5.20
  -9  -6   3  141.89    5.40
   9  -6  -3  151.48    5.60
  -9  -6   3  147.59    5.40
  -9   6   3  145.09    5.40
  -8  -6   3   20.20    1.80
   8  -6  -3   21.90    1.90
  -8  -6   3   20.80    1.90
   8  -6  -3   18.40    1.80
  -7  -6   3   54.29    2.80
   7  -6  -3   58.49    2.90
  -7  -6   3   59.29    2.60
  -7  -6   3   57.99    2.70
   7  -6  -3   58.49    2.80
  -6  -6   3    6.90    1.50
   6  -6  -3    4.40    1.10
  -6  -6   3    5.20    1.40
  -6  -6   3    6.00    1.70
   6  -6  -3    5.10    1.30
  -5  -6   3   17.00    1.70
  -5  -6   3   19.10    2.20
  -5  -6   3   23.00    1.90
   5  -6  -3   19.40    1.60
   5  -6  -3   22.10    1.90
   5   6  -3   17.90    2.40
   4  -6  -3   76.89    3.20
   4  -6  -3   74.69    3.30
   4   6  -3   74.29    3.40
  -3  -6   3  370.56   11.60
   3  -6  -3  362.26   11.70
   3   6  -3  359.96   11.50
  -2  -6   3  493.35   15.20
   2   6  -3  478.65   15.10
  -1  -6   3    3.20    1.10
   1  -6  -3    4.20    1.00
   1   6  -3    3.10    1.20
   0  -6  -3    1.50    0.70
   0  -6   3    0.70    0.60
   0   6   3   -0.50    0.70
  -1  -6  -3   27.80    1.70
  -1  -6  -3   24.10    1.80
   1  -6   3   25.60    1.60
  -2  -6  -3  163.28    5.70
  -2  -6  -3  156.88    5.90
  -2  -6  -3  163.78    5.70
   2  -6   3  156.08    5.60
   2  -6   3  176.08    5.80
  -3  -6  -3   13.20    1.50
   3  -6   3   14.40    1.40
  -3  -6  -3   12.90    1.50
   3  -6   3   12.60    1.30
  -4  -6  -3   52.49    2.50
   4  -6   3   52.79    2.60
  -4  -6  -3   52.49    2.50
   4  -6   3   51.69    2.40
   5  -6   3   58.69    2.60
  -5  -6  -3   62.89    2.70
   5  -6   3   57.39    3.00
  -5  -6  -3   54.79    2.60
   5   6   3   60.29    2.80
  -6  -6  -3    7.00    1.90
   6  -6   3   13.20    1.50
  -6  -6  -3   11.50    1.40
   6  -6   3    6.90    1.90
  -7  -6  -3   57.39    3.10
   7  -6   3   61.99    2.70
  -7  -6  -3   58.69    2.70
   7  -6   3   60.89    3.00
  -7   6  -3   55.09    2.80
  -8  -6  -3  356.76   11.70
  -8  -6  -3  361.66   11.70
  -8  -6  -3  360.96   11.60
   8  -6   3  387.86   12.10
  -8   6  -3  348.87   11.50
   9  -6   3    2.10    1.00
  -9  -6  -3    2.00    0.80
  -9  -6  -3    1.30    0.80
  -9  -6  -3    2.60    1.10
  -9   6  -3    0.70    0.90
 -10  -6  -3   21.00    1.50
  10  -6   3   17.80    2.30
 -10  -6  -3   21.50    1.60
 -10   6  -3   21.10    2.00
 -11  -6  -3   43.20    2.00
 -11  -6  -3   45.80    2.30
 -11  -6  -3   43.60    2.10
 -11   6  -3   45.30    2.30
 -12  -6  -3   10.30    1.10
 -12  -6  -3    8.50    0.90
 -12  -6  -3    9.50    1.40
 -12   6  -3    9.90    1.00
 -13  -6  -3    0.40    0.80
 -13  -6  -3    0.30    0.60
 -13   6  -3    0.40    0.40
 -14   6  -3    2.10    0.70
 -15  -7   3   19.40    1.10
 -14  -7   3    5.40    1.20
 -14  -7   3    3.30    0.80
 -14   7   3    2.70    0.80
 -13  -7   3   15.10    1.30
 -13  -7   3   14.20    1.20
 -13  -7   3   13.70    1.10
 -13   7   3   14.50    1.20
 -12  -7   3   22.30    1.40
 -12  -7   3   19.30    1.60
 -12  -7   3   18.20    1.40
  12  -7  -3   20.70    1.70
 -12   7   3   20.70    1.50
 -11  -7   3   29.30    1.80
  11  -7  -3   27.00    2.80
 -11  -7   3   27.90    1.90
 -11   7   3   27.70    1.90
  10  -7  -3  238.68    8.60
 -10  -7   3  248.38    8.40
 -10  -7   3  249.08    8.40
 -10  -7   3  254.47    8.20
  10  -7  -3  251.47    8.30
 -10   7   3  247.78    8.40
   9  -7  -3  271.07    8.90
  -9  -7   3  268.27    8.80
  -9  -7   3  266.47    8.90
   9  -7  -3  253.07    9.40
  -9  -7   3  261.97    8.90
  -9   7   3  275.87    9.00
  -8  -7   3   17.10    1.60
   8  -7  -3   18.20    1.90
  -8  -7   3   17.30    1.50
  -8  -7   3   22.30    1.90
   8  -7  -3   16.20    1.70
  -8   7   3   16.50    1.90
   7  -7  -3   35.60    2.30
   7  -7  -3   36.20    2.20
  -7  -7   3   33.20    2.40
  -7  -7   3   34.30    2.00
  -7  -7   3   35.10    2.10
   6  -7  -3   89.49    4.00
   6  -7  -3   92.09    3.80
  -6  -7   3   93.79    3.60
  -6  -7   3   89.89    3.80
  -6  -7   3   90.79    3.70
  -5  -7   3   47.50    2.80
   5  -7  -3   47.10    2.80
  -5  -7   3   51.59    2.60
  -5  -7   3   48.10    2.50
   5  -7  -3   48.50    2.50
  -4  -7   3    7.00    1.60
  -4  -7   3    3.10    1.40
   4  -7  -3    0.90    1.00
  -4  -7   3    2.90    1.10
   4  -7  -3    2.10    0.90
  -3  -7   3    2.30    1.40
   3  -7  -3    2.20    0.90
  -3  -7   3    0.10    0.90
   3  -7  -3    1.10    0.80
  -3  -7   3    3.00    1.30
   2  -7  -3  173.68    6.00
  -2  -7   3  176.78    6.10
   2  -7  -3  167.38    6.20
  -1  -7   3   33.10    2.00
   1  -7  -3   34.80    2.10
  -1  -7   3   32.30    2.30
   1  -7  -3   33.90    2.30
   1  -7  -3   33.20    2.00
   0  -7  -3    6.30    1.30
   0  -7   3    4.30    1.20
   0  -7   3    9.10    1.60
   0  -7  -3    1.30    1.10
   0  -7  -3    4.30    1.30
   1  -7   3   55.99    2.70
  -1  -7  -3   56.69    2.60
  -1  -7  -3   55.59    2.70
   1  -7   3   58.29    2.80
  -1  -7  -3   58.99    2.70
  -2  -7  -3  663.23   20.90
   2  -7   3  689.43   21.20
  -2  -7  -3  677.43   20.90
  -2  -7  -3  709.43   21.10
   2  -7   3  669.33   20.80
  -3  -7  -3  179.78    6.10
   3  -7   3  177.08    6.40
  -3  -7  -3  174.08    6.10
   3  -7   3  172.28    6.00
  -4  -7  -3    9.40    1.30
   4  -7   3   10.40    1.50
  -4  -7  -3    8.90    1.20
   4  -7   3    9.30    1.30
  -5  -7  -3  287.07    9.80
   5  -7   3  303.57   10.00
  -5  -7  -3  292.07    9.70
   5  -7   3  294.87    9.50
  -6  -7  -3  419.26   13.30
   6  -7   3  437.76   13.80
  -6  -7  -3  391.16   13.20
   6  -7   3  417.66   13.10
   7  -7   3  104.09    4.80
   7  -7   3  120.29    4.30
  -7  -7  -3  120.29    4.40
  -7  -7  -3  112.09    4.30
   8  -7   3   60.59    3.10
  -8  -7  -3   60.79    2.70
  -8  -7  -3   56.79    2.80
  -9  -7  -3   14.00    1.40
   9  -7   3   13.70    1.80
  -9  -7  -3   14.90    1.30
 -10  -7  -3    2.40    0.70
  10  -7   3    0.90    1.20
 -10  -7  -3    1.30    0.60
 -11  -7  -3   14.80    1.20
 -11  -7  -3   15.80    1.10
 -11   7  -3   14.60    1.20
 -12  -7  -3   26.90    1.30
 -12  -7  -3   24.80    1.40
 -12   7  -3   25.60    1.40
 -13   7  -3   23.90    1.20
 -14  -8   3   43.30    1.70
 -14   8   3   42.60    1.80
 -13  -8   3    5.80    0.80
 -13  -8   3    7.00    0.90
 -13  -8   3    4.50    1.10
 -13   8   3    6.60    1.00
 -12  -8   3   14.70    1.10
 -12  -8   3   14.90    1.20
 -12  -8   3   16.20    1.40
 -12   8   3   14.20    1.30
 -11  -8   3    6.50    1.30
 -11  -8   3    4.80    0.90
  11  -8  -3    3.80    1.00
 -11  -8   3    6.50    1.00
 -11   8   3    6.40    1.20
 -10  -8   3    9.30    1.10
  10  -8  -3    7.40    1.50
 -10  -8   3    7.30    1.20
  10  -8  -3    6.50    1.80
 -10  -8   3    4.60    1.00
 -10   8   3   11.90    1.80
  -9  -8   3  240.38    7.80
   9  -8  -3  235.98    7.90
   9  -8  -3  224.88    8.20
  -9  -8   3  234.98    7.90
  -9  -8   3  233.98    8.00
  -9   8   3  242.18    8.00
  -8  -8   3   24.50    1.70
   8  -8  -3   22.30    1.90
   8  -8  -3   25.10    2.10
  -8  -8   3   26.70    1.80
  -8  -8   3   25.80    2.10
  -8   8   3   25.70    2.10
  -7  -8   3    5.70    1.20
   7  -8  -3    4.60    1.30
  -7  -8   3    5.80    1.30
  -7  -8   3    3.40    1.20
   7  -8  -3    6.50    1.50
  -7   8   3    6.40    1.90
   6  -8  -3  118.09    4.90
  -6  -8   3  118.29    4.60
  -6  -8   3  116.39    4.40
  -6  -8   3  117.69    4.50
   6  -8  -3  117.59    4.50
   5  -8  -3   25.60    2.00
   5  -8  -3   27.40    2.10
  -5  -8   3   28.20    1.90
  -5  -8   3   30.20    2.00
   4  -8  -3  386.36   12.60
   4  -8  -3  401.86   13.00
  -4  -8   3  382.06   12.40
  -4  -8   3  395.66   12.50
   3  -8  -3  166.48    6.00
  -3  -8   3  160.48    6.00
  -3  -8   3  179.98    6.20
   3  -8  -3  176.98    6.40
   2  -8  -3  127.19    4.80
   2  -8  -3  130.69    5.10
  -2  -8   3  132.69    5.00
   1  -8  -3   17.90    1.70
   1  -8  -3   21.80    2.10
  -1  -8   3   17.10    1.70
  -1  -8   3   17.60    2.00
   1  -8  -3   16.90    1.60
   0  -8  -3   -0.30    1.00
   0  -8   3    0.80    1.00
   0  -8   3    0.10    0.90
   0  -8  -3    0.20    0.80
   0  -8  -3    0.20    0.80
  -1  -8  -3    1.50    0.90
   1  -8   3    0.70    0.90
   1  -8   3    1.30    0.80
  -1  -8  -3   -0.60    0.70
  -1  -8  -3    1.20    0.80
   2  -8   3    5.10    1.30
   2  -8   3    5.80    1.30
  -2  -8  -3    5.80    1.20
  -2  -8  -3    5.80    1.80
  -3  -8  -3    8.60    1.30
  -3  -8  -3    7.30    1.30
   3  -8   3    5.80    1.70
   3  -8   3    7.90    1.30
   4  -8   3    4.60    1.30
  -4  -8  -3    4.50    1.10
   4  -8   3    3.90    0.90
  -4  -8  -3    6.40    1.20
  -5  -8  -3    1.00    0.70
   5  -8   3   -0.20    0.70
  -5  -8  -3   -0.40    0.70
   5  -8   3   -1.30    0.90
   6  -8   3    3.90    1.10
  -6  -8  -3    2.10    0.80
   6  -8   3    1.30    0.80
  -6  -8  -3    1.50    0.70
   7  -8   3    8.90    1.60
  -7  -8  -3   10.20    1.20
  -7  -8  -3    9.80    1.30
   8  -8   3  190.58    7.00
  -8  -8  -3  200.28    6.70
  -8  -8  -3  190.88    6.50
  -9  -8  -3    1.20    0.60
  -9  -8  -3    0.70    0.60
   9  -8   3   -0.70    1.00
 -10  -8  -3    4.70    0.80
 -10  -8  -3    4.00    0.90
  10  -8   3    2.70    1.40
 -11  -8  -3    0.10    0.50
 -11  -8  -3    0.90    0.40
 -11   8  -3   -0.30    0.40
 -12  -8  -3    5.10    0.70
 -12  -8  -3    3.00    0.60
 -12   8  -3    4.30    0.70
 -13  -9   3    3.50    0.60
 -12  -9   3    1.90    0.50
 -12  -9   3    2.80    0.70
 -12   9   3    4.20    1.10
 -11  -9   3   91.49    3.40
 -11  -9   3   89.39    3.20
 -11   9   3   89.19    3.40
 -10  -9   3   65.39    2.80
 -10  -9   3   67.89    2.70
  10  -9  -3   69.19    3.30
 -10   9   3   64.79    2.80
   9  -9  -3   13.50    1.80
  -9  -9   3   17.90    1.30
   9  -9  -3   19.20    1.60
  -9  -9   3   18.50    1.40
  -9   9   3   20.30    1.80
   8  -9  -3    8.50    1.60
  -8  -9   3    6.40    1.10
  -8  -9   3    8.60    1.30
   8  -9  -3    5.80    1.50
   7  -9  -3    4.00    1.00
   7  -9  -3    1.90    1.00
  -7  -9   3   -0.10    0.80
  -7  -9   3    1.50    0.80
  -6  -9   3   17.90    1.60
   6  -9  -3   15.90    1.60
  -6  -9   3   15.60    1.50
   6  -9  -3   13.70    1.70
  -5  -9   3   32.50    2.00
  -5  -9   3   31.10    2.10
   5  -9  -3   31.60    2.00
   5  -9  -3   29.70    2.20
  -4  -9   3  725.53   22.20
   4  -9  -3  736.03   22.40
  -4  -9   3  713.63   22.20
  -3  -9   3   21.20    2.30
  -3  -9   3   25.70    2.10
   3  -9  -3   26.30    1.80
   2  -9  -3  103.19    4.10
   2  -9  -3  100.29    4.40
  -2  -9   3  105.49    4.40
   1  -9  -3   72.19    3.30
  -1  -9   3   63.69    3.30
   1  -9  -3   64.99    3.00
   0  -9  -3   96.99    4.10
   0  -9   3  110.39    4.40
   0  -9  -3  104.09    4.40
   0  -9  -3  105.69    4.10
   1  -9   3   21.20    1.90
   1  -9   3   18.80    1.80
  -1  -9  -3   16.80    1.60
  -1  -9  -3   19.00    1.70
   2  -9   3    2.30    0.90
  -2  -9  -3    2.40    0.80
   2  -9   3    4.20    1.40
  -2  -9  -3    3.50    1.00
  -3  -9  -3   31.50    2.00
  -3  -9  -3   26.70    1.80
   3  -9   3   32.10    1.90
   3  -9   3   30.00    2.20
  -4  -9  -3    4.10    1.30
  -4  -9  -3    6.00    1.20
   4  -9   3    4.80    1.40
   4  -9   3    4.90    1.20
   4   9   3    6.00    1.90
   5  -9   3   24.90    2.10
   5  -9   3   27.60    1.70
  -5  -9  -3   24.10    1.60
  -5  -9  -3   26.00    1.80
   6  -9   3    0.90    0.80
  -6  -9  -3    1.90    0.60
  -6  -9  -3    2.90    0.80
  -7  -9  -3    2.80    1.00
   7  -9   3    0.70    0.80
  -8  -9  -3   28.20    1.50
  -8  -9  -3   27.10    1.60
   8  -9   3   28.60    2.00
  -9  -9  -3    0.60    0.50
  -9  -9  -3    0.40    0.50
   9  -9   3    0.60    1.00
 -10  -9  -3    0.20    0.50
 -10  -9  -3    0.90    0.40
 -10   9  -3    0.60    0.50
 -11  -9  -3   17.30    1.00
 -11  -9  -3   17.40    0.90
 -11   9  -3   19.90    1.10
 -12 -10   3    0.50    0.40
 -11 -10   3    1.50    0.50
 -11 -10   3    2.00    0.60
 -10 -10   3    7.90    0.90
 -10 -10   3    7.20    0.90
  -9 -10   3    4.90    1.00
   9 -10  -3    5.10    1.60
  -9 -10   3    4.60    0.90
   8 -10  -3   13.10    1.60
   8 -10  -3    7.10    1.40
  -8 -10   3    9.10    1.10
  -8 -10   3   12.80    1.20
  -7 -10   3    7.50    1.20
   7 -10  -3    8.40    1.50
  -7 -10   3    6.50    1.20
   7 -10  -3    8.80    1.30
   6 -10  -3   25.10    2.00
   6 -10  -3   26.30    1.70
  -6 -10   3   28.60    1.70
  -6 -10   3   23.30    1.70
  -5 -10   3   17.40    1.60
  -5 -10   3   17.10    1.70
   5 -10  -3   15.00    1.50
   5 -10  -3   14.80    1.70
  -4 -10   3    8.60    1.50
   4 -10  -3    8.20    1.50
   4 -10  -3    6.20    1.30
   3 -10  -3  149.69    6.00
   3 -10  -3  165.78    5.60
   2 -10  -3    4.20    1.40
   2 -10  -3    7.10    1.20
  -2 -10   3    5.50    1.80
  -1 -10   3    4.90    1.60
   1 -10  -3    7.80    1.30
   1 -10  -3    6.70    1.50
   0 -10  -3   10.60    1.80
   0 -10   3   11.20    1.70
   0 -10  -3   14.50    1.40
  -1 -10  -3    9.30    1.30
  -1 -10  -3    9.30    1.50
   1 -10   3    8.60    1.60
  -2 -10  -3   -0.30    0.70
   2 -10   3    1.20    0.90
  -2 -10  -3    0.10    0.90
   2 -10   3   -0.90    0.90
  -3 -10  -3   21.50    1.60
  -3 -10  -3   18.50    1.50
   3 -10   3   21.30    1.70
   3 -10   3   17.60    1.90
  -4 -10  -3    0.30    0.70
  -4 -10  -3    3.80    1.00
   4 -10   3    0.50    0.80
   5 -10   3   18.50    1.80
  -5 -10  -3   19.90    1.50
  -5 -10  -3   17.20    1.30
  -6 -10  -3   16.70    1.20
  -6 -10  -3   19.60    1.40
   6 -10   3   19.10    1.80
  -7 -10  -3   11.30    1.20
   7 -10   3   11.80    1.50
  -7 -10  -3   12.00    1.00
  -8 -10  -3   14.30    1.10
  -8 -10  -3   14.60    1.00
   8 -10   3   17.80    1.70
  -9 -10  -3    2.70    0.60
  -9 -10  -3    3.70    0.70
  -9  10  -3    2.70    0.80
 -10 -10  -3    9.30    0.80
 -10 -10  -3    8.90    0.70
 -10  10  -3   10.10    0.90
 -10 -11   3    6.00    0.90
  -9 -11   3    8.40    1.00
  -9 -11   3   12.00    1.00
  -8 -11   3    3.20    0.90
  -8 -11   3    4.60    1.00
  -7 -11   3    2.10    0.80
   7 -11  -3    5.50    1.40
  -7 -11   3    3.90    1.00
   6 -11  -3    2.00    0.90
   6 -11  -3    1.80    0.80
  -6 -11   3    0.70    0.80
   5 -11  -3    3.60    1.00
  -5 -11   3    4.90    1.30
   5 -11  -3    4.10    0.80
   4 -11  -3    0.80    0.70
   4 -11  -3    1.80    0.90
   3 -11  -3    9.30    1.70
   3 -11  -3    7.90    1.20
   2 -11  -3    2.50    1.00
   2 -11  -3    2.00    0.70
  -2 -11   3   -0.60    1.30
   1 -11  -3    6.60    1.10
  -1 -11   3    5.80    1.80
   0 -11   3    0.50    1.00
   0 -11  -3    1.20    0.60
   1 -11   3  108.69    4.50
  -1 -11  -3  113.69    4.10
   2 -11   3   -0.60    0.90
  -2 -11  -3   -0.90    0.80
  -2 -11  -3    0.40    0.60
  -3 -11  -3    7.10    1.00
  -3 -11  -3    7.00    1.20
   3 -11   3    7.00    1.40
   4 -11   3    4.30    1.30
  -4 -11  -3    3.10    0.80
  -4 -11  -3    4.00    0.80
  -5 -11  -3  113.19    4.10
   5 -11   3  120.19    4.60
  -5 -11  -3  118.69    4.10
  -6 -11  -3   17.60    1.10
  -6 -11  -3   18.60    1.20
   6 -11   3   21.00    1.60
   7 -11   3    8.60    1.40
  -7 -11  -3    9.20    0.80
  -7 -11  -3   10.40    0.90
  -7  11  -3    7.60    1.20
  -8 -11  -3    8.60    0.80
  -8 -11  -3   10.00    0.70
   4 -12  -3   15.00    1.30
   3 -12  -3    9.20    1.10
   2 -12  -3   42.30    1.90
   1 -12  -3   85.99    3.20
   0 -12  -3    7.00    1.00
   0 -12   3    9.50    1.80
   1 -12   3    1.90    1.10
  -1 -12  -3    1.70    0.60
   2 -12   3   91.09    3.60
  -2 -12  -3   81.59    3.10
   3 -12   3   72.89    3.20
  -3 -12  -3   74.29    2.70
  -4 -12  -3   15.00    1.30
   4 -12   3   18.40    1.60
  -4 -12  -3   16.90    1.00
  -5 -12  -3    0.70    0.70
  -5 -12  -3   -0.20    0.40
  -6 -12  -3    0.50    0.40
  -1 -13  -3   15.50    1.10
 -17   0   4   64.09    2.60
 -17   0   4   72.09    2.60
  17   0  -4   68.09    2.50
  16   0  -4   -0.50    0.50
 -16   0   4    0.40    0.60
 -16   0   4    0.50    0.60
 -15   0   4   51.99    2.50
 -15   0   4   52.59    2.50
  15   0  -4   49.40    2.40
 -14   0   4    1.10    0.80
 -14   0   4    0.90    0.70
 -13   0   4  179.28    6.40
 -13   0   4  177.38    6.40
 -13   0   4  182.98    6.40
 -12   0   4    0.60    0.80
 -12   0   4    3.10    1.10
 -12   0   4    2.50    0.90
 -11   0   4   31.20    2.10
 -11   0   4   34.40    2.30
 -11   0   4   29.80    2.10
 -10   0   4    0.60    1.00
 -10   0   4    1.30    1.10
 -10   0   4    1.40    0.80
   9   0  -4   -1.00    0.80
  -9   0   4   -0.30    1.10
  -9   0   4    0.60    0.80
  -9   0   4    0.60    0.90
   8   0  -4   26.10    1.70
  -7   0   4   66.39    2.60
   7   0  -4   64.99    2.70
  -6   0   4   71.39    2.50
   6   0  -4   69.99    2.50
  -5   0   4  345.07   10.30
   5   0  -4  331.77   10.30
   4   0  -4  263.07    8.00
  -4   0   4  269.07    8.00
   3   0  -4 1236.98   37.50
  -3   0   4 1276.87   37.40
  -2   0   4  464.65   13.70
  -1   0   4 4141.99  131.49
  -1   0   4 4762.82  131.69
   0   0  -4  922.91   26.80
   0   0   4  861.81   26.70
   1   0   4  201.78    6.30
  -1   0  -4  211.48    6.30
   2   0   4   19.60    0.90
  -2   0  -4   19.10    0.90
  -4   0  -4 2916.31   91.99
   4   0   4 3301.47   92.89
   4   0   4 3098.89   91.89
   5   0   4  102.09    3.60
   5   0   4   95.99    3.50
   6   0   4  119.09    4.40
   6   0   4  119.09    4.20
  -7   0  -4   76.49    3.00
   7   0   4   72.89    3.00
  -8   0  -4  186.78    6.40
  -9   0  -4  160.08    6.00
  -9   0  -4  170.48    5.80
 -10   0  -4  531.75   16.60
 -11   0  -4  105.99    4.10
 -12   0  -4   13.60    1.30
 -13   0  -4    1.50    0.60
 -14   0  -4    8.80    1.10
 -15   0  -4    1.40    0.50
  17  -1  -4  130.59    4.30
 -17  -1   4  118.29    4.30
  17   1  -4  134.89    4.40
 -17   1   4  125.99    4.30
 -17   1   4  127.99    4.30
 -16  -1   4   70.29    2.80
 -16  -1   4   70.29    2.80
  16  -1  -4   67.29    2.70
 -16   1   4   68.89    2.80
 -16   1   4   69.79    2.80
  16   1  -4   68.49    2.70
 -15  -1   4   15.80    1.40
 -15  -1   4   14.10    1.40
  15  -1  -4   13.50    1.20
 -15   1   4   16.40    1.50
 -15   1   4   12.70    1.40
  14  -1  -4  279.77    9.10
 -14  -1   4  275.07    9.20
 -14  -1   4  287.67    9.30
 -14  -1   4  265.07    9.00
 -14   1   4  272.57    9.20
 -14   1   4  280.07    9.20
 -13  -1   4    4.60    1.30
 -13  -1   4    4.60    1.40
 -13  -1   4    5.10    1.50
 -13   1   4    2.80    0.90
 -13   1   4    3.70    1.00
 -12  -1   4   11.40    1.70
 -12  -1   4    9.90    1.50
 -12  -1   4   12.20    1.60
 -12   1   4   12.30    1.50
 -12   1   4   12.10    1.60
 -11  -1   4   88.89    3.50
 -11  -1   4   88.59    3.70
 -11  -1   4   87.49    3.60
 -11  -1   4   86.19    3.60
 -11   1   4   87.19    3.70
 -11   1   4   88.09    3.70
 -10  -1   4  180.38    6.20
 -10  -1   4  175.78    6.20
 -10  -1   4  185.48    6.30
 -10  -1   4  183.68    6.10
 -10   1   4  176.78    6.30
 -10   1   4  184.58    6.30
 -10   1   4  162.88    6.30
  -9  -1   4   72.49    3.00
  -9  -1   4   76.69    3.20
  -9  -1   4   70.19    3.20
   9  -1  -4   70.39    3.50
  -9  -1   4   70.69    3.20
   9   1  -4   74.49    3.30
  -9   1   4   78.29    3.20
   8  -1  -4  486.35   14.70
  -8  -1   4  444.26   14.70
   8   1  -4  480.55   14.60
   7  -1  -4  606.24   17.70
  -7  -1   4  569.24   17.60
   7   1  -4  550.54   17.80
  -7   1   4  591.34   17.70
  -6  -1   4  199.68    6.30
   6  -1  -4  193.98    6.40
   6   1  -4  199.18    6.30
  -6   1   4  202.88    6.30
  -5  -1   4  140.99    4.40
   5  -1  -4  136.69    4.50
   5   1  -4  141.69    4.40
  -5   1   4  135.69    4.40
   4  -1  -4 1183.48   35.60
  -4  -1   4 1234.88   35.40
  -4   1   4 1178.38   35.40
   4   1  -4 1175.68   35.70
  -3  -1   4 1423.76   41.10
   3  -1  -4 1341.87   41.60
   3   1  -4 1313.77   41.10
  -3   1   4 1458.95   41.70
  -2   1   4  216.88    6.60
  -1   1   4  511.35   14.30
  -1   1   4  443.86   14.20
   0  -1   4  455.35   13.60
   0   1  -4  472.95   13.70
   0   1   4  450.25   13.70
  -1  -1  -4   25.40    1.00
   1  -1   4   23.10    0.90
  -1   1  -4   24.80    1.00
   1   1   4   23.00    1.00
  -2  -1  -4  550.04   16.60
   2  -1   4  538.45   16.50
   2   1   4  532.85   16.60
  -2   1  -4  580.54   16.60
   3  -1   4   75.29    2.50
  -3  -1  -4   74.49    2.70
   3  -1   4   65.39    2.70
   3   1   4   69.19    2.50
  -3   1  -4   71.79    2.60
  -4  -1  -4  480.75   14.80
   4  -1   4  482.55   14.60
   4  -1   4  484.25   14.60
   4   1   4  466.35   14.60
  -4   1  -4  470.45   14.70
   4   1   4  487.65   14.70
   5  -1   4  623.54   19.30
   5  -1   4  661.43   19.40
   5   1   4  637.84   19.40
   5   1   4  619.84   19.30
   6  -1   4  228.88    7.80
   6  -1   4  238.58    7.60
   6   1   4  232.58    7.80
   6   1   4  229.68    7.50
  -7  -1  -4   83.19    3.40
   7  -1   4   87.89    3.40
  -7   1  -4   87.39    3.40
   7   1   4   88.19    3.60
  -8  -1  -4   70.29    2.90
   8  -1   4   63.89    3.00
  -8   1  -4   70.79    2.90
  -9  -1  -4    0.50    0.70
  -9   1  -4    0.60    0.70
 -10  -1  -4   38.10    2.10
 -10   1  -4   39.40    2.10
 -10   1  -4   40.60    2.40
 -11  -1  -4    9.10    1.40
 -11   1  -4   13.10    1.70
 -11   1  -4   12.40    1.30
 -12  -1  -4   53.39    2.50
 -12   1  -4   56.19    2.50
 -12   1  -4   50.79    2.60
 -13  -1  -4   31.40    1.70
 -13   1  -4   30.60    1.70
 -14  -1  -4   93.39    3.40
 -14   1  -4   89.59    3.30
 -15  -1  -4   44.50    1.80
 -15   1  -4   47.00    1.80
  17  -2  -4   39.40    1.70
 -17  -2   4   31.00    1.70
  17   2  -4   35.50    1.50
 -17   2   4   35.10    1.60
 -16  -2   4   43.30    2.10
 -16  -2   4   49.70    2.20
  16  -2  -4   47.10    2.10
 -16   2   4   48.80    2.40
 -16   2   4   43.70    2.10
 -15  -2   4   70.49    3.00
 -15  -2   4   74.29    3.00
  15  -2  -4   72.59    3.00
 -15  -2   4   71.09    3.00
 -15   2   4   68.99    3.00
 -15   2   4   72.39    3.00
 -14  -2   4   40.80    2.20
 -14  -2   4   39.40    2.70
  14  -2  -4   39.00    2.10
 -14  -2   4   42.80    2.30
 -14   2   4   39.70    2.20
 -14   2   4   42.30    2.40
  13  -2  -4  328.97   10.70
 -13  -2   4  332.07   10.80
 -13  -2   4  321.87   10.80
 -13  -2   4  330.37   10.60
 -13   2   4  329.17   10.80
 -13   2   4  330.27   10.70
 -12  -2   4  325.37   10.50
  12  -2  -4  321.27   10.50
 -12  -2   4  320.27   10.60
 -12  -2   4  321.57   10.50
 -12  -2   4  319.67   10.40
 -12   2   4  327.57   10.60
 -12   2   4  311.87   10.50
 -11  -2   4   47.10    2.50
 -11  -2   4   47.80    2.30
 -11  -2   4   47.30    2.90
 -11  -2   4   48.60    2.60
 -11   2   4   47.50    2.70
 -11   2   4   46.80    2.60
 -10  -2   4  174.58    6.10
 -10  -2   4  178.88    6.20
 -10  -2   4  179.38    6.00
 -10  -2   4  180.48    6.20
 -10   2   4  186.68    6.30
 -10   2   4  156.78    6.20
  -9  -2   4    2.60    1.00
  -9  -2   4    2.00    0.80
  -9  -2   4    0.50    1.00
  -9  -2   4    1.80    0.90
   9   2  -4    2.00    1.00
  -9   2   4    1.90    0.90
   8  -2  -4    0.30    0.70
   8   2  -4    0.50    0.60
  -7  -2   4  295.47    9.60
   7  -2  -4  311.87    9.70
   7   2  -4  316.87    9.50
  -7   2   4  293.17    9.70
   6  -2  -4  307.37    9.70
  -6  -2   4  303.67    9.50
  -6   2   4  313.07    9.60
   6   2  -4  308.67    9.50
   5  -2  -4  274.57    9.10
  -5  -2   4  301.57    8.90
  -5   2   4  293.07    9.00
   5   2  -4  294.87    8.90
   4  -2  -4  645.04   19.60
  -4   2   4  671.33   19.50
   4   2  -4  634.24   19.30
   3  -2  -4  389.66   12.10
  -3   2   4  417.56   12.10
   3   2  -4  386.06   11.80
  -2   2   4 9999.00  296.27
   1   2  -4  662.43   18.90
  -1   2   4  590.24   19.00
  -1   2   4  650.53   19.00
   0  -2   4 1277.77   38.70
   0   2  -4 1386.56   38.80
   0   2   4 1236.58   38.60
   1  -2   4   53.79    1.90
   1   2   4   54.99    2.00
  -1   2  -4   57.19    1.90
   2  -2   4   31.70    1.30
  -2  -2  -4   33.60    1.50
  -2   2  -4   32.60    1.40
   2   2   4   32.40    1.40
  -3  -2  -4  140.69    4.80
   3  -2   4  145.79    4.80
   3  -2   4  148.79    4.70
   3   2   4  123.19    5.30
   3   2   4  146.39    4.70
  -3   2  -4  148.49    4.70
  -4  -2  -4   94.79    3.70
   4  -2   4   96.99    3.50
   4  -2   4   98.99    3.50
   4   2   4   98.19    3.50
   4   2   4   98.69    3.50
  -4   2  -4  100.99    3.60
   5  -2   4   21.80    1.40
   5  -2   4   23.30    1.60
   5   2   4   22.70    1.60
   5   2   4   21.80    1.50
   6  -2   4  189.58    6.80
  -6  -2  -4  196.08    6.60
   6  -2   4  197.78    6.50
   6   2   4  194.08    6.40
   7  -2   4  145.19    5.00
  -7  -2  -4  124.69    5.00
   7  -2   4  138.19    4.80
  -7  -2  -4  141.09    4.90
  -7  -2  -4  131.39    4.90
  -7   2  -4  137.89    4.80
  -8  -2  -4   89.09    3.60
  -8  -2  -4   85.19    3.80
   8  -2   4   94.29    3.70
  -8  -2  -4   87.89    3.60
  -8   2  -4   90.89    3.50
  -9  -2  -4    3.10    0.90
  -9   2  -4    3.70    1.10
 -10  -2  -4   41.40    2.20
 -10  -2  -4   42.30    2.30
 -10   2  -4   39.20    2.10
 -11  -2  -4  138.39    5.00
 -11  -2  -4  133.09    4.90
 -11   2  -4  141.39    5.00
 -11   2  -4  135.39    5.00
 -12  -2  -4   10.00    1.70
 -12   2  -4   11.60    1.40
 -12   2  -4    9.80    1.40
 -13  -2  -4   14.60    1.20
 -13   2  -4   14.00    1.60
 -13   2  -4   11.60    1.40
 -14  -2  -4    1.70    0.60
 -14   2  -4    2.00    0.50
 -15  -2  -4   46.90    1.90
 -15   2  -4   50.49    1.90
 -17  -3   4   45.70    1.90
 -17   3   4   52.19    2.00
  17   3  -4   50.19    1.90
  16  -3  -4   36.20    1.70
 -16  -3   4   34.90    1.80
 -16   3   4   35.20    1.80
 -15  -3   4   17.20    1.40
 -15  -3   4   16.20    1.70
  15  -3  -4   15.30    1.30
 -15  -3   4   15.90    1.50
 -15   3   4   14.90    1.30
  14  -3  -4    3.20    0.80
 -14  -3   4    4.70    1.50
 -14  -3   4    1.10    0.80
 -14  -3   4    3.20    1.20
 -14   3   4    2.50    0.80
 -13  -3   4   38.70    2.10
 -13  -3   4   39.00    2.40
  13  -3  -4   38.30    2.20
 -13  -3   4   41.40    2.20
 -13  -3   4   40.10    2.30
 -13   3   4   42.90    2.30
 -13   3   4   40.90    2.60
 -12  -3   4   61.29    2.80
 -12  -3   4   61.89    2.90
 -12  -3   4   59.49    2.60
 -12  -3   4   57.59    2.90
  12  -3  -4   60.29    2.80
 -12   3   4   54.69    2.80
 -12   3   4   55.09    3.10
 -11  -3   4    4.50    1.30
 -11  -3   4    6.90    1.10
  11  -3  -4    8.50    1.30
 -11  -3   4    7.20    1.60
 -11  -3   4    7.80    1.40
 -11   3   4    6.60    1.40
 -10  -3   4    7.50    1.40
 -10  -3   4    7.30    1.60
  10  -3  -4    7.10    1.30
 -10  -3   4    8.20    1.40
 -10  -3   4    4.70    1.20
 -10   3   4    7.10    1.40
  -9  -3   4  979.40   29.60
   9  -3  -4  990.00   29.70
  -9  -3   4  961.20   29.80
  -9  -3   4 1009.50   29.80
  -9  -3   4  983.50   29.80
  -9   3   4  960.30   29.80
   8  -3  -4  193.58    7.00
  -8  -3   4  183.48    6.20
   8  -3  -4  177.98    6.20
  -8  -3   4  177.18    6.20
  -8  -3   4  176.88    6.10
  -8   3   4  174.48    6.20
   8   3  -4  178.68    6.20
   7  -3  -4  177.18    6.00
   7  -3  -4  161.98    5.70
  -7  -3   4  159.98    5.70
   7   3  -4  168.38    5.60
   6  -3  -4 1063.89   31.90
   6  -3  -4 1101.59   32.10
  -6   3   4 1034.40   31.90
   6   3  -4 1046.10   31.70
   5  -3  -4  688.03   21.50
   5  -3  -4  714.53   21.50
   5   3  -4  696.13   21.20
  -5   3   4  730.63   21.40
   4  -3  -4  105.89    3.70
   4   3  -4  106.29    3.40
  -4   3   4  106.99    3.70
   3  -3  -4  864.61   26.20
   3   3  -4  846.62   25.70
  -3   3   4  866.41   26.00
   3   3  -4  883.51   25.80
   2   3  -4 1105.89   32.30
  -2   3   4 1086.99   32.50
   2   3  -4 1070.19   32.40
   1   3  -4   48.20    1.70
  -1   3   4   48.60    1.80
  -1   3   4   48.60    2.00
   0  -3   4  690.63   21.00
   0   3  -4  688.83   20.90
   0   3   4  687.73   21.10
   0   3   4  739.03   21.30
   1  -3   4   43.70    1.90
   1  -3   4   46.20    1.80
   1   3   4   45.20    1.80
  -1   3  -4   48.60    1.70
   2  -3   4  679.73   20.60
   2  -3   4  690.53   20.50
   2   3   4  684.53   20.60
  -2   3  -4  671.33   20.50
   3  -3   4  248.68    7.90
   3  -3   4  247.18    7.90
   3   3   4  246.68    7.90
   3   3   4  245.78    7.80
  -3   3  -4  242.88    7.80
   4  -3   4   34.10    1.70
   4  -3   4   33.60    1.80
   4   3   4   37.50    1.90
  -4   3  -4   33.00    1.90
   4   3   4   34.90    1.80
   5  -3   4    0.50    0.80
   5  -3   4    0.00    0.60
   5   3   4    0.80    0.70
   5   3   4    0.00    0.60
  -6  -3  -4  156.68    5.60
  -6  -3  -4  157.98    5.60
  -6  -3  -4  153.48    5.60
   6  -3   4  167.38    5.50
   6  -3   4  170.98    5.60
   6   3   4  160.68    5.50
  -7  -3  -4    2.70    0.90
  -7  -3  -4    3.40    1.10
   7  -3   4    4.30    1.20
  -7  -3  -4    2.30    1.00
   7  -3   4    2.40    0.90
  -8  -3  -4    2.40    1.10
  -8  -3  -4    0.70    0.90
  -8  -3  -4    1.60    0.80
   8  -3   4    0.70    0.90
  -8   3  -4    0.20    0.70
  -9  -3  -4  145.39    5.30
  -9  -3  -4  150.78    5.30
   9  -3   4  154.88    5.60
  -9  -3  -4  143.89    5.40
  -9   3  -4  148.69    5.30
 -10  -3  -4  183.28    6.40
 -10  -3  -4  178.88    6.40
 -10  -3  -4  188.48    6.30
 -10   3  -4  187.18    6.40
 -11  -3  -4   25.20    1.70
 -11  -3  -4   23.20    1.70
 -11   3  -4   23.60    1.60
 -11   3  -4   22.50    1.80
 -12  -3  -4  198.08    6.70
 -12   3  -4  193.28    6.70
 -12   3  -4  197.68    6.60
 -13  -3  -4   32.50    1.70
 -13   3  -4   33.20    1.70
 -13   3  -4   35.50    1.80
 -14  -3  -4   70.69    2.60
 -14   3  -4   69.09    2.60
 -17  -4   4    1.10    0.50
  17   4  -4    0.30    0.40
 -17   4   4    0.50    0.40
  16  -4  -4    2.00    0.80
 -16  -4   4    1.60    0.50
 -16  -4   4    0.50    0.70
 -15  -4   4   -0.60    0.60
  15  -4  -4    0.60    0.70
 -15  -4   4    1.00    0.70
 -15   4   4    0.20    0.50
  14  -4  -4    6.30    1.20
 -14  -4   4    6.70    1.20
 -14  -4   4    6.40    1.20
 -14   4   4    8.40    1.20
  13  -4  -4   60.49    2.70
 -13  -4   4   56.89    2.70
 -13  -4   4   59.29    2.60
 -13  -4   4   55.59    3.10
 -13  -4   4   56.99    2.90
 -13   4   4   56.09    2.80
 -12  -4   4   21.70    1.70
 -12  -4   4   20.30    1.80
 -12  -4   4   22.80    2.10
 -12  -4   4   25.20    1.80
  12  -4  -4   24.00    1.80
 -12   4   4   20.80    1.80
 -11  -4   4   42.70    2.30
  11  -4  -4   37.20    2.20
 -11  -4   4   39.50    2.50
 -11  -4   4   40.00    2.10
 -11  -4   4   39.20    2.30
 -11   4   4   37.60    2.30
 -10  -4   4   59.09    2.70
 -10  -4   4   63.29    3.10
 -10  -4   4   61.39    2.90
 -10  -4   4   57.39    3.00
   9  -4  -4    2.90    0.90
  -9  -4   4    3.30    0.90
  -9  -4   4    2.90    1.00
  -9  -4   4    1.70    1.10
  -9  -4   4    1.90    0.80
  -9   4   4    3.00    0.90
  -8  -4   4    6.90    1.40
  -8  -4   4   10.00    1.30
   8  -4  -4    9.70    1.50
  -8  -4   4    8.50    1.30
   8  -4  -4    9.20    1.70
  -8  -4   4    9.30    2.00
  -8   4   4    8.00    1.60
   8   4  -4   10.30    2.20
  -7  -4   4   29.40    2.40
   7  -4  -4   28.70    1.90
  -7  -4   4   29.30    2.00
   7  -4  -4   32.30    3.00
   7  -4  -4   26.60    1.90
  -7  -4   4   27.60    1.90
   7   4  -4   28.30    1.90
   6  -4  -4   34.00    2.20
   6  -4  -4   36.10    2.00
   6   4  -4   33.20    1.70
   5  -4  -4   47.50    2.40
   5  -4  -4   50.79    2.30
   5   4  -4   50.99    2.00
   4  -4  -4   21.80    1.50
   4  -4  -4   26.00    1.60
   4   4  -4   23.90    1.40
   4   4  -4   24.90    1.20
  -4   4   4   25.30    1.60
   3  -4  -4  375.36   12.20
   3   4  -4  411.16   12.00
   3   4  -4  386.36   11.80
  -3   4   4  386.16   12.10
   2  -4  -4  557.74   17.10
  -2   4   4  565.84   17.10
   2   4  -4  552.04   16.90
   2   4  -4  551.64   16.70
   1  -4  -4 1127.49   32.50
  -1  -4   4 1098.19   32.40
  -1   4   4 1097.69   32.50
  -1   4   4  993.50   32.30
   0  -4  -4  335.07   10.80
   0  -4   4  351.46   10.80
   0   4   4  348.97   10.80
   0   4  -4  340.97   10.60
   0   4   4  353.46   11.00
   1  -4   4    3.20    0.80
   1  -4   4    2.60    0.80
   1   4   4    1.60    0.40
  -1   4  -4    2.70    0.80
   1   4   4    1.60    0.70
   2  -4   4    1.00    0.50
   2  -4   4    0.00    0.50
   2   4   4    0.10    0.40
  -2   4  -4    0.80    0.50
   3  -4   4    2.50    0.70
   3  -4   4    2.80    0.90
  -3   4  -4    2.80    0.70
   3   4   4    3.00    0.80
   3   4   4    1.70    0.60
   4  -4   4   59.39    2.60
   4  -4   4   58.69    2.90
   4   4   4   57.79    2.50
   4   4   4   59.49    2.90
  -5  -4  -4  145.79    5.20
  -5  -4  -4  144.89    5.20
   5  -4   4  152.08    5.30
   5  -4   4  151.68    5.10
   5   4   4  146.29    5.10
   6  -4   4   27.00    1.80
  -6  -4  -4   25.10    2.20
  -6  -4  -4   31.10    1.90
   6  -4   4   29.60    1.70
  -6  -4  -4   27.90    1.80
   7  -4   4  120.99    4.50
  -7  -4  -4  126.29    4.60
  -7  -4  -4  116.29    4.60
   7  -4   4  128.29    4.70
  -7  -4  -4  125.59    4.50
   8  -4   4    0.40    0.70
  -8  -4  -4    0.00    0.90
  -8  -4  -4    1.70    0.90
   8  -4   4    2.80    0.90
  -8  -4  -4    1.00    0.90
  -8   4  -4    1.50    0.70
   9  -4   4   19.80    2.00
  -9  -4  -4   21.30    1.80
  -9  -4  -4   21.90    1.70
  -9  -4  -4   19.80    1.60
  -9   4  -4   19.10    1.60
 -10  -4  -4   62.99    2.90
 -10  -4  -4   61.89    2.90
 -10  -4  -4   63.69    2.80
 -10   4  -4   65.19    2.80
 -11  -4  -4   23.50    2.00
 -11  -4  -4   25.60    1.70
 -11  -4  -4   29.00    2.40
 -11   4  -4   25.30    1.70
 -11   4  -4   28.10    1.80
 -12  -4  -4    0.80    0.70
 -12  -4  -4    0.60    0.80
 -12   4  -4    0.60    0.60
 -12   4  -4    1.00    0.60
 -13  -4  -4   31.20    1.60
 -13   4  -4   30.90    1.60
 -13   4  -4   30.40    1.60
 -14  -4  -4    5.60    0.90
 -14   4  -4    4.90    1.00
 -14   4  -4    5.90    1.00
 -16  -5   4   20.40    1.30
 -16  -5   4   22.70    1.20
  15  -5  -4   16.50    1.90
 -15  -5   4   17.00    1.30
 -15  -5   4   14.50    1.20
 -15   5   4   13.60    1.20
  14  -5  -4   23.30    1.60
 -14  -5   4   25.20    1.60
 -14  -5   4   23.70    1.60
 -14  -5   4   23.60    1.40
 -14   5   4   22.90    1.50
 -13  -5   4   -0.10    0.60
 -13  -5   4    2.40    0.90
  13  -5  -4   -1.70    1.20
 -13  -5   4    1.40    0.70
 -13   5   4   -0.50    0.60
 -12  -5   4    5.30    1.00
  12  -5  -4    2.00    0.80
 -12  -5   4    2.80    0.90
 -12  -5   4    4.70    1.30
 -12   5   4    3.30    0.90
 -11  -5   4   18.90    1.80
 -11  -5   4   21.20    2.00
  11  -5  -4   22.60    1.70
 -11  -5   4   20.10    1.50
 -11   5   4   20.30    1.80
  10  -5  -4   43.10    2.30
 -10  -5   4   41.60    2.10
 -10  -5   4   37.30    2.20
 -10  -5   4   39.70    2.30
 -10  -5   4   39.40    2.70
 -10   5   4   42.30    2.40
  -9  -5   4   63.59    2.90
   9  -5  -4   59.69    3.10
  -9  -5   4   54.89    3.10
   9  -5  -4   60.59    2.80
  -9  -5   4   61.89    2.70
  -9  -5   4   50.49    3.30
  -9   5   4   61.19    2.90
   8  -5  -4   -0.60    0.90
  -8  -5   4    0.30    0.80
  -8  -5   4    0.60    0.80
  -8  -5   4    0.90    1.20
  -8  -5   4    0.30    0.90
   8  -5  -4    1.80    0.90
  -8   5   4    0.90    1.00
  -7  -5   4  104.89    4.00
   7  -5  -4  104.79    4.20
  -7  -5   4  100.49    4.40
  -7  -5   4  109.79    4.10
   7  -5  -4  110.99    4.20
  -7  -5   4  103.99    4.10
  -7   5   4  109.49    4.30
  -6  -5   4  265.87    8.90
  -6  -5   4  267.97    8.90
   6  -5  -4  279.77    9.00
   6  -5  -4  272.57    8.90
   6   5  -4  269.27    8.90
   5  -5  -4   17.50    2.20
   5  -5  -4   14.80    1.40
   5   5  -4   12.10    2.20
   5   5  -4   12.00    1.40
   4  -5  -4   35.60    1.90
   4   5  -4   36.60    1.80
   4   5  -4   34.10    2.20
  -3  -5   4  246.28    8.20
   3  -5  -4  260.97    8.40
   3   5  -4  255.47    8.00
   3   5  -4  254.37    8.20
   2  -5  -4  790.62   23.40
  -2  -5   4  795.22   23.30
   2   5  -4  760.32   23.10
   2   5  -4  723.23   23.10
  -1  -5   4  122.49    4.30
   1  -5  -4  125.29    4.40
  -1   5   4  119.79    4.40
   1   5  -4  119.89    4.20
   0  -5  -4   83.29    3.30
   0  -5   4   82.49    3.20
   0   5  -4   78.19    3.10
   0   5   4   87.19    3.30
   1  -5   4  431.06   13.40
   1   5   4  441.06   13.50
  -1   5  -4  411.76   13.20
   2  -5   4   55.99    2.50
   2  -5   4   53.59    2.70
   2   5   4   57.99    2.80
  -2   5  -4   55.39    2.80
  -3  -5  -4   58.19    2.60
  -3  -5  -4   62.29    2.70
   3  -5   4   55.59    2.50
   3  -5   4   58.09    3.10
   3  -5   4   58.69    2.60
   4  -5   4   21.20    1.60
  -4  -5  -4   23.40    1.70
   4  -5   4   22.30    1.80
   4  -5   4   22.20    1.50
  -4  -5  -4   20.60    1.70
   4   5   4   21.80    1.60
   5  -5   4   79.89    3.30
  -5  -5  -4   74.89    3.10
  -5  -5  -4   75.99    3.20
   5  -5   4   79.69    3.10
   5   5   4   74.69    3.20
   6  -5   4   78.19    3.10
  -6  -5  -4   72.79    3.10
  -6  -5  -4   79.49    3.30
   6  -5   4   72.79    3.30
  -7  -5  -4   54.49    2.60
  -7  -5  -4   51.19    2.90
   7  -5   4   55.99    2.80
   7  -5   4   54.99    2.50
  -7  -5  -4   53.79    2.60
   8  -5   4  331.87   11.20
  -8  -5  -4  338.17   11.30
  -8  -5  -4  351.56   11.20
  -8  -5  -4  356.16   11.30
   8  -5   4  370.66   11.60
  -8   5  -4  352.56   11.20
  -9  -5  -4    4.90    1.20
  -9  -5  -4    6.00    1.20
   9  -5   4    6.00    1.70
  -9  -5  -4    4.80    1.10
  -9   5  -4    2.80    0.80
  10  -5   4    3.30    1.40
 -10  -5  -4    1.20    0.90
 -10  -5  -4    2.30    0.70
 -10  -5  -4    1.90    0.80
 -10   5  -4    4.30    1.20
 -11  -5  -4    0.70    0.60
 -11  -5  -4    1.30    0.80
 -11  -5  -4   -0.40    0.70
 -11   5  -4    1.20    0.70
 -12  -5  -4   -0.40    0.60
 -12  -5  -4    0.70    0.70
 -12  -5  -4   -1.10    0.80
 -12   5  -4    0.30    0.50
 -12   5  -4    1.60    0.70
 -13  -5  -4   -1.30    0.70
 -13   5  -4    0.00    0.80
 -13   5  -4   -0.10    0.50
 -16  -6   4    0.10    0.50
 -16   6   4    0.90    0.40
 -15  -6   4    4.00    0.80
 -15  -6   4    2.50    0.70
 -15   6   4    2.50    0.70
 -14  -6   4   38.80    1.80
  14  -6  -4   37.30    1.90
 -14  -6   4   38.10    1.90
 -14  -6   4   38.20    1.80
 -14   6   4   35.60    1.90
 -13  -6   4    2.80    0.80
 -13  -6   4    3.30    1.00
 -13  -6   4    3.10    0.80
  13  -6  -4    4.00    1.20
 -13   6   4    3.40    1.10
 -12  -6   4    5.60    1.00
  12  -6  -4    5.90    1.30
 -12  -6   4    4.70    1.10
 -12   6   4    5.80    1.30
  11  -6  -4  115.99    4.50
 -11  -6   4  115.69    4.50
 -11  -6   4  115.49    4.30
 -11  -6   4  116.69    4.50
 -11   6   4  119.79    4.60
 -10  -6   4   72.09    3.20
  10  -6  -4   72.69    3.50
 -10  -6   4   71.89    3.20
 -10  -6   4   66.79    3.10
  10  -6  -4   71.89    3.20
 -10   6   4   67.79    3.20
  -9  -6   4    0.40    0.70
  -9  -6   4   -0.40    0.80
  -9  -6   4   -0.70    0.80
   9  -6  -4    0.40    0.90
   9  -6  -4   -1.10    1.10
  -9   6   4   -0.20    0.90
  -8  -6   4    3.90    1.30
   8  -6  -4    2.70    1.10
  -8  -6   4    2.10    1.40
   8  -6  -4    4.80    1.50
  -8  -6   4    3.20    0.90
  -8   6   4    5.60    1.60
  -7  -6   4   11.50    1.50
   7  -6  -4   14.50    1.60
   7  -6  -4   13.80    1.60
  -7  -6   4   11.90    1.70
  -7  -6   4   14.00    1.50
  -7   6   4    9.30    2.00
   6  -6  -4  280.57    9.10
  -6  -6   4  270.77    8.80
   6  -6  -4  271.77    8.80
  -6  -6   4  278.07    8.90
  -6  -6   4  261.67    8.70
  -6  -6   4  248.58    8.80
  -6   6   4  252.57    8.90
  -5  -6   4   15.10    1.80
  -5  -6   4   18.00    2.10
   5  -6  -4   17.10    1.70
   5  -6  -4   15.90    1.60
  -5  -6   4   15.30    1.70
  -5  -6   4   13.00    1.90
   4  -6  -4   18.30    1.70
   4  -6  -4   19.90    1.60
  -4  -6   4   19.00    2.40
   4   6  -4   19.50    2.10
  -3  -6   4  111.29    4.20
   3  -6  -4  109.39    4.20
   3  -6  -4  108.89    4.20
   3   6  -4  109.79    4.10
   2  -6  -4    0.20    0.90
   2  -6  -4    0.80    0.60
  -2  -6   4    0.70    0.70
   2   6  -4   -0.80    1.10
   2   6  -4    0.00    0.70
   1  -6  -4   98.89    3.80
  -1  -6   4  100.79    3.80
   1  -6  -4   93.29    3.80
   1   6  -4   99.59    3.80
   0  -6   4    6.90    1.10
   0  -6  -4    6.50    1.10
   0  -6  -4    6.70    1.40
  -1  -6  -4  268.57    9.00
   1  -6   4  291.87    9.20
  -1  -6  -4  288.87    9.20
  -1  -6  -4  280.07    9.10
   1  -6   4  265.77    9.00
  -2  -6  -4  145.89    5.10
   2  -6   4  135.29    5.20
  -2  -6  -4  151.08    5.20
   2  -6   4  141.99    5.00
  -3  -6  -4  210.58    7.10
   3  -6   4  207.38    7.20
   3  -6   4  214.18    7.00
  -3  -6  -4  216.68    7.10
   3  -6   4  200.88    7.00
   4  -6   4   -1.80    1.00
  -4  -6  -4    0.70    0.70
   4  -6   4    0.70    0.70
   4  -6   4    0.50    0.70
  -4  -6  -4   -0.40    0.70
   4   6   4    0.50    0.80
   5  -6   4   65.99    2.80
  -5  -6  -4   62.59    2.80
   5  -6   4   59.99    3.00
  -5  -6  -4   63.99    2.80
   5   6   4   63.89    2.90
   6  -6   4   13.50    1.30
  -6  -6  -4   13.40    1.40
   6  -6   4   11.30    1.50
  -6  -6  -4   15.10    1.50
   7  -6   4  279.47    9.10
   7  -6   4  294.07    9.60
  -7  -6  -4  276.47    9.30
  -7  -6  -4  270.57    9.10
  -7   6  -4  274.87    9.00
   8  -6   4    3.40    1.00
  -8  -6  -4    6.60    1.20
  -8   6  -4    2.80    0.90
   9  -6   4   71.29    3.40
  -9  -6  -4   75.89    3.20
  -9  -6  -4   73.99    3.10
  -9  -6  -4   74.69    3.30
  -9   6  -4   77.39    3.10
 -10  -6  -4    8.00    1.20
  10  -6   4   11.30    2.10
 -10  -6  -4   11.30    1.70
 -10  -6  -4   10.50    1.10
 -10   6  -4    9.70    1.40
 -11  -6  -4    0.60    1.00
 -11  -6  -4    0.70    0.60
 -11  -6  -4    0.30    0.50
 -11   6  -4   -0.50    0.80
 -11   6  -4    0.10    0.60
 -12  -6  -4   18.00    1.10
 -12  -6  -4   20.60    1.50
 -12   6  -4   16.80    1.20
 -13   6  -4    3.20    0.70
 -15  -7   4    9.00    0.80
 -15  -7   4    8.60    0.90
 -15   7   4   11.10    0.90
 -14  -7   4   10.30    1.00
 -14  -7   4   10.20    0.90
 -14   7   4    9.20    1.10
 -13  -7   4    9.80    1.20
 -13  -7   4   12.20    1.10
  13  -7  -4   11.50    1.30
 -13   7   4    9.70    1.10
 -12  -7   4   22.30    1.60
 -12  -7   4   20.20    1.50
  12  -7  -4   20.30    1.60
 -12  -7   4   22.90    1.40
 -12   7   4   19.00    1.60
  11  -7  -4   35.20    2.10
 -11  -7   4   33.90    2.10
 -11  -7   4   37.90    1.90
 -11  -7   4   38.20    2.00
 -11   7   4   34.20    2.10
 -10  -7   4   30.10    2.00
  10  -7  -4   28.10    1.90
 -10  -7   4   30.80    1.80
 -10  -7   4   30.30    1.90
  10  -7  -4   28.00    2.50
 -10   7   4   31.30    2.10
  -9  -7   4    4.80    1.40
   9  -7  -4    6.80    1.80
  -9  -7   4    5.80    1.10
  -9  -7   4    6.10    1.20
   9  -7  -4    4.80    1.30
  -9   7   4    3.90    1.00
  -8  -7   4   16.50    1.70
  -8  -7   4   14.60    1.50
   8  -7  -4   14.10    1.80
   8  -7  -4   14.30    1.60
  -8  -7   4   13.40    1.50
  -8   7   4   14.20    1.90
  -7  -7   4  187.88    6.50
   7  -7  -4  188.78    6.60
  -7  -7   4  180.08    6.30
  -7  -7   4  185.18    6.50
   7  -7  -4  190.48    6.80
  -7   7   4  179.38    6.60
  -6  -7   4   19.30    1.80
   6  -7  -4   21.10    1.90
  -6  -7   4   17.70    1.70
  -6  -7   4   17.90    1.90
   6  -7  -4   17.70    1.70
  -5  -7   4   41.60    2.50
  -5  -7   4   41.70    2.50
   5  -7  -4   45.20    2.30
   5  -7  -4   45.50    2.50
  -5  -7   4   42.90    2.60
   4  -7  -4  116.49    4.50
  -4  -7   4  105.39    4.30
  -4  -7   4  105.79    4.30
  -4  -7   4  109.09    4.20
  -4  -7   4  103.89    4.30
   4  -7  -4  111.89    4.20
   3  -7  -4    1.30    0.80
  -3  -7   4    1.30    0.90
  -3  -7   4   -0.50    1.00
  -3  -7   4    3.20    1.30
   3  -7  -4    0.90    0.70
   2  -7  -4    3.50    1.00
   2  -7  -4   -0.20    1.00
  -2  -7   4    1.30    1.40
  -2  -7   4   -0.60    1.00
  -2  -7   4    1.20    0.80
   2  -7  -4    0.60    0.80
   1  -7  -4    1.50    0.80
   1  -7  -4   -0.20    1.00
  -1  -7   4    1.90    1.00
   1  -7  -4    0.00    0.70
  -1  -7   4    0.90    0.80
   0  -7  -4   74.49    3.20
   0  -7   4   76.49    3.30
   0  -7   4   73.89    3.10
   0  -7  -4   73.79    3.20
   0  -7  -4   73.19    3.20
   1  -7   4    2.90    0.90
   1  -7   4    1.30    0.80
  -1  -7  -4    2.10    0.90
  -1  -7  -4    2.00    0.80
   2  -7   4  164.98    6.00
  -2  -7  -4  164.08    5.80
   2  -7   4  160.08    5.60
  -2  -7  -4  162.88    5.70
  -3  -7  -4   20.10    1.60
   3  -7   4   18.50    1.60
   3  -7   4   19.90    1.50
  -3  -7  -4   18.50    1.60
  -4  -7  -4    1.70    0.70
   4  -7   4    3.70    1.20
   4  -7   4    2.60    0.80
  -4  -7  -4    1.70    0.70
   4   7   4    2.00    1.00
  -5  -7  -4   71.09    3.10
  -5  -7  -4   69.89    3.10
   5  -7   4   68.39    3.00
   5  -7   4   76.79    3.50
   5   7   4   72.19    3.20
   6  -7   4   19.20    1.50
  -6  -7  -4   21.70    1.60
  -6  -7  -4   21.00    1.60
   6  -7   4   24.40    1.90
   7  -7   4   22.80    1.90
   7  -7   4   20.20    1.50
  -7  -7  -4   22.40    1.60
  -7  -7  -4   21.80    1.70
  -7   7  -4   19.40    1.80
  -8  -7  -4   75.29    3.10
  -8  -7  -4   76.69    3.20
   8  -7   4   73.59    3.50
  -9  -7  -4    1.00    0.90
   9  -7   4    1.90    1.10
 -10  -7  -4    4.70    0.90
 -10  -7  -4    4.50    0.90
  10  -7   4    5.90    1.90
 -11  -7  -4   38.80    1.80
 -11  -7  -4   36.80    1.70
 -11   7  -4   34.60    1.90
 -12  -7  -4   13.90    1.00
 -12   7  -4   14.50    1.00
 -14  -8   4   30.70    1.40
 -14   8   4   31.30    1.50
 -13  -8   4   23.20    1.40
 -13  -8   4   20.80    1.30
 -13  -8   4   19.00    1.20
 -13   8   4   20.90    1.30
  12  -8  -4   23.20    1.60
 -12  -8   4   21.00    1.50
 -12  -8   4   22.10    1.30
 -12  -8   4   22.10    1.40
 -12   8   4   21.70    1.50
  11  -8  -4   41.60    2.20
 -11  -8   4   43.50    2.20
 -11  -8   4   43.10    2.20
 -11  -8   4   43.90    2.00
 -11   8   4   42.60    2.20
 -10  -8   4    6.70    1.50
  10  -8  -4    4.20    1.30
  10  -8  -4    6.00    1.80
  -9  -8   4    1.50    0.70
   9  -8  -4   -0.50    0.80
  -9  -8   4    2.20    1.00
   9  -8  -4    0.40    1.00
  -9  -8   4   -0.10    0.60
  -9   8   4    3.00    1.00
   8  -8  -4    9.70    1.70
  -8  -8   4   10.20    1.30
  -8  -8   4    9.50    1.70
  -8  -8   4   11.00    1.40
   8  -8  -4   10.70    1.50
  -8   8   4    9.80    1.80
  -7  -8   4   65.09    2.80
  -7  -8   4   63.19    3.00
   7  -8  -4   60.89    3.00
  -7  -8   4   64.19    2.90
  -6  -8   4   13.40    1.50
  -6  -8   4   12.20    1.60
  -6  -8   4   14.70    1.90
   6  -8  -4   14.80    1.80
   6  -8  -4   15.40    1.60
   5  -8  -4    3.20    0.90
   5  -8  -4    3.60    1.00
  -5  -8   4    3.70    1.20
  -5  -8   4    5.30    1.70
  -5  -8   4    4.10    1.00
  -4  -8   4   23.80    2.10
  -4  -8   4   21.00    2.10
  -4  -8   4   22.80    2.30
   4  -8  -4   23.20    1.90
   4  -8  -4   23.40    1.80
   3  -8  -4  349.57   11.40
  -3  -8   4  361.86   11.60
   3  -8  -4  347.47   11.70
  -2  -8   4   57.49    2.90
   2  -8  -4   54.69    3.00
  -2  -8   4   64.79    3.00
  -1  -8   4   52.99    2.80
   1  -8  -4   51.69    2.60
   1  -8  -4   50.29    2.70
  -1  -8   4   49.99    2.60
   0  -8  -4   40.80    2.30
   0  -8   4   40.80    2.20
   0  -8  -4   38.70    2.20
   0  -8  -4   43.60    2.40
   0  -8   4   38.70    2.40
  -1  -8  -4  218.08    7.20
   1  -8   4  224.08    7.60
  -1  -8  -4  215.08    7.20
   1  -8   4  185.28    7.70
   2  -8   4   47.90    2.40
  -2  -8  -4   47.40    2.40
  -2  -8  -4   48.90    2.40
   2  -8   4   50.09    2.70
   3  -8   4   68.79    3.30
  -3  -8  -4   62.79    2.90
   3  -8   4   63.79    2.80
  -3  -8  -4   64.99    2.90
  -4  -8  -4    0.20    0.70
   4  -8   4    0.30    0.70
   4  -8   4    0.40    0.80
  -4  -8  -4    0.60    0.70
   4   8   4   -0.80    1.00
  -5  -8  -4    1.60    0.80
  -5  -8  -4    2.70    0.80
   5  -8   4    1.20    0.90
   5  -8   4    1.10    0.70
   6  -8   4    5.50    1.40
  -6  -8  -4    6.60    1.10
   6  -8   4    4.40    1.00
  -6  -8  -4    7.30    1.20
   7  -8   4   12.60    1.70
  -7  -8  -4   14.30    1.30
  -7  -8  -4   13.60    1.30
  -8  -8  -4   -0.30    0.70
   8  -8   4    1.10    0.90
  -8  -8  -4    1.40    0.60
   9  -8   4   12.30    1.90
  -9  -8  -4   18.60    1.30
  -9  -8  -4   18.50    1.20
 -10  -8  -4    2.80    0.80
 -10  -8  -4    3.00    0.70
  10  -8   4    3.10    1.50
 -11  -8  -4    0.60    0.50
 -11  -8  -4    0.80    0.50
 -11   8  -4    1.20    0.40
 -13  -9   4    1.20    0.40
 -12  -9   4   22.90    1.20
 -12  -9   4   20.30    1.20
  11  -9  -4   -1.40    1.30
 -11  -9   4   -0.60    1.40
 -11  -9   4    0.00    0.50
 -11  -9   4   -0.70    0.50
 -11   9   4    0.20    0.90
 -10  -9   4   50.99    2.30
 -10  -9   4   48.50    2.10
  10  -9  -4   48.80    2.80
  10  -9  -4   48.20    2.30
 -10  -9   4   50.69    2.40
   9  -9  -4   73.29    3.00
  -9  -9   4   70.29    3.00
  -9  -9   4   74.69    2.90
   9  -9  -4   75.19    3.40
  -9  -9   4   71.19    3.10
   8  -9  -4   10.30    1.40
  -8  -9   4   11.50    1.30
  -8  -9   4   11.00    1.70
   8  -9  -4    7.90    1.60
  -8  -9   4    9.50    1.30
   7  -9  -4   34.00    2.00
   7  -9  -4   27.90    2.20
  -7  -9   4   31.70    1.90
  -7  -9   4   28.80    1.90
  -6  -9   4    1.50    0.90
   6  -9  -4    3.50    1.00
   6  -9  -4    7.10    1.30
  -6  -9   4    5.20    1.40
  -5  -9   4   20.00    1.80
   5  -9  -4   19.30    1.60
   5  -9  -4   17.60    1.80
  -5  -9   4   23.40    1.90
   4  -9  -4  409.36   12.60
   4  -9  -4  371.96   12.90
  -3  -9   4   27.60    2.40
   3  -9  -4   23.40    2.30
   3  -9  -4   22.70    1.70
  -2  -9   4   79.09    3.60
   2  -9  -4   69.29    3.20
   2  -9  -4   77.59    3.60
  -1  -9   4   77.09    3.30
  -1  -9   4   81.99    3.60
   1  -9  -4   81.09    3.60
   1  -9  -4   71.39    3.30
   1  -9  -4   75.39    3.30
   0  -9  -4   32.40    2.00
   0  -9   4   34.10    2.30
   0  -9  -4   31.60    2.10
   0  -9   4   30.40    2.00
  -1  -9  -4   32.60    2.00
   1  -9   4   33.70    2.00
  -1  -9  -4   36.60    2.10
  -2  -9  -4    5.50    1.10
   2  -9   4    5.80    1.50
  -2  -9  -4    4.50    1.20
   2  -9   4    5.40    1.30
  -3  -9  -4   82.69    3.40
  -3  -9  -4   81.69    3.40
   3  -9   4   77.09    3.80
   3  -9   4   82.09    3.30
   4  -9   4   33.90    2.40
  -4  -9  -4   38.60    2.00
  -4  -9  -4   35.80    2.10
   4  -9   4   37.40    2.00
   4   9   4   35.70    2.50
   5  -9   4   85.39    3.90
   5  -9   4   86.39    3.40
  -5  -9  -4   90.39    3.60
  -5  -9  -4   86.79    3.50
  -6  -9  -4    1.60    0.60
  -6  -9  -4    1.70    0.70
   6  -9   4    1.00    0.90
   7  -9   4   51.39    2.70
  -7  -9  -4   51.39    2.30
  -7  -9  -4   50.29    2.30
   8  -9   4   10.90    1.60
  -8  -9  -4   10.90    1.10
  -8  -9  -4    8.10    0.90
  -9  -9  -4   19.90    1.20
  -9  -9  -4   20.50    1.30
   9  -9   4   22.80    2.00
 -10  -9  -4   15.00    1.00
 -10  -9  -4   18.00    1.30
 -10   9  -4   16.40    1.20
 -11 -10   4    2.50    0.60
 -11 -10   4    3.40    0.80
 -10 -10   4    4.40    0.80
 -10 -10   4    5.30    0.90
   9 -10  -4   43.10    2.10
  -9 -10   4   43.40    1.90
  -9 -10   4   43.60    2.00
   8 -10  -4    5.30    1.50
  -8 -10   4    5.60    1.10
   8 -10  -4    5.70    1.20
  -8 -10   4    5.90    1.20
   7 -10  -4    4.70    1.30
  -7 -10   4    4.80    1.20
  -7 -10   4    4.60    1.20
  -6 -10   4   15.80    1.50
  -6 -10   4   10.70    1.60
   6 -10  -4   15.00    1.70
   6 -10  -4   12.80    1.50
   5 -10  -4  131.29    5.40
   5 -10  -4  145.09    5.00
   4 -10  -4   97.69    4.30
   4 -10  -4  105.69    4.00
   3 -10  -4  301.47    9.60
   3 -10  -4  285.47   10.00
   2 -10  -4  279.57    9.90
   2 -10  -4  303.37    9.50
  -2 -10   4  282.97    9.70
   1 -10  -4  145.29    5.10
  -1 -10   4  132.49    5.40
   0 -10  -4  120.69    4.50
   0 -10   4  113.99    4.80
   0 -10  -4  118.99    4.50
   1 -10   4  162.48    6.30
  -1 -10  -4  172.68    5.90
   1 -10   4  170.08    5.80
  -1 -10  -4  172.38    6.00
   2 -10   4    4.40    1.40
  -2 -10  -4    2.50    0.70
  -2 -10  -4    0.90    0.80
   2 -10   4    3.20    0.90
   3 -10   4   66.69    3.50
  -3 -10  -4   73.89    3.00
   3 -10   4   64.79    3.20
  -3 -10  -4   73.89    3.00
   3  10   4   70.09    3.40
  -4 -10  -4    0.90    0.70
   4 -10   4   -0.30    0.80
   4 -10   4    0.60    0.60
  -5 -10  -4   14.10    1.10
  -5 -10  -4   13.90    1.30
   5 -10   4   19.30    1.70
   6 -10   4   28.50    2.00
  -6 -10  -4   27.10    1.60
  -6 -10  -4   26.60    1.50
  -7 -10  -4   58.69    2.40
   7 -10   4   58.99    2.80
  -7 -10  -4   55.19    2.40
  -8 -10  -4    9.20    0.80
   8 -10   4   11.10    1.60
  -8 -10  -4    9.00    0.90
  -9 -10  -4   76.39    2.70
  -9 -10  -4   73.09    2.60
  -9  10  -4   78.59    2.70
  -9 -11   4  187.58    6.00
  -8 -11   4   93.49    3.30
   7 -11  -4   71.49    2.80
   6 -11  -4   73.79    2.90
   5 -11  -4   20.00    1.50
   4 -11  -4    3.80    1.10
   3 -11  -4   26.30    1.60
   2 -11  -4    6.90    1.10
  -1 -11   4   27.90    2.20
   1 -11  -4   27.30    1.70
   0 -11   4    6.40    1.60
   0 -11  -4    8.10    1.10
   1 -11   4    2.00    1.00
  -1 -11  -4    0.20    0.50
  -1 -11  -4    1.60    0.90
  -2 -11  -4    7.30    1.00
   2 -11   4    9.40    1.50
  -2 -11  -4    7.50    1.20
   2  11   4    7.40    2.30
  -3 -11  -4   65.79    2.60
   3 -11   4   61.09    3.00
  -3 -11  -4   60.19    2.50
  -4 -11  -4   52.79    2.30
   4 -11   4   57.09    2.80
  -4 -11  -4   54.69    2.30
  -5 -11  -4   39.10    1.80
  -5 -11  -4   39.90    1.80
   5 -11   4   40.10    2.20
  -6 -11  -4   16.10    1.10
   6 -11   4   15.60    1.50
  -6 -11  -4   14.80    1.10
  -7 -11  -4    6.30    0.70
  -7 -11  -4    6.90    0.70
  -7  11  -4    4.70    1.00
   5 -12  -4   12.40    1.10
   4 -12  -4  124.69    4.20
   3 -12  -4   24.90    1.40
   2 -12  -4   13.40    1.10
   1 -12  -4  166.88    5.50
   0 -12   4   16.00    2.10
   0 -12  -4   16.30    1.10
   0  12   4   15.30    1.70
   1 -12   4    1.90    1.10
   1  12   4    2.30    1.40
  -2 -12  -4   12.10    0.90
   2 -12   4    9.60    1.60
  -3 -12  -4    0.40    0.40
  -3 -12  -4    1.00    0.90
   3 -12   4   -0.40    0.90
  -4 -12  -4    6.00    0.80
  -4 -12  -4    5.80    1.00
  -5 -12  -4   92.19    3.10
   0 -13  -4   22.40    1.10
  -1 -13  -4   14.90    1.00
 -17   0   5    0.60    0.60
  17   0  -5    0.60    0.50
 -17   0   5    0.80    0.70
  16   0  -5   -0.40    0.50
 -16   0   5   -0.10    0.70
 -16   0   5    0.20    0.60
 -15   0   5    0.70    0.60
  15   0  -5   -0.20    0.60
 -15   0   5   -0.10    0.70
 -14   0   5   -1.20    0.80
 -14   0   5    1.00    0.70
 -14   0   5    1.40    1.50
 -13   0   5    0.20    0.70
 -13   0   5    0.60    1.10
 -13   0   5    1.00    0.90
 -12   0   5    0.30    1.00
 -12   0   5    0.20    0.80
 -12   0   5   -1.30    0.80
 -11   0   5    0.20    0.80
 -11   0   5   -0.90    1.00
 -11   0   5    0.60    0.90
 -10   0   5    0.70    0.80
 -10   0   5    0.20    0.90
 -10   0   5   -0.30    1.00
  -9   0   5   -0.50    0.90
   9   0  -5   -0.50    0.90
  -9   0   5    0.20    1.00
  -9   0   5    0.50    1.10
  -8   0   5    0.10    0.80
   8   0  -5    1.00    0.60
  -7   0   5    0.00    0.40
   7   0  -5   -0.40    0.40
   6   0  -5    0.30    0.30
  -6   0   5    0.00    0.30
  -5   0   5    0.10    0.20
   5   0  -5    0.10    0.20
   4   0  -5    0.10    0.20
  -4   0   5    0.10    0.10
  -3   0   5    1.20    0.20
  -1   0   5    0.10    0.10
  -1   0   5    0.10    0.10
   2   0   5    0.20    0.20
   2   0   5    0.60    0.50
  -2   0  -5    0.00    0.30
   3   0   5    0.00    0.30
   3   0   5    0.40    0.50
  -3   0  -5    0.20    0.40
  -4   0  -5   -1.00    0.60
   4   0   5   -0.20    0.40
   4   0   5    0.10    0.40
   5   0   5    0.60    0.50
   5   0   5    0.30    0.60
   6   0   5    0.00    0.70
  -6   0  -5    0.90    0.70
   7   0   5   -1.40    0.80
  -7   0  -5   -0.20    0.70
  -8   0  -5    1.70    0.80
   8   0   5   -0.90    1.00
  -9   0  -5    0.00    0.70
 -10   0  -5    0.40    0.80
 -11   0  -5    0.30    0.80
 -12   0  -5    1.00    0.60
 -13   0  -5    0.60    0.50
 -14   0  -5    0.00    0.40
 -17  -1   5   -0.40    0.60
 -17  -1   5    1.20    0.70
 -17   1   5    0.50    0.50
 -17   1   5    0.90    1.20
  17   1  -5    0.50    0.50
 -16  -1   5   31.70    1.80
 -16  -1   5   29.80    1.90
  16  -1  -5   33.90    1.70
  16   1  -5   31.10    1.70
 -16   1   5   33.70    1.90
 -16   1   5   29.70    1.70
 -15  -1   5    0.50    1.10
 -15  -1   5    1.70    0.70
 -15  -1   5    1.80    0.70
  15  -1  -5    1.00    0.60
 -15   1   5    1.20    0.60
 -15   1   5    2.60    0.80
 -14  -1   5  187.88    6.20
  14  -1  -5  171.68    6.40
 -14  -1   5  178.18    6.40
 -14  -1   5  182.18    6.40
 -14   1   5  171.98    6.30
 -14   1   5  182.08    6.30
 -13  -1   5   64.69    3.00
 -13  -1   5   65.29    3.00
 -13  -1   5   63.89    3.10
 -13   1   5   65.79    3.10
 -13   1   5   65.79    3.10
 -12  -1   5   37.70    2.30
 -12  -1   5   36.40    2.20
 -12  -1   5   39.60    2.30
 -12   1   5   36.60    2.40
 -12   1   5   37.20    2.30
 -12   1   5   38.30    2.40
 -11  -1   5  124.79    4.80
 -11  -1   5  130.19    4.80
 -11  -1   5  123.59    4.70
 -11   1   5  123.29    4.80
 -11   1   5  120.69    4.70
 -11   1   5  127.19    4.80
 -10  -1   5  107.99    4.30
 -10  -1   5  114.49    4.20
 -10  -1   5  116.39    4.40
 -10  -1   5  115.39    4.40
 -10   1   5  113.69    4.40
 -10   1   5   99.49    4.30
 -10   1   5  116.59    4.40
  -9  -1   5   28.70    1.70
  -9  -1   5   26.70    1.90
  -9  -1   5   26.20    1.90
   9  -1  -5   22.80    2.30
  -9  -1   5   25.80    2.00
   9   1  -5   26.50    2.30
  -9   1   5   25.20    1.90
   8  -1  -5  105.89    4.00
  -8  -1   5  104.79    4.10
   8   1  -5  113.19    4.00
  -7  -1   5   25.20    1.50
   7  -1  -5   22.30    1.40
  -7   1   5   23.20    1.50
   7   1  -5   24.60    1.30
   6  -1  -5   15.80    1.00
  -6  -1   5   16.80    1.10
  -6   1   5   16.30    1.10
   6   1  -5   17.00    0.90
  -5  -1   5    9.90    0.60
   5  -1  -5   10.50    0.70
  -5   1   5    9.40    0.80
   5   1  -5    9.00    0.60
  -4  -1   5  230.18    6.60
   4  -1  -5  214.58    6.80
  -4   1   5  220.18    6.80
   4   1  -5  221.08    6.70
  -3   1   5 1090.39   32.30
  -2   1   5  795.52   23.10
  -2   1   5  761.02   23.10
  -1   1   5  579.44   16.60
  -1   1   5  526.95   16.50
   0  -1   5  744.13   22.70
   0   1   5  749.53   22.80
   0   1  -5  809.12   22.80
   1  -1   5  206.88    6.30
  -1  -1  -5  198.28    6.50
   1   1   5  201.28    6.40
  -1   1  -5  214.18    6.30
   2  -1   5  195.18    6.20
  -2  -1  -5  203.58    6.30
   2  -1   5  198.38    6.40
   2   1   5  194.18    6.20
   2   1   5  190.78    6.30
  -2   1  -5  203.48    6.20
  -3  -1  -5  359.26   11.40
   3  -1   5  358.36   11.30
   3  -1   5  371.06   11.20
  -3   1  -5  380.96   11.30
   3   1   5  363.56   11.30
   3   1   5  356.36   11.20
   4  -1   5  582.54   17.30
   4  -1   5  562.74   17.30
  -4  -1  -5  545.45   17.50
   4   1   5  582.04   17.30
  -4   1  -5  550.84   17.40
   4   1   5  576.04   17.30
   5  -1   5   35.60    2.00
   5  -1   5   32.40    1.70
   5   1   5   34.90    2.00
   5   1   5   35.70    1.70
  -6  -1  -5  367.26   11.60
   6  -1   5  362.96   11.90
   6   1   5  379.46   11.60
  -7  -1  -5   26.40    1.70
   7  -1   5   21.60    1.70
  -7   1  -5   25.80    1.60
   7   1   5   22.80    1.80
   8  -1   5   23.90    1.90
  -8  -1  -5   22.80    2.10
  -8   1  -5   26.50    2.30
  -9  -1  -5    2.30    0.80
  -9   1  -5    2.50    0.70
 -10  -1  -5    4.20    1.20
 -10   1  -5    4.00    1.10
 -10   1  -5    3.00    0.90
 -11  -1  -5   11.50    1.30
 -11   1  -5   11.30    1.20
 -11   1  -5   12.50    1.90
 -12  -1  -5    4.20    1.00
 -12   1  -5    3.80    1.00
 -13  -1  -5   30.90    1.60
 -13   1  -5   26.30    1.50
 -14  -1  -5    0.50    0.40
 -14   1  -5    0.50    0.50
  17  -2  -5    0.30    0.60
 -17  -2   5    0.60    0.70
  17   2  -5    0.10    0.40
 -17   2   5    1.00    0.50
  16  -2  -5   25.60    1.50
 -16  -2   5   24.40    1.60
 -16  -2   5   25.60    1.60
 -16   2   5   25.40    1.60
  15  -2  -5   52.89    2.50
 -15  -2   5   58.39    2.50
 -15  -2   5   55.09    2.50
 -15  -2   5   55.29    2.60
 -15   2   5   54.59    2.60
 -15   2   5   55.19    2.70
 -14  -2   5   -0.20    0.70
 -14  -2   5   -0.50    0.80
  14  -2  -5   -0.50    0.60
 -14  -2   5    0.60    0.80
 -14   2   5    0.70    1.10
 -14   2   5    0.10    0.70
 -13  -2   5    1.40    0.80
  13  -2  -5    0.10    0.70
 -13  -2   5   -0.40    0.80
 -13  -2   5   -0.20    0.90
 -13   2   5    0.10    0.70
 -13   2   5    0.50    1.10
  12  -2  -5    0.70    0.80
 -12  -2   5   -0.50    0.70
 -12  -2   5    1.60    0.90
 -12  -2   5   -0.20    0.80
 -12  -2   5    0.00    0.80
 -12   2   5    2.60    1.20
 -12   2   5   -1.10    0.70
 -11  -2   5   53.29    2.80
  11  -2  -5   51.69    2.50
 -11  -2   5   52.09    2.50
 -11  -2   5   50.29    2.90
 -11   2   5   52.09    2.70
 -11   2   5   51.89    2.90
 -10  -2   5  112.59    4.30
 -10  -2   5  110.99    4.20
 -10  -2   5  114.49    4.30
 -10  -2   5  118.19    4.10
 -10   2   5   95.89    4.40
 -10   2   5  117.09    4.30
 -10   2   5   92.19    4.40
  -9  -2   5   38.80    2.20
  -9  -2   5   36.20    2.00
  -9  -2   5   37.30    2.10
  -9  -2   5   39.90    2.20
   9   2  -5   33.20    2.70
  -9   2   5   35.10    2.20
   8  -2  -5   21.90    2.10
   8   2  -5   23.20    1.70
   7  -2  -5  106.09    3.90
  -7  -2   5  101.99    3.70
   7   2  -5  110.19    3.70
  -7   2   5  100.39    3.80
  -6  -2   5  197.98    6.40
  -6   2   5  198.38    6.40
   6   2  -5  193.38    6.20
   5  -2  -5    2.00    0.60
  -5   2   5    2.10    0.70
   4  -2  -5   85.69    3.00
  -4   2   5   89.29    3.00
   4   2  -5   86.09    2.70
  -3   2   5  114.29    3.70
  -2   2   5  457.05   13.80
  -1   2   5    0.40    0.30
  -1   2   5    0.10    0.20
   0  -2   5    2.40    0.40
   0   2   5    2.20    0.70
   0   2   5    2.30    0.50
   0   2  -5    2.50    0.30
   1  -2   5    0.90    0.50
   1  -2   5    0.80    0.20
   1   2   5    0.60    0.50
  -1   2  -5    0.90    0.30
   1   2   5    1.60    0.50
   2  -2   5    1.80    0.60
   2  -2   5    1.70    0.50
  -2   2  -5    1.40    0.40
   2   2   5    2.30    0.60
   2   2   5    1.50    0.40
  -3  -2  -5   61.49    2.60
   3  -2   5   64.49    2.50
   3  -2   5   66.39    2.50
  -3   2  -5   63.69    2.50
   3   2   5   65.59    2.50
   3   2   5   62.89    2.50
   4  -2   5    0.20    0.50
   4  -2   5    0.30    0.50
   4   2   5    0.40    0.50
   4   2   5    0.80    0.60
  -4   2  -5    0.20    0.70
   5  -2   5    7.90    1.60
   5  -2   5    8.10    1.00
   5   2   5    9.30    1.60
   5   2   5    8.40    1.20
   6  -2   5   94.39    3.60
  -6  -2  -5  100.29    4.60
   6  -2   5   92.89    3.60
  -6  -2  -5   94.39    3.70
   6   2   5   91.69    3.50
  -7  -2  -5    1.20    1.30
  -7  -2  -5    3.30    0.90
   7  -2   5    1.10    0.70
   7  -2   5    3.10    0.80
   7   2   5    1.00    1.20
  -8  -2  -5  242.58    8.20
   8  -2   5  252.77    8.30
  -8   2  -5  242.88    8.10
  -9  -2  -5  124.29    4.80
   9  -2   5  132.29    5.00
  -9   2  -5  130.09    4.70
 -10  -2  -5   10.30    1.30
 -10   2  -5    8.80    1.20
 -11  -2  -5   10.80    1.30
 -11   2  -5    9.30    1.50
 -11   2  -5   14.20    1.30
 -12  -2  -5   29.70    1.80
 -12   2  -5   32.90    1.80
 -12   2  -5   31.90    1.90
 -13  -2  -5    3.70    0.90
 -13   2  -5    4.10    0.80
 -14  -2  -5    8.90    0.80
 -14   2  -5    8.20    0.80
  17  -3  -5   12.00    1.10
 -17  -3   5   13.00    1.00
 -17   3   5   14.50    1.00
  17   3  -5   12.80    0.90
 -16  -3   5    3.90    1.10
  16  -3  -5    3.80    0.90
 -16  -3   5    3.00    0.80
 -16   3   5    6.30    0.90
 -15  -3   5    1.50    0.70
  15  -3  -5    3.30    0.70
 -15  -3   5    2.50    0.80
 -15  -3   5    2.30    0.80
 -15   3   5    1.80    0.60
  14  -3  -5   21.00    1.60
 -14  -3   5   22.00    1.70
 -14  -3   5   19.00    1.60
 -14   3   5   22.60    1.60
 -13  -3   5  107.19    4.20
  13  -3  -5  108.79    4.20
 -13  -3   5  110.89    4.30
 -13  -3   5  105.19    4.30
 -13   3   5  109.59    4.30
 -12  -3   5    4.50    1.10
 -12  -3   5    2.70    0.90
  12  -3  -5    5.80    1.30
 -12  -3   5    7.50    1.50
 -12  -3   5    2.70    1.00
 -12   3   5    4.70    1.40
 -11  -3   5    8.60    1.20
 -11  -3   5    9.60    1.40
  11  -3  -5    8.40    1.30
 -11  -3   5    9.80    1.50
 -11  -3   5    8.30    1.60
 -11   3   5   10.70    1.50
 -10  -3   5  406.66   12.90
  10  -3  -5  403.86   12.80
 -10  -3   5  412.06   12.70
 -10  -3   5  403.76   12.90
 -10  -3   5  391.86   12.90
 -10   3   5  398.36   12.90
  -9  -3   5   38.50    2.20
  -9  -3   5   37.80    2.00
   9  -3  -5   38.00    2.10
  -9  -3   5   35.50    2.30
  -9  -3   5   34.00    2.10
  -9   3   5   38.10    2.30
  -8  -3   5    0.40    0.80
  -8  -3   5    2.60    0.90
   8  -3  -5    1.80    0.80
  -8  -3   5    2.00    0.90
   8  -3  -5    1.80    1.20
  -8  -3   5   -0.80    0.90
   8   3  -5    1.90    0.90
   7  -3  -5  147.59    5.30
   7  -3  -5  151.98    5.50
   7   3  -5  150.48    5.20
   6  -3  -5  394.06   12.80
   6  -3  -5  433.56   13.00
  -6   3   5  398.06   12.80
   6   3  -5  421.16   12.60
   5  -3  -5   50.69    2.30
   5  -3  -5   53.09    2.40
   5   3  -5   57.39    1.90
  -5   3   5   54.39    2.30
   4  -3  -5   26.20    1.40
   4  -3  -5   22.60    1.50
  -4   3   5   22.90    1.30
   4   3  -5   24.60    1.00
   4   3  -5   24.00    1.10
   3  -3  -5   25.40    1.50
  -3   3   5   26.00    1.30
   3   3  -5   26.50    1.00
   3   3  -5   27.10    1.00
   2  -3  -5   53.19    2.30
   2   3  -5   56.09    1.80
   2   3  -5   59.69    1.80
  -2   3   5   56.19    2.20
  -1  -3   5    1.50    0.60
  -1   3   5    1.10    0.40
  -1   3   5    1.50    0.50
   1   3  -5    2.00    0.40
   0  -3   5  107.89    4.00
   0  -3   5  120.49    3.80
   0   3   5  117.69    3.90
   0   3  -5  116.49    3.70
   0   3   5  119.09    4.10
   1  -3   5   22.90    1.20
   1  -3   5   21.10    1.30
  -1   3  -5   22.40    1.40
   1   3   5   23.60    1.30
   2  -3   5   29.00    1.50
   2  -3   5   31.10    1.50
  -2   3  -5   29.90    1.50
   2   3   5   30.10    1.60
   2   3   5   28.70    1.60
   3  -3   5  247.58    7.80
   3  -3   5  261.27    7.90
   3   3   5  241.38    7.80
  -3   3  -5  231.48    7.80
   3   3   5  225.68    7.80
   4  -3   5  363.56   11.70
   4  -3   5  371.76   11.90
   4   3   5  377.46   11.90
   4   3   5  382.36   11.70
  -5  -3  -5   15.40    1.70
   5  -3   5   14.60    1.40
   5  -3   5   13.80    2.20
   5  -3   5   13.20    1.20
   5   3   5   15.90    1.30
   6  -3   5   13.10    1.40
  -6  -3  -5   15.60    1.70
   6  -3   5   14.60    1.40
  -6  -3  -5    8.80    1.60
  -6  -3  -5   10.70    1.80
   6   3   5   12.50    1.50
  -7  -3  -5  425.36   13.40
  -7  -3  -5  413.56   13.50
  -7  -3  -5  423.06   13.40
   7  -3   5  429.36   13.40
   7  -3   5  442.46   13.60
  -8  -3  -5    0.50    1.00
  -8  -3  -5    1.60    1.10
   8  -3   5    2.60    1.00
  -8  -3  -5    1.90    0.90
  -8   3  -5    1.60    0.80
  -9  -3  -5    0.40    1.10
  -9  -3  -5    4.00    1.00
   9  -3   5    2.20    1.10
  -9  -3  -5    1.40    0.80
  -9   3  -5    0.80    0.70
 -10  -3  -5    1.20    0.80
 -10  -3  -5    2.90    1.00
 -10   3  -5    2.90    0.80
 -11  -3  -5   33.60    2.20
 -11   3  -5   31.20    2.00
 -11   3  -5   39.40    1.90
 -12  -3  -5   39.60    2.00
 -12   3  -5   43.80    2.10
 -12   3  -5   37.70    1.90
 -13  -3  -5   81.49    3.10
 -13   3  -5   85.89    3.30
 -13   3  -5   78.49    3.00
 -14  -3  -5  110.09    3.70
 -14   3  -5  108.39    3.60
 -17  -4   5    1.00    0.50
 -17   4   5    1.30    0.40
  17   4  -5    1.30    0.40
 -16  -4   5    3.60    1.00
 -16  -4   5    3.30    0.80
  16  -4  -5    3.40    1.00
 -16   4   5    2.30    0.60
 -15  -4   5    2.10    0.70
  15  -4  -5    1.70    0.70
 -15  -4   5    3.10    0.90
 -15   4   5    2.20    0.70
 -14  -4   5  132.29    5.30
 -14  -4   5  144.59    5.00
 -14  -4   5  144.69    5.00
  14  -4  -5  147.19    5.10
 -14   4   5  131.69    5.20
 -13  -4   5   24.40    2.00
  13  -4  -5   24.30    1.70
 -13  -4   5   25.20    1.80
 -13  -4   5   22.70    1.70
 -13  -4   5   24.10    1.60
 -13   4   5   24.80    2.00
 -12  -4   5   65.19    3.00
 -12  -4   5   61.39    2.90
  12  -4  -5   61.09    2.90
 -12  -4   5   57.99    2.90
 -12  -4   5   58.79    2.70
 -12   4   5   61.19    3.00
 -11  -4   5   71.99    3.20
 -11  -4   5   72.79    3.20
  11  -4  -5   67.29    3.10
 -11  -4   5   70.79    3.20
 -11  -4   5   70.29    3.00
 -11   4   5   70.39    3.30
 -10  -4   5   13.60    1.60
 -10  -4   5   14.50    1.40
 -10  -4   5   16.70    1.80
 -10  -4   5   15.20    1.50
  10  -4  -5   12.10    1.50
 -10   4   5   10.10    2.40
  -9  -4   5   11.00    1.50
  -9  -4   5    7.70    1.30
   9  -4  -5    9.00    1.40
  -9  -4   5   11.00    1.40
  -9  -4   5    8.60    1.70
  -9   4   5    8.80    1.50
  -8  -4   5  102.99    4.20
   8  -4  -5  109.79    4.30
   8  -4  -5  113.49    4.20
  -8  -4   5  109.39    4.10
  -8  -4   5  109.49    4.20
  -8  -4   5  111.79    4.20
  -8   4   5  104.99    4.30
   7  -4  -5  147.09    5.30
   7  -4  -5  153.88    6.80
  -7  -4   5  150.08    5.30
  -7  -4   5  144.29    5.30
  -7  -4   5  149.39    5.40
  -7  -4   5  134.79    5.30
   7  -4  -5  151.48    5.30
   6  -4  -5  251.67    8.40
   6  -4  -5  258.17    8.70
   6   4  -5  258.27    8.10
   5  -4  -5  131.59    4.70
   5  -4  -5  134.09    4.90
   5   4  -5  131.39    4.30
   5   4  -5  126.79    4.50
   4  -4  -5   34.50    1.80
   4   4  -5   36.60    1.50
  -4   4   5   33.40    2.00
   3  -4  -5  538.65   16.60
  -3  -4   5  585.14   16.70
   3   4  -5  521.65   16.10
   3   4  -5  521.45   16.10
  -3   4   5  519.45   16.50
  -2  -4   5 1076.19   32.80
   2  -4  -5 1100.29   33.00
   2   4  -5 1082.69   32.60
  -2   4   5 1139.29   33.00
   2   4  -5 1082.49   32.60
  -1  -4   5  281.97    9.20
   1  -4  -5  295.07    9.30
  -1   4   5  296.27    9.20
  -1   4   5  279.37    9.30
   1   4  -5  298.57    8.90
   0  -4   5 1581.34   48.00
   0   4  -5 1617.04   47.70
   0   4   5 1656.43   48.20
   0   4   5 1577.24   48.00
   1  -4   5    1.60    0.50
   1  -4   5    1.60    0.60
  -1   4  -5    0.90    0.50
   1   4   5    1.40    0.50
   2  -4   5   54.99    2.50
   2  -4   5   60.09    2.40
  -2   4  -5   53.49    2.40
   2   4   5   56.89    2.60
   3  -4   5   86.49    3.80
   3  -4   5   92.09    3.70
  -3   4  -5   95.09    4.00
   3   4   5   89.39    3.40
   3   4   5   87.19    3.70
  -4  -4  -5   85.69    3.60
   4  -4   5   94.19    3.50
  -4  -4  -5   92.39    3.70
   4  -4   5   98.19    3.60
   4  -4   5   91.79    3.50
   4  -4   5   88.59    4.10
   4   4   5   96.49    3.50
  -5  -4  -5  320.97   10.10
   5  -4   5  322.57   10.20
   5  -4   5  326.07   10.00
  -5  -4  -5  289.57   10.00
   5   4   5  306.97   10.00
  -6  -4  -5   52.69    2.90
  -6  -4  -5   57.79    2.60
   6  -4   5   61.69    2.80
  -6  -4  -5   58.59    2.70
   6  -4   5   59.39    2.60
   6   4   5   55.89    2.60
   7  -4   5  386.96   11.80
  -7  -4  -5  352.46   11.50
  -7  -4  -5  352.36   11.50
   7  -4   5  353.26   11.50
   8  -4   5   19.80    1.80
   8  -4   5   15.90    1.50
  -8  -4  -5   15.90    1.60
  -8  -4  -5   15.00    1.70
  -8  -4  -5   18.60    1.70
  -8   4  -5   12.30    1.40
   9  -4   5   25.30    2.20
  -9  -4  -5   28.20    2.00
  -9  -4  -5   26.10    1.80
  -9  -4  -5   31.30    2.00
  -9   4  -5   27.10    1.70
 -10  -4  -5    5.30    1.30
 -10  -4  -5    9.00    1.50
 -10   4  -5    4.10    1.10
 -11  -4  -5   46.30    2.20
 -11  -4  -5   48.10    2.30
 -11   4  -5   47.40    2.20
 -11   4  -5   49.10    2.30
 -12  -4  -5   85.59    3.30
 -12   4  -5   87.19    3.30
 -12   4  -5   90.99    3.30
 -13  -4  -5   12.80    1.10
 -13   4  -5   10.70    1.10
 -16  -5   5    1.00    0.50
 -16  -5   5    1.70    0.60
  16  -5  -5    2.10    1.10
 -16   5   5    3.20    0.80
  15  -5  -5    0.60    0.60
 -15  -5   5    0.60    0.50
 -15  -5   5    0.20    0.50
 -15   5   5    0.60    0.50
  14  -5  -5   -0.30    0.70
 -14  -5   5    0.30    0.60
 -14  -5   5    0.50    0.60
 -14   5   5   -0.20    0.60
 -13  -5   5    1.70    0.70
  13  -5  -5    1.50    0.80
 -13  -5   5    0.70    0.80
 -13  -5   5    1.50    0.70
 -13   5   5    0.70    0.70
 -12  -5   5    2.20    0.70
 -12  -5   5    0.80    0.80
 -12  -5   5    3.20    1.10
 -12  -5   5    0.60    0.80
  12  -5  -5    1.20    0.80
 -12   5   5    1.50    0.90
 -11  -5   5    3.20    0.80
  11  -5  -5    4.30    1.30
 -11  -5   5    3.40    0.90
 -11  -5   5    4.10    1.10
 -11  -5   5    3.30    0.90
 -11   5   5    5.90    1.40
 -10  -5   5  341.07   11.00
 -10  -5   5  352.06   11.20
 -10  -5   5  335.97   11.10
 -10  -5   5  344.07   11.20
  10  -5  -5  341.67   11.20
 -10   5   5  339.87   11.20
   9  -5  -5  361.76   11.20
  -9  -5   5  336.57   11.30
  -9  -5   5  352.76   11.20
  -9  -5   5  290.17   11.40
  -9  -5   5  347.87   11.00
  -9   5   5  346.17   11.10
  -8  -5   5  262.87    8.40
  -8  -5   5  255.67    8.40
  -8  -5   5  250.97    8.20
   8  -5  -5  247.48    8.50
  -8  -5   5  244.58    8.40
   8  -5  -5  251.27    8.40
  -8   5   5  243.38    8.40
  -7  -5   5  392.56   12.40
  -7  -5   5  388.06   12.40
   7  -5  -5  406.26   12.50
  -7  -5   5  381.96   12.40
  -7  -5   5  393.46   12.30
   7  -5  -5  393.36   12.40
  -7   5   5  362.46   12.40
  -6  -5   5  114.79    4.40
  -6  -5   5  114.49    4.40
   6  -5  -5  117.79    4.40
  -6  -5   5  115.29    4.50
   6  -5  -5  120.29    4.50
  -5  -5   5  101.29    4.00
   5  -5  -5   96.99    4.00
   5  -5  -5  100.89    3.90
   5   5  -5   99.29    3.70
   4  -5  -5  162.58    5.60
   4   5  -5  154.18    5.20
   3  -5  -5    1.90    0.70
  -3  -5   5    0.10    0.80
   3   5  -5   -0.50    0.60
   3   5  -5    0.50    0.50
  -2  -5   5  105.49    3.80
   2  -5  -5   99.99    3.80
   2   5  -5   96.99    3.50
  -2   5   5   99.09    3.90
   2   5  -5  102.19    3.50
  -1  -5   5  153.18    5.10
   1  -5  -5  144.19    5.10
   1   5  -5  140.89    4.80
   1   5  -5  139.39    4.90
  -1   5   5  148.59    5.20
   0  -5   5    6.10    1.00
   0   5   5    7.20    1.30
   0   5  -5    6.20    1.30
   1  -5   5    3.30    1.20
   1   5   5    5.60    1.40
  -1   5  -5    5.80    1.60
   2  -5   5    3.20    0.90
  -2  -5  -5    3.50    1.00
   2  -5   5    4.80    1.10
  -2  -5  -5    2.40    0.90
   3  -5   5   10.40    1.20
   3  -5   5    9.80    1.50
  -3  -5  -5   11.70    1.30
   3  -5   5   11.40    1.30
   3  -5   5    8.40    1.60
  -3  -5  -5   10.20    1.50
   3   5   5   10.70    1.30
   4  -5   5   11.30    1.30
  -4  -5  -5   10.30    1.40
   4  -5   5   11.10    1.40
   4  -5   5   12.30    1.50
  -4  -5  -5    9.60    1.40
   4   5   5   10.80    1.30
   5  -5   5  127.69    4.90
  -5  -5  -5  125.39    4.70
  -5  -5  -5  126.39    4.60
   5  -5   5  127.29    4.60
   5   5   5  128.79    4.60
   6  -5   5   45.70    2.20
  -6  -5  -5   39.80    2.40
  -6  -5  -5   46.90    2.40
   6  -5   5   43.80    2.40
  -7  -5  -5  648.94   20.30
  -7  -5  -5  655.43   20.40
  -7  -5  -5  630.54   20.30
   7  -5   5  646.44   20.30
   7  -5   5  713.93   20.70
  -8  -5  -5  342.57   11.00
   8  -5   5  340.17   11.10
  -8  -5  -5  349.07   11.20
  -8  -5  -5  342.87   11.20
   8  -5   5  351.56   11.40
  -8   5  -5  352.26   11.10
  -9  -5  -5    0.50    1.00
  -9  -5  -5    0.80    0.80
  -9  -5  -5    1.60    0.80
   9  -5   5   -0.10    1.00
  -9   5  -5    0.30    0.70
  10  -5   5    9.00    2.10
 -10  -5  -5    8.50    1.40
 -10  -5  -5    9.20    1.20
 -10  -5  -5    9.80    1.30
 -11  -5  -5   50.29    2.40
 -11  -5  -5   50.09    2.20
 -11  -5  -5   51.39    2.30
 -11   5  -5   50.09    2.30
 -11   5  -5   51.99    2.20
 -12  -5  -5   39.70    2.20
 -12   5  -5   43.80    1.90
 -12   5  -5   42.30    1.90
 -13   5  -5   69.49    2.50
 -16  -6   5    2.80    0.80
 -16  -6   5    1.50    0.50
 -16   6   5    2.50    0.70
 -15  -6   5   56.79    2.30
  15  -6  -5   55.49    2.30
 -15   6   5   60.19    2.30
 -14  -6   5   12.90    1.20
 -14  -6   5   15.30    1.20
  14  -6  -5   11.80    1.20
 -14   6   5   12.20    1.20
 -13  -6   5   50.69    2.30
 -13  -6   5   49.60    2.50
  13  -6  -5   52.89    2.40
 -13   6   5   53.59    2.50
 -12  -6   5   31.90    1.80
 -12  -6   5   33.50    2.00
  12  -6  -5   32.40    2.00
 -12  -6   5   32.90    1.90
 -12   6   5   36.00    2.10
  11  -6  -5  116.09    4.40
 -11  -6   5  110.59    4.20
 -11  -6   5  114.59    4.40
 -11  -6   5  118.19    4.50
 -11   6   5  111.39    4.50
 -10  -6   5    5.00    1.40
 -10  -6   5    6.50    1.20
 -10  -6   5    8.70    2.00
 -10  -6   5    3.90    1.20
  10  -6  -5    5.60    1.40
  10  -6  -5    6.50    1.40
 -10   6   5    3.70    1.00
  -9  -6   5   17.90    1.60
   9  -6  -5   18.80    2.00
  -9  -6   5   18.10    1.50
  -9  -6   5   18.00    2.10
   9  -6  -5   17.70    1.70
  -9  -6   5   19.20    1.70
  -9   6   5   19.10    1.90
  -8  -6   5   63.89    2.90
   8  -6  -5   58.39    3.00
   8  -6  -5   62.89    2.90
  -8  -6   5   59.19    3.10
  -8  -6   5   61.89    2.90
  -8   6   5   59.79    3.10
  -7  -6   5   45.10    2.40
  -7  -6   5   44.60    2.30
   7  -6  -5   43.90    2.40
   7  -6  -5   40.70    2.50
  -7  -6   5   42.30    2.60
  -7  -6   5   42.50    2.40
  -7   6   5   37.80    2.70
  -6  -6   5   43.80    2.30
  -6  -6   5   39.70    2.40
   6  -6  -5   42.30    2.30
  -6  -6   5   35.20    2.40
  -6  -6   5   42.50    2.30
   6  -6  -5   42.60    2.40
  -5  -6   5   85.59    3.70
  -5  -6   5   85.69    3.60
  -5  -6   5   86.99    3.70
   5  -6  -5   93.59    3.60
   5  -6  -5   87.69    3.70
  -4  -6   5  464.75   15.40
   4  -6  -5  491.45   15.50
  -4  -6   5  498.15   15.40
   4  -6  -5  495.05   15.60
   4  -6  -5  517.65   16.20
  -4  -6   5  497.25   15.40
   3  -6  -5  144.49    5.20
  -3  -6   5  144.99    5.10
  -3  -6   5  136.39    5.00
   3  -6  -5  147.49    5.10
  -3  -6   5  134.79    5.10
   3  -6  -5  139.79    5.30
  -2  -6   5   90.49    3.80
   2  -6  -5   87.69    3.50
   2  -6  -5   91.99    3.60
  -2  -6   5   84.89    3.50
   2  -6  -5   84.29    3.50
  -1  -6   5  247.98    8.40
   1  -6  -5  259.07    8.50
   1  -6  -5  252.17    8.40
   1  -6  -5  261.87    8.60
  -1  -6   5  267.37    8.50
   0  -6   5   79.79    3.60
   0  -6   5   89.89    3.50
   0  -6  -5   88.59    3.60
   0  -6  -5   89.29    3.50
   0  -6   5   93.19    3.60
   1  -6   5  468.95   15.00
  -1  -6  -5  473.45   15.10
   1  -6   5  485.85   15.00
   1  -6   5  501.35   15.30
  -1  -6  -5  487.75   15.10
   2  -6   5    0.90    1.00
  -2  -6  -5    1.60    0.80
   2  -6   5   -0.30    0.60
  -2  -6  -5   -0.20    0.80
  -3  -6  -5  172.78    6.00
   3  -6   5  168.18    5.90
  -3  -6  -5  168.68    5.90
   3  -6   5  171.98    5.90
   3  -6   5  168.58    6.10
   3   6   5  170.48    5.90
   4  -6   5  237.88    8.00
   4  -6   5  235.58    7.90
  -4  -6  -5  243.88    8.10
   4  -6   5  240.48    8.70
  -4  -6  -5  244.58    8.10
   4   6   5  252.07    8.10
  -5  -6  -5   37.30    2.10
   5  -6   5   33.90    1.90
  -5  -6  -5   35.20    2.00
   5  -6   5   32.20    2.10
   5   6   5   35.10    2.20
  -6  -6  -5 1130.99   34.80
   6  -6   5 1199.48   35.10
   6  -6   5 1112.39   34.60
  -6  -6  -5 1146.99   34.70
  -7  -6  -5  664.73   21.10
   7  -6   5  675.93   21.40
  -7  -6  -5  676.93   21.00
   7  -6   5  696.23   21.00
  -7   6  -5  693.53   20.90
  -8  -6  -5   10.90    1.30
   8  -6   5   10.10    1.60
  -8  -6  -5   12.90    1.20
  -8   6  -5   10.50    1.40
  -9  -6  -5   57.99    2.60
  -9  -6  -5   58.69    2.50
   9  -6   5   53.49    2.90
  -9   6  -5   60.49    2.70
  10  -6   5  139.29    6.20
 -10  -6  -5  157.98    5.30
 -10  -6  -5  163.48    5.40
 -10   6  -5  159.48    5.30
 -11  -6  -5   30.90    1.50
 -11  -6  -5   31.60    1.60
 -11   6  -5   28.60    1.60
 -11   6  -5   28.00    1.70
 -12   6  -5    6.30    0.80
 -15  -7   5    0.30    0.40
 -15  -7   5    0.60    0.50
 -15   7   5    0.20    0.50
  14  -7  -5    7.80    1.20
 -14  -7   5    8.60    0.80
 -14  -7   5    7.50    0.90
 -14   7   5    8.60    1.00
 -13  -7   5    0.20    0.50
 -13  -7   5    0.50    0.60
  13  -7  -5    0.70    0.70
 -13   7   5    0.20    0.60
 -12  -7   5   22.20    1.50
  12  -7  -5   25.20    1.60
 -12  -7   5   22.10    1.40
 -12  -7   5   22.00    1.60
 -12   7   5   23.70    1.70
 -11  -7   5   35.00    2.00
  11  -7  -5   34.60    2.00
 -11  -7   5   33.70    1.90
 -11  -7   5   34.80    2.00
 -11   7   5   36.20    2.20
  10  -7  -5   -2.40    1.30
 -10  -7   5    0.20    0.70
  10  -7  -5   -0.30    0.70
 -10  -7   5    1.20    0.80
 -10  -7   5   -0.30    0.70
 -10   7   5    0.70    0.90
  -9  -7   5   24.80    1.80
  -9  -7   5   24.70    1.70
   9  -7  -5   24.90    2.10
   9  -7  -5   25.30    1.80
  -9  -7   5   28.10    1.90
  -9   7   5   26.70    2.10
  -8  -7   5  237.78    8.00
  -8  -7   5  240.78    7.80
   8  -7  -5  248.18    8.30
   8  -7  -5  233.88    8.00
  -8  -7   5  233.28    8.00
  -8   7   5  214.58    8.00
   7  -7  -5   -0.70    0.80
  -7  -7   5   -0.30    1.10
   7  -7  -5    0.20    0.90
  -7  -7   5   -0.20    0.90
  -7  -7   5    1.30    0.80
  -7  -7   5   -0.30    0.90
  -6  -7   5   87.19    3.70
  -6  -7   5   90.59    3.80
  -6  -7   5   86.29    3.70
  -6  -7   5   91.39    3.80
   6  -7  -5   87.49    3.70
   6  -7  -5   86.99    3.90
   5  -7  -5  198.98    6.90
  -5  -7   5  203.98    6.90
  -5  -7   5  198.88    6.80
  -5  -7   5  186.78    6.80
   5  -7  -5  203.28    7.10
   4  -7  -5    3.30    0.90
  -4  -7   5    3.80    1.30
   4  -7  -5   -0.30    1.20
   4  -7  -5    3.40    1.20
  -4  -7   5    5.50    1.70
  -4  -7   5    2.90    1.10
  -3  -7   5  264.17    8.90
   3  -7  -5  258.77    8.80
   3  -7  -5  274.97    9.20
   3  -7  -5  276.97    9.00
  -3  -7   5  273.57    9.00
  -3  -7   5  269.87    8.80
  -2  -7   5    9.00    1.80
   2  -7  -5    8.10    1.40
   2  -7  -5    6.70    1.30
   2  -7  -5    7.20    1.60
  -2  -7   5    8.00    1.50
  -2  -7   5   11.00    1.50
  -1  -7   5    1.80    0.80
   1  -7  -5    1.10    0.90
   1  -7  -5    1.20    0.80
   1  -7  -5    1.10    0.80
  -1  -7   5    1.20    0.90
  -1  -7   5    1.60    1.10
   0  -7   5    5.70    1.30
   0  -7  -5    6.50    1.40
   0  -7  -5    5.40    1.30
   0  -7   5    7.20    1.30
   0  -7   5    5.30    1.20
   1  -7   5    0.30    1.00
  -1  -7  -5    3.40    0.90
   1  -7   5    0.50    0.80
  -1  -7  -5    2.30    0.80
   1  -7   5    1.60    0.80
  -2  -7  -5   72.69    3.10
   2  -7   5   73.99    3.20
   2  -7   5   77.59    3.10
  -2  -7  -5   75.19    3.20
   2  -7   5   74.89    3.40
   3  -7   5   25.30    2.00
   3  -7   5   26.00    1.90
   3  -7   5   25.40    1.70
  -3  -7  -5   26.10    1.80
  -3  -7  -5   26.60    1.80
   3   7   5   28.70    2.00
  -4  -7  -5   82.19    3.40
  -4  -7  -5   80.29    3.40
   4  -7   5   80.79    3.70
   4  -7   5   82.79    3.30
   4   7   5   86.89    3.50
  -5  -7  -5   37.20    2.10
  -5  -7  -5   35.10    2.10
   5  -7   5   38.30    2.30
   5  -7   5   37.70    2.00
   5   7   5   37.90    2.40
  -6  -7  -5   54.19    2.60
  -6  -7  -5   55.09    2.60
   6  -7   5   56.49    2.50
   6  -7   5   52.99    2.90
  -7  -7  -5    0.50    0.60
   7  -7   5    0.90    0.80
   7  -7   5    0.50    0.60
  -7  -7  -5    0.80    0.70
  -7   7  -5    1.00    0.80
  -8  -7  -5   46.50    2.30
   8  -7   5   39.50    2.50
  -8  -7  -5   44.80    2.10
  -8   7  -5   40.80    2.30
   9  -7   5   24.50    2.10
  -9  -7  -5   26.30    1.60
  -9  -7  -5   24.10    1.50
  -9   7  -5   26.80    1.70
  10  -7   5   26.40    2.40
 -10  -7  -5   25.50    1.50
 -10  -7  -5   26.20    1.40
 -11  -7  -5   63.19    2.30
 -11   7  -5   64.09    2.50
 -14  -8   5    3.10    0.60
 -14  -8   5    1.80    0.70
 -14   8   5    1.70    0.80
  13  -8  -5   33.70    1.70
 -13  -8   5   32.50    1.60
 -13  -8   5   32.50    1.60
 -13   8   5   40.50    2.00
 -12  -8   5    4.50    1.00
  12  -8  -5    5.50    1.10
 -12  -8   5    5.20    0.90
 -12  -8   5    4.70    0.90
 -12   8   5    6.20    1.20
  11  -8  -5    8.60    1.20
 -11  -8   5    5.10    1.00
 -11  -8   5    6.20    1.10
 -11  -8   5    5.20    1.20
 -11   8   5    5.70    1.40
 -10  -8   5   14.80    1.50
 -10  -8   5   14.00    1.70
 -10   8   5   12.60    1.90
  -9  -8   5   29.90    2.00
   9  -8  -5   28.70    1.90
  -9  -8   5   27.40    1.80
  -9  -8   5   30.00    1.80
   9  -8  -5   25.40    2.20
  -9   8   5   29.70    2.30
  -8  -8   5    0.70    0.80
   8  -8  -5    1.00    0.90
   8  -8  -5    0.90    0.80
  -8  -8   5    0.20    0.80
  -8  -8   5    1.10    0.80
   7  -8  -5   -0.10    0.90
   7  -8  -5    0.90    0.90
  -7  -8   5   -0.70    0.90
  -7  -8   5    2.10    0.90
  -7  -8   5    1.30    1.00
   6  -8  -5   98.59    4.00
   6  -8  -5  105.59    4.40
  -6  -8   5  100.29    4.00
  -6  -8   5  100.29    4.10
  -6  -8   5  103.99    4.10
  -5  -8   5   25.40    2.10
   5  -8  -5   23.30    1.80
  -5  -8   5   26.20    2.10
  -5  -8   5   27.60    2.10
   5  -8  -5   25.50    2.00
   4  -8  -5   95.49    3.90
   4  -8  -5   94.19    4.10
  -4  -8   5   93.99    3.80
  -4  -8   5   97.09    3.90
   3  -8  -5   38.20    2.30
  -3  -8   5   36.20    3.40
   3  -8  -5   35.50    2.60
  -3  -8   5   34.90    2.40
  -3  -8   5   34.60    2.40
   3  -8  -5   37.90    2.10
   2  -8  -5   39.40    2.20
  -2  -8   5   38.60    3.10
   2  -8  -5   39.20    2.50
  -2  -8   5   42.50    2.60
  -2  -8   5   44.50    2.60
   1  -8  -5   39.80    2.40
   1  -8  -5   37.00    2.20
  -1  -8   5   38.40    2.10
  -1  -8   5   38.40    2.40
   1  -8  -5   38.40    2.30
   0  -8  -5   11.50    1.40
   0  -8   5   13.70    1.60
   0  -8  -5   13.70    1.50
   0  -8   5   12.10    1.50
   1  -8   5  132.39    5.20
  -1  -8  -5  129.29    4.90
  -1  -8  -5  132.79    4.90
   1  -8   5  131.19    4.80
  -2  -8  -5   64.99    2.90
   2  -8   5   68.79    3.30
   2  -8   5   68.29    2.90
  -2  -8  -5   63.89    3.00
  -3  -8  -5    1.00    0.70
   3  -8   5    2.70    1.00
   3  -8   5    0.60    0.60
  -3  -8  -5    2.20    0.80
   3   8   5    1.80    1.00
  -4  -8  -5  118.99    4.40
  -4  -8  -5  122.69    4.50
   4  -8   5  108.69    4.70
   4  -8   5  118.69    4.30
   4   8   5  115.09    4.60
  -5  -8  -5    2.10    0.80
   5  -8   5    4.20    1.40
  -5  -8  -5    0.90    0.60
   5  -8   5    3.50    1.00
   6  -8   5   56.09    2.50
  -6  -8  -5   60.39    2.70
   6  -8   5   53.19    2.90
  -6  -8  -5   58.49    2.60
  -7  -8  -5  125.19    4.50
  -7  -8  -5  117.59    4.30
   7  -8   5  112.59    4.70
   8  -8   5  120.99    4.70
  -8  -8  -5  114.49    4.30
  -8  -8  -5  117.49    4.20
  -9  -8  -5   12.70    1.10
  -9  -8  -5   13.30    1.00
   9  -8   5   11.60    1.70
 -10  -8  -5   90.29    3.00
 -10  -8  -5   84.29    3.10
 -10   8  -5   86.29    3.20
 -11  -8  -5   68.09    2.50
 -11   8  -5   79.99    2.70
 -12  -9   5    4.00    1.20
 -12  -9   5    1.60    0.60
 -12  -9   5    1.10    0.50
 -11  -9   5    8.30    1.30
 -11  -9   5    7.90    1.00
 -11  -9   5   10.00    1.00
  11  -9  -5    7.80    1.10
 -10  -9   5    1.10    0.60
 -10  -9   5    2.00    0.80
 -10  -9   5    1.90    0.70
  10  -9  -5    1.10    0.70
  -9  -9   5   45.30    2.20
   9  -9  -5   45.50    2.20
  -9  -9   5   42.00    2.10
  -9  -9   5   47.50    2.30
  -8  -9   5   35.30    2.20
   8  -9  -5   34.80    2.40
  -8  -9   5   35.30    2.00
  -8  -9   5   36.80    2.10
   8  -9  -5   40.00    2.10
  -7  -9   5    5.70    1.60
  -7  -9   5    1.20    0.90
  -7  -9   5    1.40    0.90
   7  -9  -5    2.20    0.80
   7  -9  -5    2.30    1.00
   6  -9  -5   14.90    1.50
  -6  -9   5   18.20    1.90
  -6  -9   5   14.80    1.70
   6  -9  -5   15.50    1.70
  -5  -9   5   52.39    2.80
   5  -9  -5   50.39    2.90
   5  -9  -5   54.59    2.60
   4  -9  -5  218.68    8.10
   4  -9  -5  236.68    7.80
   3  -9  -5  109.39    4.30
  -3  -9   5  113.59    4.30
  -3  -9   5  119.69    4.80
   3  -9  -5  106.69    4.70
   2  -9  -5    2.90    0.90
   2  -9  -5    3.70    1.10
  -2  -9   5    3.40    1.00
  -2  -9   5    4.40    1.40
   2  -9  -5    3.80    1.30
   1  -9  -5    6.40    1.50
  -1  -9   5    7.50    1.50
   1  -9  -5    6.00    1.20
  -1  -9   5    4.80    1.50
   0  -9  -5    0.10    0.80
   0  -9   5    2.80    0.80
   0  -9  -5    0.90    0.70
   0  -9   5    0.20    0.90
   1  -9   5   52.29    2.40
  -1  -9  -5   50.49    2.50
   1  -9   5   47.70    2.80
  -1  -9  -5   54.59    2.50
  -2  -9  -5   80.19    3.40
   2  -9   5   81.99    3.20
  -2  -9  -5   81.19    3.40
   2  -9   5   75.89    3.70
  -3  -9  -5   90.39    3.50
  -3  -9  -5   88.09    3.60
   3  -9   5   82.69    3.90
   3  -9   5   86.39    3.40
   3   9   5   83.79    3.70
  -4  -9  -5    6.10    1.10
   4  -9   5    5.20    1.10
   4  -9   5    7.20    1.50
  -4  -9  -5    9.50    1.20
   4   9   5    5.20    1.30
   5  -9   5    1.10    0.60
  -5  -9  -5   -0.20    0.60
   5  -9   5    1.60    1.00
  -5  -9  -5    1.10    0.70
  -6  -9  -5    1.70    0.60
   6  -9   5    5.00    1.40
  -6  -9  -5    2.20    0.70
  -7  -9  -5   25.20    1.50
  -7  -9  -5   24.70    1.40
   7  -9   5   22.90    1.90
  -8  -9  -5   11.10    0.90
   8  -9   5   12.10    1.50
  -8  -9  -5   10.90    1.00
  -9  -9  -5    5.80    0.70
 -10  -9  -5    8.30    0.80
 -10  -9  -5    9.20    0.80
 -10   9  -5    8.90    0.80
 -12 -10   5    0.30    0.50
 -11 -10   5    0.30    0.50
 -10 -10   5    4.80    1.00
  10 -10  -5    6.30    1.10
 -10 -10   5    6.50    0.90
   9 -10  -5   17.70    1.30
  -9 -10   5   14.60    1.30
  -9 -10   5   16.10    1.30
  -8 -10   5   70.09    2.80
  -8 -10   5   69.39    2.90
   8 -10  -5   73.79    2.90
   7 -10  -5    7.60    1.20
  -7 -10   5    8.40    1.30
   6 -10  -5   34.60    2.30
   6 -10  -5   35.80    2.00
   5 -10  -5    1.60    0.80
   5 -10  -5    0.10    0.70
   4 -10  -5    4.90    1.10
   3 -10  -5   44.20    2.30
  -2 -10   5    6.40    1.90
   2 -10  -5    7.20    1.30
   1 -10  -5   13.90    1.30
   1 -10  -5   12.80    1.60
  -1 -10   5   13.00    1.90
  -1 -10   5   15.50    1.60
   0 -10   5   -1.60    0.80
   0 -10   5    1.00    1.00
   0 -10  -5    1.10    0.70
   0 -10  -5   -0.80    0.80
  -1 -10  -5    3.50    1.10
   1 -10   5    3.60    0.80
   1 -10   5    4.60    1.40
  -1 -10  -5    5.30    1.30
   2 -10   5   23.10    1.80
  -2 -10  -5   28.90    1.80
  -2 -10  -5   28.90    1.70
   2 -10   5   26.90    2.10
   2  10   5   30.20    2.00
  -3 -10  -5   34.90    1.90
   3 -10   5   29.70    2.30
   3 -10   5   35.10    1.80
   3  10   5   35.50    2.40
   4 -10   5   17.30    1.30
   4 -10   5   17.00    1.70
  -4 -10  -5   18.20    1.30
  -4 -10  -5   19.70    1.40
  -5 -10  -5   13.20    1.10
   5 -10   5   10.50    1.50
  -5 -10  -5   12.80    1.20
  -6 -10  -5   28.30    1.50
  -6 -10  -5   28.20    1.50
   6 -10   5   28.10    1.90
   7 -10   5   16.60    1.60
  -7 -10  -5   14.80    1.00
  -7 -10  -5   12.40    1.00
  -8 -10  -5   13.30    1.00
  -8 -10  -5   16.00    1.00
  -9  10  -5    4.80    0.80
   8 -11  -5    1.50    0.70
   7 -11  -5   21.50    1.30
   6 -11  -5   11.80    1.10
   5 -11  -5   11.30    1.10
   4 -11  -5    6.10    1.10
   3 -11  -5    4.10    1.00
   2 -11  -5    0.70    0.60
  -1 -11   5   21.60    3.10
   1 -11  -5   22.80    1.50
   0 -11  -5    6.90    1.00
   0 -11   5    7.20    1.70
   0 -11  -5    5.80    1.40
  -1 -11  -5   31.10    1.80
   1 -11   5   35.50    2.30
  -1 -11  -5   35.50    1.90
   1  11   5   36.30    2.50
  -2 -11  -5    3.40    1.00
  -2 -11  -5    3.70    0.80
   2  11   5    4.00    1.20
  -3 -11  -5   30.60    1.60
   3 -11   5   32.40    2.10
  -3 -11  -5   30.20    1.60
  -4 -11  -5   12.70    1.00
   4 -11   5   12.30    1.50
  -4 -11  -5   12.60    1.10
   5 -11   5    1.60    0.90
  -5 -11  -5    1.00    0.50
  -5 -11  -5    0.70    0.40
  -6 -11  -5    3.20    0.60
  -6 -11  -5    3.10    0.70
  -7 -11  -5    5.50    0.70
  -7 -11  -5    5.30    0.60
   6 -12  -5   18.10    1.20
   5 -12  -5   -0.10    0.50
   4 -12  -5    3.80    0.80
   3 -12  -5   36.70    1.70
   2 -12  -5    7.80    0.90
   1 -12  -5    9.80    0.90
  -1  12   5    8.80    1.40
   0 -12  -5    2.90    0.80
   0  12   5    1.90    1.10
  -1 -12  -5    1.20    0.50
  -2 -12  -5    0.70    0.40
  -3 -12  -5   12.90    1.20
  -3 -12  -5   18.40    1.10
  -4 -12  -5    1.00    0.40
  18   0  -6   20.30    1.10
 -17   0   6   45.10    1.90
 -17   0   6   43.20    1.90
  17   0  -6   40.80    1.80
 -16   0   6  244.88    8.00
  16   0  -6  239.98    7.90
 -16   0   6  244.28    7.90
 -15   0   6  363.16   11.30
 -15   0   6  345.47   11.30
  15   0  -6  340.17   11.20
 -14   0   6   55.89    2.80
 -14   0   6   56.09    2.70
 -14   0   6   56.89    2.80
 -13   0   6  732.43   22.20
 -13   0   6  716.13   22.00
 -13   0   6  695.93   22.20
 -12   0   6  333.37   10.90
 -12   0   6  329.87   10.90
 -12   0   6  333.57   10.80
 -11   0   6  206.08    7.20
 -11   0   6  212.48    7.30
 -11   0   6  213.38    7.30
 -10   0   6  279.97    9.10
 -10   0   6  271.87    9.10
 -10   0   6  277.37    9.20
  -9   0   6  166.68    5.80
  -9   0   6  170.18    5.90
  -9   0   6  165.38    5.90
   9   0  -6  163.58    6.10
   8   0  -6  282.97    9.10
  -7   0   6  145.39    4.90
   7   0  -6  147.59    4.90
   6   0  -6    5.00    0.70
  -6   0   6    3.60    0.70
  -5   0   6    2.90    0.40
   5   0  -6    2.40    0.50
  -4   0   6   69.49    2.20
   0   0   6  775.82   23.00
   0   0   6  772.02   23.30
   1   0   6  636.44   19.50
   1   0   6  654.43   19.70
  -1   0  -6  664.13   19.50
   2   0   6  161.18    5.30
   2   0   6  159.18    5.20
  -2   0  -6  164.28    5.30
   3   0   6   70.79    2.70
  -3   0  -6   65.19    2.80
   3   0   6   66.39    2.60
   4   0   6 1703.03   49.80
   4   0   6 1630.04   49.70
   5   0   6    6.70    1.90
   5   0   6    4.00    1.00
   6   0   6    3.60    1.00
  -6   0  -6    4.50    0.90
  -7   0  -6  235.98    7.90
   7   0   6  245.38    8.00
  -8   0  -6  190.18    6.60
   8   0   6  194.48    6.60
  -9   0  -6  328.67   10.60
 -10   0  -6   75.19    3.20
 -11   0  -6   45.50    2.20
 -12   0  -6   91.69    3.50
 -13   0  -6   69.99    2.70
 -14   0  -6   10.80    0.80
 -17  -1   6    2.10    0.90
 -17  -1   6    3.30    0.90
  17  -1  -6    3.00    0.70
  17   1  -6    3.40    0.70
 -16  -1   6    1.30    0.60
  16  -1  -6    1.50    0.60
 -16  -1   6    1.90    0.70
  16   1  -6    1.20    0.60
 -16   1   6    2.00    0.90
 -16   1   6    1.30    0.60
  15  -1  -6   48.80    2.30
 -15  -1   6   48.00    2.40
 -15  -1   6   51.29    2.50
 -15  -1   6   47.60    2.40
 -15   1   6   51.99    2.50
 -15   1   6   46.90    2.40
  14  -1  -6  335.57   11.00
 -14  -1   6  340.87   11.10
 -14  -1   6  338.37   10.90
 -14  -1   6  334.47   11.10
 -14   1   6  346.17   11.00
 -14   1   6  337.87   11.10
  13  -1  -6  297.17   10.00
 -13  -1   6  300.07   10.10
 -13  -1   6  308.07    9.90
 -13  -1   6  305.47   10.10
 -13   1   6  305.17   10.00
 -12  -1   6  105.69    4.20
 -12  -1   6  104.09    4.10
 -12  -1   6  106.09    4.20
 -12   1   6  104.49    4.30
 -12   1   6   98.49    4.10
 -12   1   6  104.69    4.20
 -11  -1   6   -0.50    0.90
 -11  -1   6   -0.40    1.50
 -11  -1   6    1.40    0.90
 -11   1   6    1.50    1.10
 -11   1   6    1.00    1.00
 -10  -1   6   21.30    1.80
 -10  -1   6   20.20    1.70
 -10  -1   6   21.40    1.80
 -10   1   6   22.40    1.90
 -10   1   6   18.50    1.80
 -10   1   6   23.50    2.20
  -9  -1   6    9.40    1.50
  -9  -1   6   10.00    1.40
  -9  -1   6   10.20    1.60
   9  -1  -6    6.80    1.50
  -9  -1   6    7.90    1.40
  -9   1   6    7.90    1.60
  -9   1   6    7.90    1.50
   8  -1  -6   98.59    3.90
  -8  -1   6   92.39    4.60
   8   1  -6  101.09    3.70
  -8   1   6   95.59    4.80
  -7  -1   6    2.80    1.00
   7   1  -6    5.40    0.90
  -7   1   6    3.20    0.60
   6  -1  -6    1.20    0.40
  -6  -1   6    2.10    0.60
   6   1  -6    1.50    0.60
  -6   1   6    1.50    0.40
  -5  -1   6   13.40    0.60
   5  -1  -6   13.00    0.90
   5   1  -6   13.40    0.60
  -5   1   6   12.90    0.80
  -4   1   6  153.68    4.80
  -3   1   6  202.58    6.30
  -3   1   6  208.18    6.30
  -2   1   6  187.98    5.80
  -2   1   6  191.48    5.80
  -1   1   6   79.39    2.50
  -1   1   6   73.99    2.40
  -1   1   6   64.89    2.70
   0  -1   6  189.88    5.80
   0  -1   6  181.68    6.10
   0   1   6  182.38    6.20
   0   1   6  196.78    5.90
   0   1  -6  205.18    5.80
   1  -1   6  511.45   15.50
   1  -1   6  503.75   15.70
  -1   1  -6  520.45   15.50
   1   1   6  529.65   15.70
   1   1   6  511.85   15.60
  -2  -1  -6    4.00    1.00
   2  -1   6    4.10    0.80
   2  -1   6    4.40    0.60
   2   1   6    5.30    0.80
   2   1   6    5.00    0.80
   3  -1   6  414.26   12.10
  -3  -1  -6  378.76   12.10
   3  -1   6  386.06   11.90
  -3   1  -6  370.06   12.00
   3   1   6  387.36   12.00
   3   1   6  386.46   12.00
   4  -1   6  588.34   18.30
   4  -1   6  575.14   18.20
   4   1   6  600.54   18.30
   4   1   6  623.74   18.30
   5  -1   6  402.36   13.40
   5  -1   6  439.86   13.20
  -5  -1  -6  424.06   13.10
  -6  -1  -6   51.39    2.40
   6  -1   6   54.29    2.40
   6  -1   6   52.39    2.70
   6   1   6   51.49    2.40
   7  -1   6    1.20    0.90
  -7   1  -6    3.60    1.00
   7   1   6    1.80    0.90
   8  -1   6   99.39    3.90
  -8  -1  -6   92.59    3.70
  -8   1  -6   90.19    3.70
  -9  -1  -6    1.90    0.80
  -9   1  -6    2.20    0.70
 -10  -1  -6   27.10    1.70
 -10   1  -6   26.00    1.70
 -11   1  -6   32.00    2.10
 -12  -1  -6   32.80    1.70
 -12   1  -6   32.30    1.70
 -13  -1  -6   72.99    2.80
 -13   1  -6   71.09    2.70
 -14  -1  -6   27.10    1.30
  17  -2  -6   26.00    1.50
 -17  -2   6   31.00    1.60
 -17  -2   6   32.50    1.80
  17   2  -6   31.90    1.50
 -17   2   6   32.30    1.50
 -16  -2   6    5.30    1.00
 -16  -2   6    6.70    1.10
  16  -2  -6    5.70    0.90
 -16   2   6    6.40    1.10
  16   2  -6    6.10    0.90
  15  -2  -6    3.30    0.90
 -15  -2   6    0.70    0.70
 -15  -2   6    2.60    0.80
 -15  -2   6    2.20    0.70
 -15   2   6    0.70    0.60
 -14  -2   6    8.30    1.40
  14  -2  -6    8.30    1.20
 -14  -2   6    8.90    1.30
 -14  -2   6    6.90    1.40
 -14   2   6   10.10    1.30
 -14   2   6    6.80    1.90
 -13  -2   6   65.39    3.00
 -13  -2   6   69.89    3.10
  13  -2  -6   66.79    3.00
 -13  -2   6   69.99    3.20
 -13   2   6   64.59    3.10
 -13   2   6   63.89    3.20
 -12  -2   6   16.70    1.70
 -12  -2   6   21.20    1.70
  12  -2  -6   21.50    1.70
 -12  -2   6   21.40    1.80
 -12   2   6   16.50    2.20
 -12   2   6   18.90    1.70
 -11  -2   6   17.50    1.70
 -11  -2   6   18.70    1.70
  11  -2  -6   19.60    1.60
 -11  -2   6   18.30    1.70
 -11  -2   6   19.10    1.50
 -11   2   6   17.70    1.70
 -11   2   6   17.20    2.50
 -10  -2   6   38.80    2.20
 -10  -2   6   36.70    2.20
 -10  -2   6   42.40    2.30
 -10  -2   6   35.80    2.00
  10  -2  -6   34.90    2.10
 -10   2   6   38.40    2.30
  -9  -2   6  109.59    4.20
  -9  -2   6  106.99    4.00
   9  -2  -6  105.39    4.00
  -9  -2   6  107.29    4.10
  -9  -2   6  104.99    4.10
  -9   2   6  106.29    4.20
  -9   2   6  101.99    4.20
  -8  -2   6   24.40    1.90
  -8  -2   6   23.10    1.90
  -8  -2   6   25.50    1.90
   8  -2  -6   22.90    1.80
   8  -2  -6   21.90    2.30
  -8  -2   6   20.50    1.80
  -8   2   6   20.00    1.90
   7  -2  -6   57.39    2.60
   7   2  -6   53.99    2.20
  -7   2   6   49.80    2.50
   6  -2  -6  614.14   19.60
  -6   2   6  647.74   19.20
   6   2  -6  642.94   19.00
   5  -2  -6   61.09    2.30
   5   2  -6   54.09    1.80
  -5   2   6   54.09    2.20
  -4   2   6   16.80    1.00
  -2   2   6  244.28    7.60
  -2   2   6  245.18    7.80
  -1  -2   6  779.72   23.50
  -1   2   6  826.42   23.50
  -1   2   6  750.52   23.40
  -1   2   6  772.02   23.60
   0  -2   6   92.59    2.90
   0  -2   6   91.39    3.30
   0   2   6   92.49    3.30
   0   2   6   87.79    3.30
   0   2   6   87.79    3.10
   0   2  -6   94.79    2.90
   1  -2   6   10.50    0.70
   1  -2   6   10.10    0.90
   1   2   6   11.20    1.00
   1   2   6   10.40    0.90
  -1   2  -6   10.10    0.80
   2  -2   6   -0.10    0.40
   2  -2   6    0.80    0.50
   2   2   6    0.40    0.40
  -2   2  -6    0.20    0.40
   2   2   6   -0.40    0.50
   3  -2   6   23.10    1.50
   3  -2   6   26.70    1.40
  -3   2  -6   20.10    1.60
   3   2   6   21.00    1.50
   3   2   6   22.50    1.40
   4  -2   6   71.39    3.20
   4  -2   6   75.89    3.10
   4  -2   6   75.19    3.00
   4   2   6   73.09    3.20
   4   2   6   75.19    2.90
  -5  -2  -6   61.19    2.70
   5  -2   6   61.99    2.60
   5  -2   6   58.49    2.70
   5   2   6   64.69    2.60
  -6  -2  -6    3.40    1.30
   6  -2   6    2.90    0.90
  -6  -2  -6    4.70    1.10
   6  -2   6    5.70    1.10
   6   2   6    5.20    1.10
   7  -2   6    4.30    1.30
  -7  -2  -6    2.90    0.80
   7  -2   6    4.50    1.20
   7   2   6    1.40    0.90
  -7   2  -6    3.00    1.10
   8  -2   6   14.50    1.70
  -8  -2  -6   16.30    1.50
  -8   2  -6   17.80    1.40
  -9  -2  -6  250.67    8.30
   9  -2   6  247.38    8.50
  -9   2  -6  251.27    8.30
 -10  -2  -6   52.49    2.50
 -10   2  -6   51.89    2.50
 -10   2  -6   53.29    2.60
 -11  -2  -6    5.70    1.00
 -11   2  -6    2.20    0.90
 -11   2  -6    3.90    1.00
 -12  -2  -6   19.50    1.40
 -12   2  -6   19.50    1.30
 -13  -2  -6   -0.80    0.50
 -13   2  -6   -0.20    0.50
 -14  -2  -6   12.00    0.90
 -17  -3   6    9.50    0.90
  17  -3  -6   10.90    0.90
  17   3  -6   10.90    0.80
 -17   3   6    8.00    0.90
 -16  -3   6    4.50    1.00
 -16  -3   6    4.00    1.20
  16  -3  -6    3.30    0.90
 -16  -3   6    3.50    0.90
 -16   3   6    3.70    0.90
  15  -3  -6    3.80    1.00
 -15  -3   6    1.80    0.80
 -15  -3   6    2.30    0.70
 -15  -3   6    2.30    0.70
 -15   3   6    2.80    0.70
  14  -3  -6   15.00    1.40
 -14  -3   6   15.50    1.40
 -14  -3   6   13.30    1.50
 -14  -3   6   17.40    1.80
 -14   3   6   13.80    1.50
 -13  -3   6   24.50    1.90
 -13  -3   6   25.00    1.90
  13  -3  -6   25.20    1.80
 -13  -3   6   26.00    1.80
 -13   3   6   27.20    1.90
  12  -3  -6    0.30    0.70
 -12  -3   6   -0.90    0.80
 -12  -3   6    1.00    0.80
 -12  -3   6    0.20    0.70
 -12  -3   6   -0.50    0.80
 -12   3   6   -0.60    0.90
  11  -3  -6    4.40    0.90
 -11  -3   6    6.40    1.50
 -11  -3   6    5.20    1.20
 -11  -3   6    3.80    1.00
 -11  -3   6    4.50    1.20
 -11   3   6    4.70    1.40
  10  -3  -6   30.30    1.90
 -10  -3   6   31.40    2.00
 -10  -3   6   28.60    1.80
 -10  -3   6   30.70    2.00
 -10  -3   6   32.00    2.10
 -10   3   6   29.80    2.10
   9  -3  -6  142.69    5.20
  -9  -3   6  149.39    5.30
  -9  -3   6  147.59    5.30
  -9  -3   6  144.59    5.10
  -9  -3   6  142.89    5.30
  -9   3   6  139.19    5.30
  -8  -3   6   58.09    2.80
   8  -3  -6   53.19    3.50
   8  -3  -6   58.49    2.70
  -8  -3   6   54.79    2.60
  -8  -3   6   52.29    2.60
  -8  -3   6   57.29    2.70
  -8   3   6   57.19    2.80
  -7  -3   6  111.79    4.30
   7  -3  -6  116.19    4.50
  -7  -3   6  112.69    4.30
   7  -3  -6  108.69    4.20
   6  -3  -6    7.80    1.30
   6  -3  -6    7.20    1.40
  -6   3   6    9.30    1.50
   6   3  -6    7.50    0.80
   5  -3  -6  877.51   26.60
   5  -3  -6  905.51   26.70
  -5   3   6  870.11   26.50
   5   3  -6  891.71   26.10
   5   3  -6  851.01   26.10
  -4   3   6  259.27    8.20
  -3   3   6  306.17    9.60
  -2  -3   6   67.99    2.70
  -2   3   6   68.79    2.60
  -2   3   6   72.69    2.70
  -1  -3   6  500.75   15.50
  -1   3   6  490.95   15.40
  -1   3   6  521.25   15.60
   1   3  -6  509.55   15.00
   0  -3   6   22.40    1.30
   0  -3   6   20.60    1.10
   0   3   6   22.80    1.60
   0   3  -6   22.80    1.00
   0   3   6   20.90    1.20
   1  -3   6   18.40    1.20
   1  -3   6   17.50    1.10
   1   3   6   17.30    1.20
   1   3   6   17.50    1.80
   1   3   6   19.40    1.30
  -1   3  -6   18.90    1.10
   2  -3   6   13.00    1.20
   2  -3   6   11.00    1.00
  -2   3  -6    9.70    1.20
   2   3   6   11.30    1.10
   2   3   6   12.50    1.30
   3  -3   6   52.79    2.80
   3  -3   6   54.39    2.60
   3   3   6   59.49    2.40
  -3   3  -6   53.99    2.80
   3   3   6   60.29    2.70
   4  -3   6   32.50    1.90
   4  -3   6   37.10    1.90
  -4  -3  -6   31.30    2.10
   4  -3   6   35.80    2.50
   4  -3   6   35.70    1.80
   4   3   6   28.20    2.10
  -5  -3  -6   20.70    1.90
  -5  -3  -6   18.90    2.00
   5  -3   6   18.80    1.40
  -5  -3  -6   17.80    1.80
   5  -3   6   19.70    1.60
   5   3   6   20.50    1.50
  -6  -3  -6   51.59    2.60
  -6  -3  -6   49.40    2.60
  -6  -3  -6   47.90    2.60
   6  -3   6   50.19    2.40
   6  -3   6   52.59    2.50
   6   3   6   48.40    2.40
  -7  -3  -6   22.70    2.00
  -7  -3  -6   19.50    1.70
   7  -3   6   22.60    1.70
   7  -3   6   20.30    1.60
  -7  -3  -6   19.70    2.00
  -8  -3  -6   18.00    1.90
  -8  -3  -6   16.90    1.60
  -8  -3  -6   12.40    1.90
   8  -3   6   18.20    1.80
  -8   3  -6   16.70    1.40
   9  -3   6   65.59    3.30
  -9  -3  -6   66.09    2.90
  -9   3  -6   64.49    3.00
 -10  -3  -6    0.10    0.70
 -10   3  -6    1.30    0.60
 -11  -3  -6   12.40    1.30
 -11   3  -6   12.00    1.10
 -11   3  -6   11.50    1.30
 -12  -3  -6    4.00    0.90
 -12   3  -6    6.10    1.20
 -12   3  -6    5.10    0.90
 -13  -3  -6    2.30    0.60
 -13   3  -6    0.90    0.70
 -17  -4   6    0.40    0.40
 -17   4   6   -0.30    0.40
  17   4  -6    1.20    0.40
  16  -4  -6    3.00    0.90
 -16  -4   6    2.50    0.80
 -16  -4   6    2.80    0.90
 -16   4   6    3.20    0.90
 -15  -4   6    0.70    0.60
  15  -4  -6    0.70    0.60
 -15  -4   6   -0.40    0.80
 -15  -4   6    0.50    0.60
 -15   4   6    0.70    0.50
 -14  -4   6   13.80    1.50
  14  -4  -6   11.10    1.30
 -14  -4   6   10.30    1.30
 -14  -4   6   10.30    1.20
 -14   4   6   10.50    1.30
 -13  -4   6    7.80    1.40
 -13  -4   6    3.50    1.00
 -13  -4   6    2.30    0.80
  13  -4  -6    4.50    1.20
 -13   4   6    4.10    1.30
 -12  -4   6   36.50    2.20
 -12  -4   6   38.20    2.10
 -12  -4   6   37.20    2.30
 -12  -4   6   39.50    2.30
  12  -4  -6   38.50    2.20
 -12   4   6   40.40    2.30
 -11  -4   6   17.60    1.70
 -11  -4   6   16.50    1.60
 -11  -4   6   15.70    1.50
  11  -4  -6   17.90    1.60
 -11  -4   6   18.10    1.70
 -11   4   6   15.40    1.70
 -10  -4   6   80.09    3.30
 -10  -4   6   78.39    3.50
  10  -4  -6   81.99    3.50
 -10  -4   6   75.79    3.40
 -10  -4   6   80.59    3.50
 -10   4   6   82.89    3.50
  -9  -4   6    2.70    0.90
   9  -4  -6    1.80    0.90
  -9  -4   6    3.30    1.00
  -9  -4   6    2.40    0.80
  -9  -4   6    3.80    1.00
  -9   4   6    4.90    1.60
  -8  -4   6    0.40    0.80
  -8  -4   6    1.30    0.90
   8  -4  -6    1.40    0.90
  -8  -4   6   -0.60    0.90
  -8  -4   6   -1.10    0.80
   8  -4  -6    1.60    1.10
  -8   4   6    0.50    1.00
   7  -4  -6  188.58    6.30
  -7  -4   6  190.68    6.40
  -7  -4   6  181.58    6.30
   7  -4  -6  183.18    6.30
  -7  -4   6  164.88    6.20
  -7  -4   6  186.38    6.40
   6  -4  -6  126.49    4.60
   6  -4  -6  125.69    5.00
   6  -4  -6  121.39    4.50
  -6  -4   6  118.39    4.50
  -6  -4   6  124.79    5.40
   5  -4  -6   10.40    1.20
   5   4  -6   10.30    1.40
   4  -4  -6 1250.17   37.40
   4   4  -6 1241.68   36.80
   4   4  -6 1231.98   36.80
  -3  -4   6   29.50    1.80
   3  -4  -6   30.80    1.70
   3   4  -6   31.70    1.20
  -3   4   6   30.30    2.00
   3   4  -6   33.70    1.20
  -2  -4   6    5.30    1.00
   2   4  -6    6.10    0.60
  -2   4   6    5.20    1.60
  -2   4   6    7.10    1.00
   2   4  -6    5.70    0.60
  -1  -4   6  100.29    3.60
  -1   4   6   89.39    3.90
   1   4  -6   96.19    3.20
   1   4  -6  107.29    3.30
  -1   4   6  100.99    3.60
   0  -4   6  124.89    4.40
   0   4  -6  126.89    4.20
   0   4   6  119.99    4.40
   1  -4   6    4.00    0.90
   1  -4   6    4.70    1.20
   1   4   6    5.20    1.40
  -1   4  -6    3.40    0.70
   2  -4   6    6.10    1.30
   2  -4   6    6.30    1.00
   2  -4   6    4.90    1.60
  -2  -4  -6    6.10    1.50
   2   4   6    6.00    1.60
   2   4   6    6.80    1.10
   3  -4   6   96.59    3.70
  -3  -4  -6   99.39    4.10
   3  -4   6   95.19    3.70
  -3  -4  -6   95.89    3.70
   3  -4   6   96.19    3.60
   3   4   6   97.49    3.60
   4  -4   6   13.30    1.30
   4  -4   6   12.00    1.40
  -4  -4  -6   13.70    1.70
  -4  -4  -6   13.30    1.50
   4  -4   6   14.10    1.30
   4   4   6   12.40    1.30
   5  -4   6    3.30    0.80
  -5  -4  -6    2.30    0.90
   5  -4   6    5.00    1.10
  -5  -4  -6    2.80    1.00
   5   4   6    3.80    1.10
  -6  -4  -6   10.80    1.50
  -6  -4  -6    9.70    1.50
   6  -4   6    8.60    1.30
  -6  -4  -6    9.30    2.00
   6  -4   6    7.60    1.70
   6   4   6    9.60    1.50
  -7  -4  -6   17.10    1.70
  -7  -4  -6   15.10    1.60
  -7  -4  -6   14.90    1.80
   7  -4   6   15.30    1.60
   7  -4   6   14.30    1.40
  -8  -4  -6   65.39    3.00
   8  -4   6   64.59    3.10
  -8  -4  -6   64.29    2.90
  -8  -4  -6   68.99    3.00
  -8   4  -6   64.89    2.90
  -9  -4  -6    1.80    0.90
   9  -4   6    1.50    1.10
  -9  -4  -6    3.10    1.00
  -9  -4  -6    0.50    1.00
  -9   4  -6    2.70    0.90
 -10  -4  -6   40.50    2.20
 -10  -4  -6   38.40    2.20
 -10   4  -6   45.70    2.50
 -11  -4  -6   -0.30    0.70
 -11   4  -6    0.10    0.60
 -11   4  -6    0.00    0.50
 -12  -4  -6   12.10    1.20
 -12   4  -6   15.90    1.10
 -12   4  -6   12.80    1.20
 -13   4  -6   24.80    1.20
 -16  -5   6    6.20    0.80
  16  -5  -6    7.20    0.90
 -16  -5   6    5.20    0.80
 -16   5   6    6.00    1.00
 -15  -5   6    0.50    0.50
 -15  -5   6    0.00    0.50
  15  -5  -6   -1.20    0.50
 -15   5   6    1.00    0.50
 -14  -5   6   37.00    1.90
 -14  -5   6   39.40    2.40
  14  -5  -6   40.00    2.00
 -14  -5   6   37.70    2.00
 -14   5   6   40.90    2.10
 -13  -5   6    0.40    0.70
 -13  -5   6    1.40    0.70
  13  -5  -6   -0.40    0.70
 -13  -5   6    1.20    0.70
 -13  -5   6    0.20    0.90
 -13   5   6    2.30    0.70
 -12  -5   6   89.99    3.90
 -12  -5   6   92.69    3.80
 -12  -5   6   90.29    3.80
  12  -5  -6   97.79    3.80
 -12  -5   6   93.99    3.60
 -12   5   6   95.29    3.90
 -11  -5   6   81.29    3.50
 -11  -5   6   78.79    3.40
 -11  -5   6   82.59    3.30
  11  -5  -6   78.89    3.50
 -11  -5   6   78.69    3.50
 -11   5   6   81.79    3.60
 -10  -5   6    4.50    1.30
 -10  -5   6    3.90    0.90
  10  -5  -6    4.70    1.30
 -10  -5   6    5.10    1.60
 -10  -5   6    4.80    1.30
 -10   5   6    5.70    1.60
  -9  -5   6   93.59    3.90
   9  -5  -6   90.09    4.00
  -9  -5   6   91.59    3.90
  -9  -5   6   96.79    3.80
   9  -5  -6   94.49    3.90
  -9   5   6   94.79    4.00
   8  -5  -6    1.80    0.80
   8  -5  -6    2.90    1.00
  -8  -5   6    4.50    1.30
  -8  -5   6    3.10    1.00
  -8  -5   6    1.70    0.90
  -8  -5   6    3.40    0.90
  -8   5   6    1.90    1.20
   7  -5  -6    1.60    0.90
   7  -5  -6    3.60    0.90
  -7  -5   6    2.00    1.10
  -7  -5   6    1.40    1.00
  -7  -5   6    1.40    0.90
  -7  -5   6    1.80    1.00
  -7   5   6    4.30    1.40
  -6  -5   6  247.78    8.30
   6  -5  -6  244.48    8.20
  -6  -5   6  249.78    8.20
   6  -5  -6  254.47    8.30
   6  -5  -6  241.08    8.30
  -6  -5   6  250.47    8.20
   5  -5  -6  180.78    6.30
  -5  -5   6  176.08    6.20
  -5  -5   6  172.18    6.20
   5  -5  -6  184.18    6.30
  -5  -5   6  188.68    6.30
  -4  -5   6   36.70    2.10
   4  -5  -6   33.70    2.00
   4  -5  -6   34.60    2.00
  -4  -5   6   35.20    2.10
  -3  -5   6  103.79    3.90
   3  -5  -6  103.19    3.90
   3  -5  -6   96.59    3.90
  -3   5   6  104.19    4.10
  -2  -5   6  187.68    6.20
  -2   5   6  174.48    6.30
  -1  -5   6   -0.70    0.50
  -1  -5   6   -0.10    1.10
  -1   5   6   -0.40    0.70
   0  -5   6    1.40    0.60
   0  -5   6    1.80    0.80
   0  -5  -6    2.80    0.90
   0  -5  -6    2.70    1.10
   0   5   6    2.00    0.90
  -1  -5  -6   24.00    1.80
  -1  -5  -6   25.80    1.60
   1  -5   6   24.20    1.80
   1  -5   6   26.20    1.60
   1  -5   6   25.20    1.70
  -2  -5  -6    1.80    0.90
   2  -5   6    2.10    0.90
   2  -5   6    1.10    0.60
  -2  -5  -6    1.00    0.70
   2  -5   6    1.60    0.70
   2   5   6    1.60    0.70
   3  -5   6  157.98    5.40
  -3  -5  -6  153.98    5.50
   3  -5   6  159.98    5.70
   3  -5   6  157.78    5.50
  -3  -5  -6  152.98    5.50
   3   5   6  162.38    5.60
  -4  -5  -6  117.19    4.30
   4  -5   6  117.19    4.50
   4  -5   6  118.69    4.20
  -4  -5  -6  114.59    4.40
   4  -5   6  111.59    4.20
   4   5   6  113.69    4.30
   5  -5   6  344.17   11.20
   5  -5   6  360.26   11.50
  -5  -5  -6  335.57   11.10
   5   5   6  360.16   11.20
  -6  -5  -6   35.50    2.10
  -6  -5  -6   33.20    2.00
   6  -5   6   35.80    1.90
   6  -5   6   34.30    2.20
   6   5   6   35.00    2.20
   7  -5   6    2.40    0.70
  -7  -5  -6    2.00    0.80
  -7  -5  -6    2.50    0.80
  -8  -5  -6  410.66   12.50
   8  -5   6  373.06   12.80
  -8  -5  -6  384.46   12.50
  -8  -5  -6  403.06   12.60
  -8   5  -6  401.46   12.50
   9  -5   6    4.90    1.70
  -9  -5  -6    1.90    1.00
  -9  -5  -6    5.20    1.30
  -9  -5  -6    4.20    1.20
  -9   5  -6    4.50    1.10
 -10  -5  -6   77.09    3.20
 -10  -5  -6   83.69    3.30
 -10  -5  -6   81.09    3.20
 -10   5  -6   86.89    3.20
 -11  -5  -6    0.10    0.90
 -11   5  -6    0.10    0.50
 -11   5  -6    0.60    0.60
 -12   5  -6    1.80    0.60
 -12   5  -6    0.20    0.50
 -16  -6   6    1.20    0.50
 -16  -6   6    0.50    0.40
 -16   6   6    0.30    0.50
 -15  -6   6   44.60    1.90
  15  -6  -6   47.70    2.00
 -15  -6   6   45.00    2.00
 -15   6   6   48.30    2.00
 -14  -6   6    1.30    0.60
 -14  -6   6    0.60    0.50
  14  -6  -6    0.50    0.60
 -14   6   6    0.40    0.60
  13  -6  -6   35.20    1.90
 -13  -6   6   36.60    1.80
 -13  -6   6   33.70    1.90
 -13  -6   6   31.40    1.90
 -13   6   6   35.40    2.00
 -12  -6   6    0.40    0.70
 -12  -6   6   -0.20    0.70
 -12  -6   6   -2.20    1.00
  12  -6  -6   -0.10    0.70
 -12  -6   6   -1.20    0.60
 -12   6   6    0.10    0.80
 -11  -6   6   67.29    3.10
 -11  -6   6   69.49    3.10
 -11  -6   6   69.09    2.90
 -11  -6   6   65.19    3.30
  11  -6  -6   71.09    3.10
 -11   6   6   67.49    3.20
 -10  -6   6   15.10    1.60
  10  -6  -6   14.30    1.60
 -10  -6   6   17.00    1.60
 -10  -6   6   17.30    1.50
 -10  -6   6   14.70    1.80
 -10   6   6   16.30    1.80
  -9  -6   6    0.80    0.80
   9  -6  -6    1.90    1.20
  -9  -6   6   -0.70    1.00
  -9  -6   6    0.90    0.80
  -9  -6   6    0.60    0.80
   9  -6  -6   -0.10    0.70
  -9   6   6    1.30    1.00
  -8  -6   6    3.90    1.10
  -8  -6   6    2.70    0.90
   8  -6  -6    2.80    0.90
  -8  -6   6    6.30    1.40
  -8  -6   6    3.50    0.90
   8  -6  -6    4.90    1.10
  -8   6   6    3.00    1.20
   7  -6  -6   66.89    3.00
  -7  -6   6   66.99    3.00
  -7  -6   6   63.89    3.00
  -7  -6   6   69.59    3.10
  -7  -6   6   66.69    3.00
   7  -6  -6   68.99    3.20
  -6  -6   6    1.70    0.90
  -6  -6   6    0.20    0.90
   6  -6  -6    1.30    0.80
  -6  -6   6    0.10    0.90
   6  -6  -6    1.10    0.80
   5  -6  -6  191.48    6.70
  -5  -6   6  187.98    6.50
   5  -6  -6  192.18    6.50
  -5  -6   6  182.98    6.50
  -5  -6   6  188.58    6.50
   5  -6  -6  181.58    6.40
   4  -6  -6   69.69    3.00
  -4  -6   6   68.89    3.10
  -4  -6   6   66.99    3.40
   4  -6  -6   69.19    3.10
   4  -6  -6   66.39    3.10
  -4  -6   6   73.89    3.10
   3  -6  -6  466.65   14.90
  -3  -6   6  468.85   14.70
  -3  -6   6  457.85   14.70
   3  -6  -6  467.45   14.70
   3  -6  -6  473.65   14.80
  -3  -6   6  487.85   14.80
  -2  -6   6   24.20    1.80
   2  -6  -6   23.40    1.70
  -2  -6   6   22.60    1.90
   2  -6  -6   24.90    1.80
  -2  -6   6   26.20    1.70
   2  -6  -6   26.70    1.80
  -1  -6   6    0.50    1.00
  -1  -6   6    2.60    0.80
   1  -6  -6    1.00    0.90
   1  -6  -6    1.50    0.80
  -1  -6   6    1.20    0.70
   0  -6  -6   93.99    3.70
   0  -6  -6   96.49    3.70
   0  -6   6   91.89    3.70
   0  -6   6   93.49    3.70
   0  -6   6   94.19    3.60
   1  -6   6  100.09    4.00
   1  -6   6   99.39    3.80
  -1  -6  -6   97.79    3.90
  -1  -6  -6  101.19    3.90
   1  -6   6  101.19    3.80
   2  -6   6   35.60    2.00
  -2  -6  -6   31.80    2.00
  -2  -6  -6   35.70    2.00
   2  -6   6   35.70    2.10
   2  -6   6   33.70    1.90
   2   6   6   32.50    2.00
  -3  -6  -6    1.90    0.80
   3  -6   6    0.60    0.70
   3  -6   6    0.30    0.80
   3  -6   6   -0.10    0.60
  -3  -6  -6    1.80    0.80
   3   6   6    0.00    0.70
   4  -6   6   42.00    2.10
  -4  -6  -6   40.90    2.30
   4  -6   6   43.50    2.40
   4  -6   6   44.10    2.20
  -4  -6  -6   39.50    2.20
   4   6   6   45.60    2.30
   5  -6   6   12.70    1.30
  -5  -6  -6   13.80    1.40
   5  -6   6   15.50    1.60
  -5  -6  -6   15.80    1.50
   5   6   6   17.00    1.70
   6  -6   6  488.65   17.90
  -6  -6  -6  565.04   17.30
  -6  -6  -6  568.04   17.10
   6  -6   6  583.84   17.20
  -7  -6  -6   65.99    3.00
   7  -6   6   59.39    3.10
   7  -6   6   70.99    2.90
  -7  -6  -6   67.19    2.80
  -7   6  -6   63.19    2.80
   8  -6   6   11.70    1.60
  -8  -6  -6   12.80    1.30
  -8  -6  -6   15.20    1.40
  -8   6  -6   11.60    1.30
  -9  -6  -6    9.30    1.10
   9  -6   6    7.70    1.60
  -9  -6  -6    6.30    1.20
  -9   6  -6    7.90    1.10
 -10  -6  -6    3.60    1.00
 -10  -6  -6    3.40    1.00
 -11  -6  -6    9.30    1.20
 -11   6  -6   10.10    1.10
 -11   6  -6    8.20    0.90
 -12   6  -6   35.70    1.50
 -15  -7   6    1.20    0.50
 -15  -7   6    0.60    0.50
 -15   7   6    0.30    0.60
 -14  -7   6   13.10    1.00
  14  -7  -6    9.20    1.30
 -14  -7   6   10.60    1.00
 -14   7   6   10.90    1.10
 -13  -7   6   25.10    1.50
  13  -7  -6   25.10    1.50
 -13  -7   6   25.70    1.50
 -13   7   6   28.60    1.70
 -12  -7   6   12.50    1.20
  12  -7  -6   11.30    1.30
 -12  -7   6   12.50    1.20
 -12  -7   6    9.90    1.30
 -12   7   6   14.60    1.50
 -11  -7   6   21.90    1.50
  11  -7  -6   18.90    1.60
 -11  -7   6   20.30    1.60
 -11  -7   6   19.40    1.60
 -11   7   6   24.00    2.20
 -10  -7   6  115.39    4.40
 -10  -7   6  115.99    4.50
 -10  -7   6  114.39    4.20
  10  -7  -6  115.79    4.50
 -10   7   6  112.69    4.50
  -9  -7   6   88.69    3.60
  -9  -7   6   84.59    3.60
  -9  -7   6   73.29    4.00
   9  -7  -6   87.29    3.60
  -9  -7   6   88.49    3.40
   9  -7  -6   83.59    3.80
  -9   7   6   80.89    3.80
   8  -7  -6  144.49    5.50
   8  -7  -6  155.68    5.70
  -8  -7   6  144.49    5.40
  -8  -7   6  149.69    5.30
  -8  -7   6  141.89    5.40
  -8  -7   6  149.29    5.40
  -7  -7   6   18.60    1.70
  -7  -7   6   16.20    1.70
   7  -7  -6   20.30    1.70
  -7  -7   6   19.40    1.90
   7  -7  -6   17.20    1.80
  -7  -7   6   17.00    1.80
  -6  -7   6  358.96   11.70
   6  -7  -6  360.46   11.80
  -6  -7   6  361.06   11.70
  -6  -7   6  373.06   11.80
   6  -7  -6  375.76   12.10
   5  -7  -6    2.90    1.00
  -5  -7   6    3.50    1.20
   5  -7  -6    0.90    0.80
   5  -7  -6    2.50    1.20
  -5  -7   6    2.10    0.90
  -5  -7   6    2.20    0.90
   4  -7  -6  110.39    4.40
   4  -7  -6   97.89    4.10
   4  -7  -6  102.59    4.10
  -4  -7   6  104.49    4.10
  -4  -7   6  108.09    4.10
   3  -7  -6   37.90    2.40
   3  -7  -6   42.20    2.30
  -3  -7   6   45.30    2.50
  -3  -7   6   43.90    2.40
   3  -7  -6   41.80    2.30
  -3  -7   6   41.00    2.30
  -2  -7   6    4.80    1.30
   2  -7  -6    5.10    1.20
  -2  -7   6    8.10    1.60
   2  -7  -6    6.40    1.40
  -2  -7   6    6.90    1.40
   1  -7  -6   43.60    2.30
  -1  -7   6   46.70    2.30
   1  -7  -6   48.50    2.40
  -1  -7   6   47.40    2.50
  -1  -7   6   47.90    2.50
   0  -7   6   41.50    2.30
   0  -7   6   42.00    2.10
   0  -7   6   40.60    2.20
   0  -7  -6   39.70    2.20
   0  -7  -6   38.90    2.20
   1  -7   6   28.60    2.70
  -1  -7  -6   31.20    2.60
   1  -7   6   32.80    2.10
   1  -7   6   32.40    2.00
   2  -7   6  138.49    5.20
  -2  -7  -6  143.69    5.30
  -2  -7  -6  145.99    5.30
   2  -7   6  142.99    5.50
   2   7   6  160.68    5.50
  -3  -7  -6    8.10    1.30
   3  -7   6    7.60    1.10
   3  -7   6    5.50    1.30
  -3  -7  -6    6.10    1.30
   3  -7   6    7.70    1.20
   3   7   6    8.50    1.40
  -4  -7  -6  158.68    5.60
   4  -7   6  155.08    5.50
  -4  -7  -6  149.69    5.60
   4  -7   6  163.28    6.00
   4   7   6  158.68    5.70
  -5  -7  -6    5.00    1.10
   5  -7   6    4.30    1.30
   5  -7   6    2.20    0.70
  -5  -7  -6    2.20    0.80
   5   7   6    1.10    1.10
  -6  -7  -6  107.19    4.20
   6  -7   6  100.79    4.40
  -6  -7  -6  111.79    4.10
   6  -7   6  110.99    4.10
  -7  -7  -6  206.78    6.70
   7  -7   6  201.68    6.70
  -7  -7  -6  194.38    6.80
   7  -7   6  188.48    7.10
  -7   7  -6  202.28    6.60
  -8  -7  -6   11.20    1.20
   8  -7   6   10.50    1.50
  -8  -7  -6   11.90    1.20
  -8   7  -6   12.70    1.30
  -9  -7  -6    8.00    1.00
  -9  -7  -6    8.30    1.10
   9  -7   6    8.50    1.80
  -9   7  -6    9.50    1.30
 -10  -7  -6   -0.20    0.50
 -10  -7  -6    1.10    0.60
 -11  -7  -6    7.40    1.10
 -11   7  -6    8.70    0.80
 -14  -8   6    0.00    0.40
 -14  -8   6    0.40    0.60
  13  -8  -6    0.30    0.70
 -13  -8   6    0.30    0.60
 -13  -8   6   -0.30    0.40
 -13   8   6   -1.40    0.80
 -12  -8   6    9.20    1.10
 -12  -8   6    9.70    1.00
  12  -8  -6    9.20    1.10
 -12  -8   6   10.00    1.10
 -12   8   6    8.90    1.50
 -11  -8   6    0.60    0.60
  11  -8  -6    0.60    0.70
 -11  -8   6    0.90    0.60
 -11  -8   6    0.70    0.70
 -11   8   6   -0.10    1.00
  10  -8  -6   25.10    2.40
 -10  -8   6   23.60    1.70
 -10  -8   6   24.20    1.60
  -9  -8   6   14.80    1.50
  -9  -8   6   15.10    1.50
   9  -8  -6   13.10    1.40
  -9  -8   6   12.90    1.50
  -8  -8   6   51.99    2.60
   8  -8  -6   53.29    2.60
  -8  -8   6   52.69    2.60
  -8  -8   6   49.80    2.50
   8  -8  -6   51.49    2.90
  -7  -8   6    1.20    0.90
  -7  -8   6   -1.20    1.00
  -7  -8   6    1.00    0.90
  -7  -8   6    1.90    1.00
   7  -8  -6   -0.10    0.90
   7  -8  -6    0.60    0.80
  -6  -8   6   25.50    1.90
  -6  -8   6   22.30    1.80
   6  -8  -6   21.90    1.80
  -6  -8   6   20.60    2.00
  -5  -8   6    1.30    1.00
  -5  -8   6    0.70    1.00
   5  -8  -6    1.40    0.90
   5  -8  -6    2.30    1.00
  -5  -8   6    5.30    1.30
  -4  -8   6   63.19    2.90
   4  -8  -6   61.09    2.90
   4  -8  -6   64.89    3.20
  -4  -8   6   62.29    2.90
   4  -8  -6   60.99    3.00
  -3  -8   6    8.60    1.50
  -3  -8   6   12.80    1.80
   3  -8  -6    9.70    1.60
   3  -8  -6   10.00    1.40
  -3  -8   6   13.70    1.90
   2  -8  -6   16.40    1.50
  -2  -8   6   17.20    1.80
  -2  -8   6   15.80    1.60
   2  -8  -6   17.40    1.60
  -2  -8   6   18.50    1.90
  -1  -8   6    1.20    0.90
   1  -8  -6    0.90    0.80
  -1  -8   6    4.00    1.20
  -1  -8   6    1.50    1.00
   1  -8  -6   -0.60    0.80
   0  -8   6   86.29    3.70
   0  -8  -6   82.29    3.40
   0  -8   6   79.89    3.40
   0  -8   6   79.99    3.30
   0  -8  -6   83.59    3.50
  -1  -8  -6   74.39    3.30
  -1  -8  -6   76.09    3.20
   1  -8   6   74.59    3.10
   1  -8   6   78.79    3.60
   1  -8   6   74.59    3.20
   2  -8   6   -0.10    1.00
  -2  -8  -6    0.60    0.70
  -2  -8  -6    1.20    0.70
   2  -8   6    1.10    0.70
   2  -8   6    2.60    1.60
   2   8   6    0.30    0.80
  -3  -8  -6   25.80    1.70
   3  -8   6   23.20    1.60
  -3  -8  -6   24.10    1.70
   3  -8   6   24.20    1.90
   3   8   6   25.20    1.90
   4  -8   6    0.80    0.60
  -4  -8  -6    0.80    0.70
  -4  -8  -6   -0.80    0.70
   4  -8   6    0.00    0.70
   4   8   6    0.50    1.10
  -5  -8  -6   15.20    1.40
   5  -8   6   14.10    1.60
  -5  -8  -6   12.80    1.30
   5  -8   6   13.40    1.30
  -6  -8  -6   81.69    3.20
  -6  -8  -6   82.39    3.30
   6  -8   6   70.99    3.60
   6  -8   6   84.69    3.20
  -6   8  -6   81.49    3.30
  -7  -8  -6   32.00    1.80
   7  -8   6   31.80    2.10
  -7  -8  -6   29.60    1.60
   8  -8   6   24.30    1.90
  -8  -8  -6   23.30    1.40
  -8  -8  -6   25.40    1.40
   9  -8   6   25.60    2.10
  -9  -8  -6   26.70    1.30
  -9  -8  -6   24.80    1.40
 -10  -8  -6    4.50    0.80
 -10  -8  -6    3.80    0.70
 -10   8  -6    2.40    0.80
  12  -9  -6   55.29    2.20
 -12  -9   6   51.09    2.10
 -12  -9   6   51.99    2.10
  11  -9  -6  100.79    3.70
 -11  -9   6  106.79    3.70
 -11  -9   6  103.69    3.80
 -11  -9   6  105.89    3.70
  10  -9  -6    4.20    1.00
 -10  -9   6    4.30    1.10
 -10  -9   6    5.30    1.20
 -10  -9   6    4.50    1.00
   9  -9  -6   28.20    1.70
  -9  -9   6   27.80    1.70
  -9  -9   6   29.10    1.80
  -9  -9   6   24.40    1.70
   8  -9  -6   15.90    1.60
  -8  -9   6   14.10    1.40
  -8  -9   6   14.20    1.60
   7  -9  -6   21.60    1.60
  -7  -9   6   21.40    1.70
  -7  -9   6   24.60    1.80
   6  -9  -6   42.20    2.30
  -6  -9   6   45.20    2.40
  -6  -9   6   39.50    2.40
   5  -9  -6    4.40    1.20
  -5  -9   6    6.10    1.60
  -5  -9   6    6.90    1.60
  -4  -9   6   32.40    2.10
   4  -9  -6   30.60    2.00
  -4  -9   6   34.60    2.20
  -3  -9   6   38.50    2.40
   3  -9  -6   37.70    2.30
   3  -9  -6   38.30    2.20
  -3  -9   6   39.90    2.20
  -3  -9   6   38.90    2.80
  -2  -9   6   54.69    2.50
  -2  -9   6   53.19    2.90
   2  -9  -6   54.89    2.70
   2  -9  -6   54.59    2.60
   1  -9  -6   39.00    2.30
  -1  -9   6   39.60    2.50
   1  -9  -6   38.90    2.20
  -1  -9   6   41.90    2.10
   0  -9   6   88.79    4.00
   0  -9  -6   93.99    3.70
   0  -9   6   93.29    3.60
   0  -9  -6   89.89    3.70
  -1  -9  -6    5.60    1.20
   1  -9   6    7.50    1.50
   1  -9   6    7.20    1.20
  -1  -9  -6    5.80    1.20
   2  -9   6   45.40    2.70
  -2  -9  -6   49.30    2.40
   2  -9   6   44.00    2.20
  -2  -9  -6   46.90    2.30
   2   9   6   47.50    2.50
   3  -9   6  183.58    6.20
  -3  -9  -6  186.88    6.40
  -3  -9  -6  185.58    6.30
   3  -9   6  173.18    6.70
   3   9   6  178.98    6.40
   4  -9   6   41.90    2.00
  -4  -9  -6   42.80    2.10
   4  -9   6   35.90    2.40
  -4  -9  -6   44.10    2.10
   4   9   6   39.60    2.50
  -5  -9  -6    6.80    0.90
   5  -9   6    6.70    1.00
  -5  -9  -6    7.90    1.10
   5  -9   6    6.00    1.40
  -6  -9  -6   98.89    3.60
   6  -9   6   98.89    4.10
  -6  -9  -6  100.09    4.00
  -7  -9  -6   28.30    1.60
   7  -9   6   31.50    2.00
  -7  -9  -6   31.70    1.50
  -8  -9  -6    0.60    0.40
   8  -9   6   -0.30    1.00
  -8  -9  -6    0.20    0.50
  -9  -9  -6    3.30    0.60
  -9  -9  -6    3.80    0.70
  -9   9  -6    2.00    0.50
  11 -10  -6   89.19    3.10
 -10 -10   6   52.29    2.30
  10 -10  -6   46.10    2.30
  -9 -10   6    0.20    0.70
   9 -10  -6    0.80    0.60
   8 -10  -6   -0.40    0.60
  -8 -10   6    0.60    0.80
  -7 -10   6   11.50    1.90
   7 -10  -6   11.00    1.20
   6 -10  -6   55.09    2.50
   5 -10  -6  128.09    5.60
   4 -10  -6  157.48    5.60
   3 -10  -6    4.00    1.10
  -3 -10   6    2.50    1.00
  -2 -10   6  121.59    4.70
  -2 -10   6  120.09    5.00
   2 -10  -6  125.19    5.20
   2 -10  -6  130.39    4.70
   1 -10  -6    8.90    2.10
  -1 -10   6   11.20    1.80
   1 -10  -6    9.90    1.20
  -1 -10   6    9.60    1.90
   0 -10   6   58.69    3.00
   0 -10  -6   61.69    2.70
   0 -10   6   55.19    2.90
   0 -10  -6   51.29    3.40
  -1 -10  -6   53.69    2.40
   1 -10   6   50.69    2.70
   1 -10   6   49.80    2.30
  -1 -10  -6   51.39    2.50
   1  10   6   49.40    2.60
  -2 -10  -6   15.80    1.30
  -2 -10  -6   15.30    1.40
   2 -10   6   17.60    1.70
   2 -10   6   16.60    1.30
   2  10   6   18.60    1.70
  -3 -10  -6    0.30    0.60
  -3 -10  -6    0.90    0.60
   3 -10   6    1.00    0.60
   3  10   6    1.10    1.50
  -4 -10  -6   43.00    2.10
  -4 -10  -6   43.30    2.00
   4 -10   6   43.90    2.40
   4 -10   6   45.60    2.00
   5 -10   6    9.00    1.40
  -5 -10  -6    9.50    1.00
  -5 -10  -6    9.20    0.90
  -6 -10  -6   18.30    1.20
  -6 -10  -6   22.40    1.20
   6 -10   6   19.70    1.70
  -7 -10  -6   31.50    1.50
  -7 -10  -6   36.70    1.50
  -8 -10  -6   25.00    1.10
  -8 -10  -6   24.90    1.10
  -8  10  -6   21.40    1.20
   9 -11  -6    0.30    0.70
   8 -11  -6    4.30    0.90
   7 -11  -6    3.00    0.80
   6 -11  -6   16.00    1.20
   5 -11  -6    8.40    1.00
   4 -11  -6   18.10    1.30
   3 -11  -6    3.20    0.90
   2 -11  -6    0.30    0.60
  -1 -11   6    9.80    2.00
   1 -11  -6   13.20    1.90
   1 -11  -6   12.20    1.20
   0 -11  -6   67.99    2.80
   0 -11  -6   70.89    2.80
   0 -11   6   71.09    3.30
   0 -11   6   66.79    2.70
   1 -11   6   44.50    2.60
  -1 -11  -6   47.40    2.10
  -1 -11  -6   47.70    2.20
   1 -11   6   46.40    2.10
   1  11   6   52.39    2.50
  -2 -11  -6  129.99    4.60
  -2 -11  -6  136.89    4.60
   2 -11   6  128.29    4.40
   2 -11   6  136.89    5.00
   2  11   6  133.29    4.90
  -3 -11  -6   51.89    2.20
   3 -11   6   50.79    2.60
  -3 -11  -6   52.79    2.10
  -4 -11  -6   24.30    1.40
   4 -11   6   27.70    1.80
  -4 -11  -6   27.60    1.40
  -5 -11  -6    1.00    0.50
   5 -11   6    2.80    1.20
  -5 -11  -6    0.40    0.40
  -6 -11  -6    0.10    0.40
  -6 -11  -6   -0.30    0.40
   6 -12  -6    0.60    0.50
   5 -12  -6   45.80    1.80
   4 -12  -6    2.90    0.70
  -4  12   6    1.60    0.90
   3 -12  -6    3.00    0.80
  -3  12   6    4.90    1.20
   2 -12  -6   55.19    2.20
  -2  12   6   57.59    2.60
   1 -12  -6   22.00    1.20
  -1  12   6   19.70    1.70
   0 -12  -6    1.90    0.50
  -1 -12  -6   21.00    1.20
  -2 -12  -6   16.20    1.10
  -3 -12  -6   -0.40    0.30
  18   0  -7    1.20    0.50
 -17   0   7    0.70    0.80
  17   0  -7    0.20    0.50
 -17   0   7    0.60    0.50
 -16   0   7    0.10    0.50
 -16   0   7    0.60    0.80
  16   0  -7    0.70    0.50
 -15   0   7    1.30    0.70
  15   0  -7    0.10    0.60
 -15   0   7    0.40    0.80
  14   0  -7    0.20    0.70
 -14   0   7    0.20    0.70
 -14   0   7    0.20    0.90
 -14   0   7    0.50    0.90
 -13   0   7   -1.10    0.70
 -13   0   7   -1.20    1.00
 -13   0   7    1.20    0.90
 -12   0   7   -0.40    0.70
 -12   0   7    0.30    1.00
 -12   0   7   -0.40    0.90
 -11   0   7    1.50    0.90
 -11   0   7    0.70    1.00
 -11   0   7   -0.20    0.80
 -10   0   7    1.00    0.90
 -10   0   7    0.20    1.10
 -10   0   7   -1.00    0.80
  -9   0   7    1.20    0.90
  -9   0   7   -1.70    0.80
  -9   0   7    0.50    1.20
  -8   0   7   -0.60    0.90
  -8   0   7    0.10    0.90
   7   0  -7   -0.10    0.50
  -6   0   7   -0.40    0.30
   6   0  -7    0.30    0.40
  -3   0   7    0.60    0.60
  -2   0   7    0.60    0.50
  -1   0   7    0.00    0.10
  -1   0   7    0.00    0.50
  -1   0   7    0.50    0.20
   0   0   7    0.40    0.20
   0   0   7   -0.30    0.40
   1   0   7    0.50    0.50
   1   0   7    0.20    0.30
  -1   0  -7    0.20    0.40
   2   0   7   -0.30    0.40
   2   0   7   -0.80    0.50
  -2   0  -7    0.00    0.60
   3   0   7    0.10    0.50
   3   0   7   -0.60    0.60
  -3   0  -7    0.70    0.90
   4   0   7    0.60    0.50
   4   0   7    0.80    0.90
   5   0   7    0.60    0.60
   6   0   7    2.20    0.70
  -6   0  -7    1.20    0.70
   7   0   7   -1.10    0.80
  -7   0  -7   -1.00    0.60
   8   0   7   -0.10    1.00
  -8   0  -7   -0.60    0.70
  -9   0  -7    0.10    0.70
 -10   0  -7   -0.10    0.60
 -11   0  -7   -0.30    0.50
 -12   0  -7   -0.40    0.50
 -13   0  -7    0.10    0.40
  17  -1  -7    6.10    0.80
 -17  -1   7    5.10    1.00
 -17  -1   7    5.90    1.00
  17   1  -7    4.20    0.80
 -17   1   7    5.40    0.90
 -16  -1   7    1.20    0.60
 -16  -1   7    0.60    0.70
  16  -1  -7    0.10    0.50
  16   1  -7    1.00    0.50
 -16   1   7    0.60    0.50
 -16   1   7    4.70    1.50
 -15  -1   7    0.00    0.80
 -15  -1   7    0.00    0.70
 -15  -1   7   -0.70    0.70
  15  -1  -7    0.20    0.60
 -15   1   7   -0.30    0.60
  15   1  -7    0.20    0.60
 -15   1   7    1.00    0.90
  14  -1  -7    6.30    1.30
 -14  -1   7    4.40    1.30
 -14  -1   7    7.50    1.30
 -14  -1   7    5.60    1.40
 -14   1   7    6.20    1.30
 -14   1   7    9.90    1.80
  13  -1  -7  185.78    6.50
 -13  -1   7  185.28    6.60
 -13  -1   7  184.08    6.40
 -13  -1   7  177.38    6.50
 -13   1   7  184.58    6.60
 -13   1   7  182.78    6.60
 -12  -1   7    1.20    0.90
  12  -1  -7    0.40    0.80
 -12  -1   7    1.10    0.80
 -12  -1   7   -0.20    1.00
 -12   1   7    2.40    1.10
 -12   1   7    1.10    0.90
 -12   1   7    1.20    1.20
 -11  -1   7    0.30    0.80
 -11  -1   7    2.10    0.90
 -11   1   7    0.00    1.00
 -11   1   7   -0.90    1.20
 -11   1   7   -0.10    0.80
 -10  -1   7   23.00    2.00
 -10  -1   7   23.70    1.80
 -10  -1   7   25.40    1.90
 -10   1   7   25.10    2.40
 -10   1   7   24.30    1.90
 -10   1   7   26.50    1.90
  -9  -1   7    0.10    1.00
  -9  -1   7   -0.50    0.80
  -9  -1   7    1.50    0.90
  -9   1   7    1.00    0.80
  -9   1   7    1.40    1.00
  -9   1   7   -2.20    1.60
   8  -1  -7  620.04   18.70
  -8  -1   7  597.64   18.60
  -8  -1   7  629.74   18.80
  -8   1   7  575.74   18.60
  -8   1   7  585.84   18.50
   7  -1  -7   21.90    1.60
   7   1  -7   21.00    1.40
   6  -1  -7   63.69    2.50
   6   1  -7   67.19    2.10
  -6   1   7   62.39    2.40
  -5   1   7  126.89    4.50
  -5   1   7  138.89    4.20
  -4   1   7   81.49    3.20
  -4   1   7   88.39    2.80
  -4   1   7   87.99    2.80
  -3  -1   7    0.80    0.60
  -3   1   7    1.40    0.40
  -3   1   7    1.30    0.60
  -3   1   7    1.60    0.40
  -2  -1   7   45.90    2.00
  -2   1   7   52.29    1.70
  -2   1   7   49.50    1.70
  -2   1   7   49.50    2.10
  -1   1   7    3.80    0.70
  -1   1   7    2.10    0.70
  -1   1   7    3.80    0.50
   0  -1   7   34.70    1.20
   0  -1   7   33.70    1.60
   0   1   7   35.50    1.70
   0   1   7   35.20    1.40
   1  -1   7  246.28    7.60
   1  -1   7  232.88    7.30
   1   1   7  240.68    7.60
  -1   1  -7  238.48    7.40
   1   1   7  229.88    7.40
   2  -1   7    1.10    0.50
   2  -1   7    0.70    0.40
   2   1   7    1.30    0.60
  -2   1  -7    0.50    0.60
   2   1   7    0.90    0.50
   3  -1   7    1.20    0.60
   3   1   7    0.70    0.60
  -3   1  -7    1.90    1.00
   3   1   7    1.40    0.60
   4  -1   7  115.69    4.20
   4  -1   7  114.29    4.50
   4   1   7  110.79    4.50
   4   1   7  117.09    4.20
  -5  -1  -7    5.20    1.20
   5  -1   7    4.40    1.00
   5  -1   7    3.30    1.10
   5   1   7    2.40    0.70
   6  -1   7   11.70    1.30
   6  -1   7    9.90    1.80
  -6  -1  -7   14.10    1.30
   6   1   7   11.40    1.30
  -7  -1  -7   94.89    3.70
   7  -1   7   94.99    3.80
  -7   1  -7   91.79    3.70
   7   1   7   94.49    3.80
  -8  -1  -7    4.00    0.90
   8  -1   7    6.70    1.50
  -8   1  -7    4.30    1.10
  -9  -1  -7   58.99    2.70
  -9   1  -7   60.49    2.70
 -10  -1  -7   15.10    1.40
 -10   1  -7   17.00    1.40
 -11  -1  -7    3.10    0.90
 -12  -1  -7    4.00    0.80
 -12   1  -7    1.80    0.50
 -13  -1  -7    0.70    0.50
 -13   1  -7    1.00    0.40
 -17  -2   7   13.60    1.10
 -17  -2   7   13.60    1.10
  17  -2  -7   11.30    1.00
  17   2  -7   11.20    0.90
 -17   2   7   11.60    1.00
  16  -2  -7   22.30    1.40
 -16  -2   7   21.20    1.50
 -16  -2   7   22.40    1.50
  16   2  -7   20.90    1.30
 -16   2   7   19.90    1.40
 -15  -2   7    1.80    0.70
  15  -2  -7    2.30    0.70
 -15  -2   7    2.50    0.70
 -15  -2   7    0.60    0.60
 -15   2   7    1.70    0.60
 -14  -2   7    1.90    0.80
 -14  -2   7    2.50    0.80
 -14  -2   7    1.90    0.80
  14  -2  -7    0.10    0.60
 -14   2   7    0.70    0.70
 -13  -2   7  117.39    4.60
 -13  -2   7  117.09    4.80
  13  -2  -7  116.09    4.50
 -13  -2   7  114.89    4.50
 -13   2   7  113.79    4.60
 -12  -2   7   10.60    1.40
 -12  -2   7    9.30    1.60
 -12  -2   7   11.00    1.50
  12  -2  -7   10.10    1.30
 -12   2   7   10.80    1.50
 -11  -2   7   35.80    2.20
  11  -2  -7   40.30    2.20
 -11  -2   7   37.60    2.30
 -11  -2   7   39.10    2.30
 -11   2   7   41.90    2.40
 -10  -2   7  196.68    6.80
 -10  -2   7  197.48    6.80
 -10  -2   7  196.48    6.80
  10  -2  -7  193.98    6.70
 -10   2   7  194.08    6.80
  -9  -2   7   52.69    2.70
  -9  -2   7   53.39    2.60
  -9  -2   7   55.79    2.70
  -9  -2   7   51.79    2.60
   9  -2  -7   54.99    2.60
  -9   2   7   57.49    2.70
  -8  -2   7  229.58    7.50
   8  -2  -7  228.58    7.50
   8  -2  -7  213.78    7.80
  -8  -2   7  227.88    7.50
  -8  -2   7  212.68    7.40
  -8  -2   7  230.28    7.50
  -8   2   7  219.38    7.50
   7  -2  -7   98.69    4.00
  -7  -2   7  101.49    4.40
   6  -2  -7  256.87    8.30
  -6   2   7  257.77    8.20
  -5   2   7   24.40    1.30
  -4   2   7   30.40    1.40
  -3  -2   7  296.67    9.40
  -3   2   7  311.77    9.30
  -3   2   7  305.67    9.50
  -3   2   7  288.97    9.20
  -2  -2   7  292.87    9.20
  -2   2   7  302.97    9.10
  -2   2   7  290.77    9.30
  -2   2   7  285.37    9.00
  -1  -2   7  127.79    4.40
  -1   2   7  127.39    4.40
  -1   2   7  122.19    4.20
  -1   2   7  131.29    4.30
   0  -2   7   97.79    2.90
   0  -2   7   95.29    3.40
   0   2   7   91.99    3.40
   0   2   7   91.09    3.50
   0   2   7   91.69    3.20
   0   2  -7   94.29    2.90
   1  -2   7   13.00    1.00
   1  -2   7   13.50    1.10
   1   2   7   14.60    1.10
   1   2   7   12.10    1.10
  -1   2  -7   12.10    1.00
   2  -2   7  188.98    6.30
   2  -2   7  188.28    6.10
   2   2   7  190.28    6.30
   2   2   7  200.08    6.30
  -2   2  -7  184.58    6.20
   3  -2   7  102.79    3.80
   3  -2   7  103.29    3.80
   3   2   7   98.49    3.70
   3   2   7  103.89    4.00
  -4  -2  -7    8.20    1.70
  -4  -2  -7    8.60    1.60
   4  -2   7    6.50    1.00
   4  -2   7    7.50    1.50
   4   2   7    5.40    1.00
   5  -2   7   47.60    2.40
  -5  -2  -7   47.70    2.40
  -5  -2  -7   40.50    2.70
   5  -2   7   44.80    2.30
   5   2   7   49.30    2.30
  -6  -2  -7    4.20    1.30
  -6  -2  -7    3.40    0.90
   6  -2   7    3.90    1.10
   6  -2   7    3.90    1.00
   6   2   7    4.10    1.20
  -7  -2  -7   29.00    1.90
   7  -2   7   32.70    2.00
   7  -2   7   29.70    1.90
   7   2   7   30.80    2.00
  -7   2  -7   28.50    1.80
  -8  -2  -7   38.80    2.10
  -8   2  -7   36.60    2.00
  -9  -2  -7   13.40    1.40
   9  -2   7   14.90    2.00
  -9   2  -7   14.80    1.30
 -10  -2  -7    3.60    1.00
 -10   2  -7    3.50    1.00
 -10   2  -7    2.80    0.70
 -11  -2  -7    0.60    0.60
 -11   2  -7    0.60    0.50
 -12  -2  -7    0.20    0.50
 -12   2  -7   -0.30    0.50
 -13  -2  -7    0.90    0.50
 -13   2  -7    0.80    0.40
 -17  -3   7   14.40    1.00
  17  -3  -7   12.70    1.00
  17   3  -7   13.70    0.90
 -17   3   7   11.10    1.00
  16  -3  -7   55.59    2.40
 -16  -3   7   61.89    2.50
 -16  -3   7   56.29    2.30
 -16  -3   7   59.89    2.50
  16   3  -7   56.99    2.40
 -16   3   7   56.09    2.40
 -15  -3   7   12.90    1.30
 -15  -3   7   16.80    1.40
 -15  -3   7   14.90    1.40
  15  -3  -7   14.30    1.20
 -15   3   7   12.90    1.30
 -14  -3   7   39.40    3.30
 -14  -3   7   53.19    2.50
 -14  -3   7   53.49    2.50
  14  -3  -7   49.40    2.60
 -14   3   7   50.79    2.50
 -13  -3   7    3.50    1.00
 -13  -3   7    5.90    1.40
 -13  -3   7    5.50    1.30
  13  -3  -7    5.70    1.20
 -13   3   7    7.40    1.30
 -12  -3   7   12.60    1.50
  12  -3  -7   11.60    1.40
 -12  -3   7   10.30    1.40
 -12  -3   7   11.80    1.50
 -12   3   7   12.40    1.60
  11  -3  -7   68.49    3.00
 -11  -3   7   63.29    2.90
 -11  -3   7   67.09    3.10
 -11  -3   7   66.89    3.10
 -11  -3   7   64.49    3.00
 -11   3   7   62.39    3.10
 -10  -3   7  312.57   10.50
 -10  -3   7  282.97   11.00
 -10  -3   7  327.87   10.10
 -10   3   7  318.87   10.30
   9  -3  -7   75.99    3.20
  -9  -3   7   73.79    3.20
  -9  -3   7   73.79    3.10
  -9  -3   7   72.79    3.20
  -9  -3   7   73.19    3.20
  -9   3   7   74.29    3.30
   8  -3  -7    3.10    1.80
   8  -3  -7    4.70    1.30
  -8  -3   7    4.90    1.30
  -8  -3   7    5.90    1.40
  -8  -3   7    6.90    1.50
  -8  -3   7    7.90    1.50
  -8   3   7   10.70    1.80
   7  -3  -7   87.59    3.50
  -7  -3   7   85.79    3.60
  -7  -3   7   86.49    3.50
  -7  -3   7   88.49    3.60
   7  -3  -7   86.09    4.00
   6  -3  -7   44.80    2.50
  -6   3   7   38.50    2.40
  -5   3   7  286.87    9.20
  -4  -3   7   32.30    1.90
  -4   3   7   36.70    1.90
  -3  -3   7  505.45   15.10
  -3   3   7  520.45   15.20
  -3   3   7  452.85   15.20
  -2  -3   7   50.19    2.10
  -2   3   7   49.60    2.10
  -2   3   7   50.39    2.30
  -1  -3   7  238.18    7.50
  -1   3   7  237.38    7.50
  -1   3   7  223.48    7.70
  -1   3   7  232.28    7.60
   0  -3   7   17.50    1.20
   0   3  -7   14.60    0.90
   0   3   7   15.00    1.90
   0   3   7   17.30    1.30
   0   3   7   16.90    1.30
   1  -3   7   14.40    1.10
   1   3   7   15.30    1.20
   1   3   7   14.90    1.50
   2  -3   7   36.00    1.90
   2  -3   7   34.80    1.80
   2   3   7   37.60    2.20
   2   3   7   35.30    1.80
   3  -3   7  304.07    9.70
   3  -3   7  303.77    9.80
  -3  -3  -7  295.87    9.70
   3  -3   7  302.67    9.70
   3   3   7  305.37    9.70
   4  -3   7   46.70    2.30
   4  -3   7   50.39    2.20
   4  -3   7   50.99    2.30
  -4  -3  -7   48.80    2.50
  -4  -3  -7   37.10    2.70
   4   3   7   47.30    2.20
  -5  -3  -7    3.00    1.10
  -5  -3  -7    1.80    1.00
   5  -3   7    1.50    0.80
   5  -3   7    3.10    0.90
   5   3   7    1.80    0.80
  -6  -3  -7  163.28    5.80
   6  -3   7  171.58    5.90
   6  -3   7  167.58    5.70
  -6  -3  -7  137.99    6.30
   6   3   7  170.98    5.70
  -7  -3  -7    9.70    1.70
   7  -3   7   13.10    1.40
   7  -3   7   10.60    1.40
  -7  -3  -7   13.70    1.60
   7   3   7    9.80    1.70
   8  -3   7   10.80    1.60
  -8  -3  -7   10.50    1.90
  -8  -3  -7   11.90    1.50
  -8   3  -7   10.70    1.20
   9  -3   7   11.20    1.90
  -9  -3  -7    8.80    1.30
  -9   3  -7   10.40    1.20
 -10  -3  -7    2.20    0.70
 -10   3  -7    1.50    0.80
 -10   3  -7    1.40    0.60
 -11  -3  -7    5.30    1.00
 -11   3  -7    6.10    0.90
 -11   3  -7    6.80    1.30
 -12  -3  -7   60.99    2.70
 -12   3  -7   72.69    2.60
 -13   3  -7   25.20    1.20
 -17  -4   7   10.80    0.80
  17  -4  -7    9.00    0.90
 -17   4   7    9.40    0.80
  17   4  -7    6.80    0.70
 -16  -4   7   53.29    2.10
  16  -4  -7   52.99    2.10
 -16  -4   7   47.80    2.10
 -16   4   7   50.69    2.20
 -15  -4   7  105.89    4.00
 -15  -4   7  109.99    4.00
  15  -4  -7  114.19    4.00
 -15  -4   7  109.59    4.00
 -15   4   7  107.39    4.10
 -14  -4   7   20.20    1.50
 -14  -4   7   19.10    1.50
 -14  -4   7   17.70    1.60
  14  -4  -7   18.90    1.50
 -14   4   7   21.10    1.60
 -13  -4   7  127.59    4.80
 -13  -4   7  122.69    4.70
 -13  -4   7  124.79    4.70
  13  -4  -7  119.79    4.70
 -13   4   7  129.09    4.80
 -12  -4   7    9.60    1.80
 -12  -4   7    9.60    1.40
 -12  -4   7   12.40    1.60
 -12  -4   7    9.50    1.30
  12  -4  -7   11.60    1.40
 -12   4   7   10.50    1.50
 -11  -4   7   49.30    2.60
 -11  -4   7   45.80    2.60
 -11  -4   7   48.70    2.40
  11  -4  -7   48.20    2.50
 -11  -4   7   51.39    2.60
 -11   4   7   48.00    2.70
  10  -4  -7   26.40    1.80
 -10  -4   7   26.30    2.00
 -10  -4   7   27.50    1.90
 -10  -4   7   26.40    1.80
 -10  -4   7   25.70    1.90
 -10   4   7   27.40    2.10
   9  -4  -7   -0.20    0.70
  -9  -4   7   -0.30    0.80
  -9  -4   7   -0.10    0.80
  -9  -4   7   -0.60    0.90
   9  -4  -7   -2.20    1.20
  -9  -4   7   -0.10    0.80
  -9   4   7   -0.60    1.00
   8  -4  -7   32.70    2.00
  -8  -4   7   34.20    2.10
   8  -4  -7   32.00    2.30
  -8  -4   7   30.50    2.10
  -8  -4   7   33.90    2.00
  -8  -4   7   32.80    2.10
  -8   4   7   30.90    2.40
  -7  -4   7  120.39    4.70
  -7  -4   7  128.19    4.70
  -7  -4   7  127.29    4.70
   7  -4  -7  125.39    4.60
  -7  -4   7  131.09    4.70
   7  -4  -7  123.39    4.60
  -7   4   7  114.99    4.90
   6  -4  -7  263.17    8.60
  -6  -4   7  266.97    8.60
  -6  -4   7  263.07    8.60
   6  -4  -7  250.67    8.50
  -6  -4   7  253.87    8.50
  -5  -4   7  189.78    6.40
  -5  -4   7  187.68    6.40
   5  -4  -7  186.58    6.50
  -4  -4   7 1929.41   57.39
  -3  -4   7  480.75   15.20
  -3   4   7  503.45   15.30
  -2  -4   7  257.57    8.20
  -2   4   7  253.57    8.30
  -1  -4   7   15.70    1.30
  -1   4   7   18.20    1.60
   0  -4   7   12.50    1.50
   0  -4   7   15.10    2.40
   0  -4   7   13.80    1.20
   0  -4  -7   12.60    1.50
   0   4   7   11.50    1.20
   0   4   7   11.70    1.70
  -1  -4  -7    0.70    0.80
   1  -4   7    0.10    0.70
   1  -4   7   -0.20    0.70
   1  -4   7    1.10    0.60
   1   4   7    0.00    0.80
   1   4   7    0.70    0.70
   2  -4   7   25.70    1.70
   2  -4   7   28.00    1.70
   2  -4   7   29.80    1.80
  -2  -4  -7   27.70    1.80
  -2  -4  -7   28.30    2.10
   2   4   7   30.40    1.70
   3  -4   7  200.08    6.70
   3  -4   7  195.28    6.60
   3  -4   7  200.28    6.60
  -3  -4  -7  196.48    6.70
  -3  -4  -7  189.78    6.70
   3   4   7  199.58    6.70
   4  -4   7    3.40    0.80
   4  -4   7    3.90    1.00
  -4  -4  -7    2.90    0.90
   4  -4   7    5.60    1.20
  -4  -4  -7    3.30    1.10
   4   4   7    3.80    1.10
   5  -4   7  221.68    7.50
  -5  -4  -7  206.28    7.20
  -5  -4  -7  216.38    7.30
   5   4   7  217.28    7.20
   6  -4   7  199.98    6.90
  -6  -4  -7  188.78    6.70
  -6  -4  -7  184.88    6.60
  -6  -4  -7  185.18    6.50
   6  -4   7  193.38    6.50
   6   4   7  198.88    6.60
  -7  -4  -7   14.40    1.80
   7  -4   7   11.50    2.00
   7  -4   7   14.90    1.40
  -7  -4  -7   14.10    1.60
  -7  -4  -7   16.00    1.80
  -8  -4  -7   36.30    2.20
   8  -4   7   35.80    2.30
  -8  -4  -7   33.70    2.20
  -8   4  -7   39.10    2.00
  -9  -4  -7   27.20    2.00
   9  -4   7   26.80    2.20
  -9  -4  -7   29.90    1.90
  -9   4  -7   28.50    1.70
 -10  -4  -7   74.39    3.00
 -10   4  -7   72.99    2.90
 -11  -4  -7    4.90    1.10
 -11   4  -7    7.00    0.90
 -11   4  -7    7.80    1.10
 -12  -4  -7    4.10    1.10
 -12   4  -7    3.50    0.70
 -16  -5   7    5.20    0.80
  16  -5  -7    5.70    0.90
 -16  -5   7    6.00    0.80
 -16   5   7    5.90    0.80
 -15  -5   7    7.80    1.00
  15  -5  -7    9.30    1.00
 -15  -5   7    6.70    0.90
 -15   5   7    8.70    1.10
 -14  -5   7   21.30    1.40
 -14  -5   7   22.00    1.50
  14  -5  -7   23.10    1.60
 -14  -5   7   21.50    1.60
 -14   5   7   22.30    1.60
  13  -5  -7   19.70    1.70
 -13  -5   7   22.10    1.60
 -13  -5   7   22.70    1.60
 -13  -5   7   17.70    1.70
 -13   5   7   24.80    2.30
 -12  -5   7   82.59    3.60
  12  -5  -7   84.99    3.60
 -12  -5   7   83.49    3.40
 -12  -5   7   83.19    3.60
 -12  -5   7   89.09    3.60
 -12   5   7   87.19    3.60
  11  -5  -7  288.57    9.60
 -11  -5   7  291.07    9.50
 -11  -5   7  290.27    9.60
 -11  -5   7  281.97    9.60
 -11  -5   7  283.17    9.30
 -11   5   7  288.77    9.60
 -10  -5   7   73.69    3.30
 -10  -5   7   78.69    3.40
 -10  -5   7   75.39    3.20
  10  -5  -7   75.79    3.40
 -10  -5   7   72.49    3.30
 -10   5   7   75.69    3.40
  -9  -5   7   34.10    2.20
  -9  -5   7   32.10    2.10
   9  -5  -7   31.60    2.00
  -9  -5   7   33.00    2.10
  -9  -5   7   30.50    2.00
  -9   5   7   31.20    2.40
  -8  -5   7   10.20    1.50
  -8  -5   7    7.40    1.70
   8  -5  -7    7.60    1.40
  -8  -5   7    7.10    1.40
  -8  -5   7    9.60    1.40
   8  -5  -7    7.30    1.30
  -8   5   7   10.20    2.10
   7  -5  -7   20.00    1.90
  -7  -5   7   23.20    1.80
  -7  -5   7   26.00    1.80
   7  -5  -7   20.60    1.80
  -7  -5   7   22.40    1.80
   6  -5  -7    5.80    1.10
  -6  -5   7    8.10    1.50
  -6  -5   7    7.80    1.40
  -6  -5   7    7.90    1.50
   6  -5  -7    5.70    1.60
  -5  -5   7  398.56   12.40
   5  -5  -7  387.16   12.40
  -5  -5   7  396.36   12.40
   5  -5  -7  392.56   12.50
  -5  -5   7  381.36   12.40
   4  -5  -7   47.40    2.50
   4  -5  -7   47.50    2.40
  -4  -5   7   48.50    2.40
  -4  -5   7   48.40    2.50
  -4  -5   7   51.49    2.40
  -3  -5   7    3.90    1.00
   3  -5  -7    2.20    0.80
  -3  -5   7    2.80    0.90
  -3  -5   7    2.50    0.80
   3  -5  -7    2.30    0.90
  -2  -5   7  214.38    7.20
  -2  -5   7  222.28    7.20
   2  -5  -7  209.28    7.20
  -2  -5   7  219.88    7.20
   2  -5  -7  212.58    7.20
  -1  -5   7   40.50    2.00
   1  -5  -7   37.80    2.20
  -1  -5   7   36.50    2.10
  -1  -5   7   41.90    2.20
   1  -5  -7   38.20    2.10
   0  -5   7  115.79    4.40
   0  -5   7  125.29    4.40
   0  -5  -7  120.29    4.50
   0  -5   7  123.29    4.50
   0  -5  -7  118.99    4.40
   1  -5   7  226.88    7.90
  -1  -5  -7  235.18    7.80
  -1  -5  -7  231.98    7.80
   1  -5   7  246.38    7.80
   1  -5   7  242.38    7.80
   1   5   7  237.58    7.90
   2  -5   7  129.89    4.80
   2  -5   7  129.19    4.60
  -2  -5  -7  129.89    4.70
  -2  -5  -7  126.19    4.70
   2  -5   7  128.09    4.60
   2   5   7  131.89    4.80
   3  -5   7  252.57    8.50
   3  -5   7  247.88    8.20
  -3  -5  -7  252.57    8.30
   3  -5   7  248.48    8.20
  -3  -5  -7  247.88    8.30
   3   5   7  251.87    8.30
   4  -5   7  278.07    9.10
   4  -5   7  285.67    9.40
  -4  -5  -7  265.27    9.50
  -4  -5  -7  267.07    9.00
   4  -5   7  275.87    9.00
   4   5   7  286.17    9.10
   5  -5   7    6.70    1.10
   5  -5   7    4.30    1.30
  -5  -5  -7    4.40    1.40
  -5  -5  -7    6.60    1.30
   5   5   7    9.10    1.40
   6  -5   7  146.29    5.30
   6  -5   7  162.18    6.10
  -6  -5  -7  145.29    5.40
  -6  -5  -7  142.89    5.30
   6   5   7  151.18    5.40
  -7  -5  -7   32.40    2.00
   7  -5   7   29.10    2.10
   7  -5   7   35.30    2.00
  -7  -5  -7   36.10    2.00
   8  -5   7   42.40    2.50
  -8  -5  -7   46.10    2.30
  -8  -5  -7   48.70    2.40
  -8   5  -7   45.40    2.20
   9  -5   7   44.60    2.60
  -9  -5  -7   45.50    2.20
  -9  -5  -7   42.60    2.20
  -9   5  -7   46.00    2.10
 -10  -5  -7   72.89    2.90
 -10   5  -7   70.39    2.80
 -11   5  -7   29.30    1.50
 -11   5  -7   28.30    1.50
 -12   5  -7   80.29    2.80
 -16  -6   7  149.39    4.50
  16   6  -7  135.99    4.50
 -16   6   7  131.79    4.50
  15  -6  -7    0.60    0.70
 -15  -6   7    2.10    0.50
 -15  -6   7    2.50    0.70
 -15   6   7    1.30    0.60
 -14  -6   7   34.60    1.90
 -14  -6   7   34.00    1.70
  14  -6  -7   32.30    1.70
 -14   6   7   33.50    1.80
 -13  -6   7   11.00    1.20
 -13  -6   7   11.90    1.50
 -13  -6   7   12.20    1.20
  13  -6  -7   11.80    1.20
 -13   6   7   12.10    1.30
 -12  -6   7    3.60    1.10
 -12  -6   7    5.10    1.30
  12  -6  -7    6.00    1.20
 -12  -6   7    4.30    1.00
 -12  -6   7    5.70    1.70
 -12   6   7    5.50    1.70
 -11  -6   7   12.30    1.60
 -11  -6   7    9.60    1.40
  11  -6  -7   10.20    1.40
 -11  -6   7    8.60    1.30
 -11  -6   7   10.70    1.40
 -11   6   7   13.20    1.70
 -10  -6   7   24.60    1.80
 -10  -6   7   30.70    2.00
  10  -6  -7   27.60    2.20
 -10  -6   7   29.30    2.00
 -10  -6   7   27.00    1.90
 -10   6   7   28.40    2.20
  -9  -6   7    0.60    0.90
  -9  -6   7    0.40    0.80
  -9  -6   7    0.10    0.90
   9  -6  -7    1.70    0.80
  -9  -6   7    0.00    0.80
  -9   6   7    0.90    1.20
  -8  -6   7   38.80    2.20
  -8  -6   7   35.90    2.20
  -8  -6   7   40.30    2.30
  -8  -6   7   37.00    2.30
   8  -6  -7   38.00    2.20
  -7  -6   7   19.60    2.20
   7  -6  -7   18.30    2.00
   7  -6  -7   20.50    1.70
  -7  -6   7   21.20    1.80
  -7  -6   7   18.20    1.80
   6  -6  -7    1.80    1.00
  -6  -6   7    2.10    0.90
   6  -6  -7    0.90    0.80
  -6  -6   7    2.20    1.00
  -6  -6   7    0.70    0.80
  -5  -6   7  230.38    7.80
   5  -6  -7  235.68    7.80
  -5  -6   7  228.28    7.70
  -5  -6   7  229.88    7.80
   5  -6  -7  229.88    7.70
  -4  -6   7   62.69    2.80
  -4  -6   7   54.79    2.90
  -4  -6   7   64.39    2.80
   4  -6  -7   60.79    2.80
   4  -6  -7   56.09    2.70
   3  -6  -7   33.90    2.10
  -3  -6   7   35.20    2.00
   3  -6  -7   38.50    2.10
  -3  -6   7   34.40    2.10
  -3  -6   7   35.90    2.10
  -2  -6   7    5.60    1.30
   2  -6  -7    2.00    0.90
   2  -6  -7    4.10    1.20
  -2  -6   7    1.50    0.80
  -2  -6   7    1.50    0.80
  -1  -6   7   64.89    2.90
  -1  -6   7   62.59    2.80
   1  -6  -7   64.29    2.90
   1  -6  -7   65.49    2.90
  -1  -6   7   61.49    2.80
   0  -6   7    6.60    1.40
   0  -6   7    8.30    1.30
   0  -6  -7    8.90    1.40
   0  -6   7    8.20    1.20
   0  -6  -7   10.30    1.30
  -1  -6  -7    4.10    1.20
   1  -6   7    3.20    0.90
   1  -6   7    3.80    1.10
   1  -6   7    4.40    1.30
  -1  -6  -7    4.90    1.20
   1   6   7    2.50    0.90
   2  -6   7    1.80    0.90
  -2  -6  -7    2.10    1.00
  -2  -6  -7    4.40    1.30
   2  -6   7    2.00    0.80
   2  -6   7    4.20    1.20
   2   6   7    4.30    1.10
  -3  -6  -7    0.20    0.80
   3  -6   7   -0.10    0.70
   3  -6   7   -0.10    0.60
  -3  -6  -7    0.70    0.80
   3  -6   7    0.50    0.70
   3   6   7   -0.80    0.70
   4  -6   7   10.20    1.20
   4  -6   7   10.50    1.40
  -4  -6  -7   13.10    1.40
  -4  -6  -7   10.90    1.40
   4   6   7   12.30    1.50
  -5  -6  -7   13.90    1.40
   5  -6   7   11.30    1.70
   5  -6   7   11.50    1.30
  -5  -6  -7   14.00    1.40
   5   6   7   12.10    1.60
   6  -6   7   78.69    3.20
   6  -6   7   76.79    3.50
  -6  -6  -7   80.99    3.30
  -6  -6  -7   80.89    3.40
   7  -6   7    3.60    1.00
  -7  -6  -7    5.30    1.10
  -7  -6  -7    2.90    0.80
   7  -6   7    3.00    1.00
  -7   6  -7    6.50    1.10
  -8  -6  -7   -0.30    0.70
  -8  -6  -7   -0.30    0.70
   8  -6   7    1.90    1.00
  -8   6  -7    2.20    0.70
  -9  -6  -7    4.10    1.10
   9  -6   7    3.40    1.10
  -9  -6  -7    3.70    1.10
  -9   6  -7    3.90    0.90
 -10  -6  -7    0.10    0.80
 -10   6  -7    0.40    0.60
 -11   6  -7    1.50    0.70
 -11   6  -7    1.70    0.50
 -15  -7   7    8.80    0.80
 -14  -7   7   10.30    0.90
  14  -7  -7    8.00    0.90
 -14  -7   7   10.40    0.90
 -14   7   7   11.10    1.20
 -13  -7   7   19.90    1.40
 -13  -7   7   20.00    1.40
  13  -7  -7   18.80    1.30
 -13   7   7   21.00    1.50
 -12  -7   7   84.69    3.20
 -12  -7   7   82.89    3.30
  12  -7  -7   85.29    3.40
 -12  -7   7   84.09    3.40
 -12   7   7   83.39    3.40
 -11  -7   7   34.10    2.00
 -11  -7   7   32.30    2.10
 -11  -7   7   32.60    1.80
 -11  -7   7   35.90    2.00
  11  -7  -7   33.10    1.90
 -11   7   7   29.10    2.20
 -10  -7   7    1.60    0.70
 -10  -7   7    2.10    0.80
 -10  -7   7    2.70    0.90
 -10  -7   7    1.80    0.90
  10  -7  -7    3.60    1.00
 -10   7   7    6.90    1.90
  -9  -7   7   42.20    2.30
  -9  -7   7   39.30    2.30
   9  -7  -7   39.80    2.30
  -9  -7   7   37.60    2.30
  -9  -7   7   37.60    2.20
   8  -7  -7    1.80    0.80
  -8  -7   7    2.50    0.90
  -8  -7   7    1.00    0.80
  -8  -7   7    1.70    1.10
  -8  -7   7    1.20    0.80
   7  -7  -7   55.09    2.80
  -7  -7   7   58.49    2.80
  -7  -7   7   55.39    2.70
  -7  -7   7   57.99    2.70
  -6  -7   7  756.02   22.60
   6  -7  -7  719.43   22.70
  -6  -7   7  742.03   22.70
   6  -7  -7  719.33   22.50
  -6  -7   7  743.03   22.60
  -5  -7   7   79.29    3.40
   5  -7  -7   83.49    3.50
  -5  -7   7   82.59    4.50
  -5  -7   7   80.39    3.40
   5  -7  -7   79.09    3.40
  -4  -7   7    0.30    0.80
   4  -7  -7    2.00    1.30
   4  -7  -7    2.20    0.80
  -4  -7   7    1.50    0.90
  -3  -7   7   25.00    1.90
  -3  -7   7   26.50    2.10
   3  -7  -7   27.50    1.90
   3  -7  -7   28.80    1.90
  -2  -7   7    1.30    0.90
  -2  -7   7    0.60    0.90
   2  -7  -7    1.80    0.90
   2  -7  -7    1.10    1.00
   1  -7  -7   17.20    1.60
  -1  -7   7   17.00    1.50
   1  -7  -7   18.90    1.60
  -1  -7   7   17.30    1.80
  -1  -7   7   16.80    1.70
   0  -7  -7   20.30    1.70
   0  -7  -7   24.50    1.80
   0  -7   7   24.40    1.70
   0  -7   7   24.30    1.70
   0  -7   7   23.40    1.80
   1  -7   7   26.70    1.80
   1  -7   7   27.70    1.70
   1  -7   7   26.50    1.90
  -1  -7  -7   25.00    1.80
  -1  -7  -7   26.90    1.80
   1   7   7   27.00    1.90
   2  -7   7    7.50    1.20
  -2  -7  -7    7.60    1.30
  -2  -7  -7    8.40    1.30
   2  -7   7    8.20    1.30
   2  -7   7    7.30    1.30
   2   7   7    6.60    1.30
   3  -7   7   -0.60    0.80
   3  -7   7   -0.80    0.60
  -3  -7  -7    0.60    0.70
   3  -7   7   -0.70    0.70
  -3  -7  -7    0.50    0.80
   3   7   7    0.30    0.80
  -4  -7  -7   13.40    1.40
   4  -7   7   12.20    1.60
  -4  -7  -7   12.40    1.30
   4  -7   7   10.80    1.20
   4   7   7   11.90    1.60
  -5  -7  -7   22.20    1.60
  -5  -7  -7   24.00    1.70
   5  -7   7   24.40    1.60
   5  -7   7   23.20    1.90
   5   7   7   25.30    2.00
   6  -7   7   18.70    1.90
  -6  -7  -7   21.70    1.50
   6  -7   7   19.70    1.40
  -6  -7  -7   17.90    1.50
   7  -7   7   28.10    1.60
  -7  -7  -7   28.20    1.70
   7  -7   7   26.90    2.00
  -7  -7  -7   28.40    1.60
  -7   7  -7   29.30    1.70
  -8  -7  -7   22.30    1.40
   8  -7   7   22.60    1.90
  -8  -7  -7   21.00    1.40
  -8   7  -7   22.00    1.40
  -9  -7  -7    3.10    0.80
  -9  -7  -7    2.00    0.60
   9  -7   7    0.80    1.20
  -9   7  -7    2.00    0.70
 -10   7  -7   38.30    1.70
 -14  -8   7    7.50    0.90
 -14  -8   7    4.80    0.70
  13  -8  -7    4.70    0.90
 -13  -8   7    4.90    0.90
 -13  -8   7    4.80    0.80
 -12  -8   7    0.40    0.50
  12  -8  -7   -0.30    0.60
 -12  -8   7   -0.20    0.60
  11  -8  -7    1.60    0.70
 -11  -8   7    1.40    0.60
 -11  -8   7    1.10    0.60
 -11  -8   7    2.30    0.80
  10  -8  -7    0.60    0.70
 -10  -8   7    1.10    0.70
 -10  -8   7    0.50    0.80
 -10  -8   7    0.20    0.70
  -9  -8   7    7.10    1.20
   9  -8  -7    6.60    1.20
  -9  -8   7    7.20    1.50
  -9  -8   7    8.30    1.30
  -9  -8   7    4.10    1.10
  -8  -8   7   89.79    3.70
   8  -8  -7   95.29    3.80
  -8  -8   7   86.29    3.70
  -8  -8   7   93.29    3.70
  -7  -8   7    6.30    1.40
  -7  -8   7    5.00    1.50
  -7  -8   7    3.40    1.00
   7  -8  -7    7.10    1.30
  -6  -8   7   25.50    1.90
  -6  -8   7   22.70    1.90
   6  -8  -7   26.20    1.80
  -6  -8   7   24.50    2.00
   5  -8  -7  534.35   17.00
  -5  -8   7  549.05   16.80
  -5  -8   7  538.35   16.90
   5  -8  -7  541.45   16.80
   4  -8  -7  293.07    9.90
  -4  -8   7  311.07    9.80
   4  -8  -7  298.67    9.80
  -4  -8   7  300.57    9.80
  -3  -8   7    3.10    1.00
   3  -8  -7    4.70    1.20
  -3  -8   7    5.60    1.40
   3  -8  -7    2.50    0.90
  -3  -8   7    3.20    0.90
   2  -8  -7    5.40    1.40
  -2  -8   7    3.00    1.10
   2  -8  -7    3.70    1.10
  -2  -8   7    2.50    0.80
  -2  -8   7    6.10    1.50
   1  -8  -7    1.50    0.80
  -1  -8   7    1.20    0.70
  -1  -8   7    0.50    0.90
   1  -8  -7    1.00    0.70
  -1  -8   7    1.80    0.80
   0  -8   7   23.10    1.80
   0  -8  -7   23.30    1.70
   0  -8   7   22.50    1.60
   0  -8   7   22.30    2.20
   0  -8  -7   23.60    1.70
  -1  -8  -7    6.60    1.20
  -1  -8  -7    8.40    1.30
   1  -8   7    8.40    1.50
   1  -8   7   10.00    1.20
   1   8   7    7.50    1.40
  -2  -8  -7   13.30    1.40
   2  -8   7   13.70    1.60
   2  -8   7   16.00    1.50
  -2  -8  -7   13.50    1.50
   2  -8   7   15.50    1.30
   2   8   7   12.00    1.50
  -3  -8  -7    8.40    1.20
  -3  -8  -7    8.50    1.20
   3  -8   7    6.40    1.40
   3  -8   7    8.20    1.10
   3   8   7    6.80    1.40
  -4  -8  -7    1.10    0.70
  -4  -8  -7    1.90    0.70
   4  -8   7    0.00    0.60
   4  -8   7    0.50    0.80
   4   8   7   -0.80    1.00
   5  -8   7    6.00    1.00
  -5  -8  -7    5.20    1.10
  -5  -8  -7    3.40    1.00
   5  -8   7    5.90    1.30
   6  -8   7  102.19    4.30
  -6  -8  -7  108.29    3.90
   6  -8   7  104.29    3.90
  -6  -8  -7  101.29    4.00
  -6   8  -7  112.79    3.90
  -7  -8  -7   23.20    1.60
   7  -8   7   23.40    2.20
  -7  -8  -7   24.50    1.40
  -7   8  -7   26.40    1.70
  -8  -8  -7    0.80    0.50
   8  -8   7   -0.40    0.90
  -8  -8  -7    0.90    0.50
  -9  -8  -7    9.50    0.80
  -9  -8  -7    8.10    1.00
 -10   8  -7    4.30    0.70
 -13  -9   7    0.30    0.50
  12  -9  -7   66.29    2.50
 -12  -9   7   65.39    2.50
 -12  -9   7   71.09    2.70
 -11  -9   7   23.40    1.40
 -11  -9   7   22.10    1.40
  11  -9  -7   25.40    1.40
 -10  -9   7   -0.20    0.70
 -10  -9   7    0.10    0.60
  10  -9  -7   -0.20    0.50
  -9  -9   7   10.50    1.30
  -9  -9   7   11.80    1.30
   9  -9  -7   13.30    1.30
  -8  -9   7   65.29    2.80
   8  -9  -7   64.29    2.80
  -8  -9   7   67.19    2.80
  -7  -9   7    4.50    1.00
   7  -9  -7    3.50    1.10
  -7  -9   7    1.40    1.20
   6  -9  -7    2.00    0.70
  -6  -9   7    1.90    0.90
  -6  -9   7    0.90    0.90
  -5  -9   7   10.70    1.50
   5  -9  -7    9.30    1.30
  -5  -9   7    9.00    1.50
  -4  -9   7    0.10    0.80
   4  -9  -7    0.30    0.70
   4  -9  -7    1.00    1.00
  -4  -9   7    1.70    1.00
   3  -9  -7    0.90    0.70
  -3  -9   7   -1.40    0.90
  -3  -9   7   -1.40    1.30
  -3  -9   7   -0.60    0.70
   3  -9  -7    0.50    0.90
   2  -9  -7    7.70    1.20
  -2  -9   7    6.40    1.50
  -2  -9   7    5.80    1.20
   2  -9  -7    6.60    1.40
  -2  -9   7    7.80    1.80
  -1  -9   7   93.29    3.70
  -1  -9   7   90.49    4.10
   1  -9  -7   94.59    3.80
  -1  -9   7   94.49    3.70
   1  -9  -7   98.39    3.80
   0  -9   7   17.20    1.40
   0  -9  -7   20.70    1.50
   0  -9   7   21.50    1.90
   0  -9   7   15.40    1.80
   0  -9  -7   20.30    1.60
   0   9   7   18.30    1.80
   1  -9   7   42.40    2.60
  -1  -9  -7   44.50    2.30
   1  -9   7   45.70    2.20
  -1  -9  -7   43.00    2.20
   1   9   7   43.40    2.40
   2  -9   7   71.79    2.90
   2  -9   7   66.99    3.30
  -2  -9  -7   67.89    3.00
  -2  -9  -7   72.49    3.10
   2   9   7   66.09    3.10
  -3  -9  -7    1.60    0.70
   3  -9   7    1.00    0.60
   3  -9   7    0.10    0.90
  -3  -9  -7    1.30    0.70
   3   9   7    0.20    1.00
  -4  -9  -7    1.80    0.60
  -4  -9  -7    1.20    0.60
   4  -9   7    1.00    0.60
   4  -9   7    1.80    0.90
   5  -9   7    7.80    1.40
  -5  -9  -7    9.30    1.00
  -5  -9  -7    9.80    1.10
   5  -9   7   10.00    1.00
  -6  -9  -7    0.30    0.50
  -6  -9  -7   -0.10    0.50
   6  -9   7    0.50    0.80
  -7  -9  -7    2.00    0.50
   7  -9   7    0.70    0.90
  -7  -9  -7    2.20    0.50
  -8  -9  -7    2.80    0.70
  -8  -9  -7    2.80    0.70
 -11 -10   7   18.20    1.20
  11 -10  -7   19.80    1.20
  10 -10  -7   -0.10    0.60
 -10 -10   7    0.10    0.70
  -9 -10   7    0.90    1.00
   9 -10  -7    0.30    0.50
   8 -10  -7    1.80    0.60
   7 -10  -7    4.80    1.00
   6 -10  -7   41.00    2.00
   5 -10  -7    1.60    0.70
  -4 -10   7    1.70    0.80
   4 -10  -7    1.90    1.00
   3 -10  -7   13.60    1.60
  -3 -10   7   10.50    1.30
   3 -10  -7   13.50    1.30
   2 -10  -7   13.40    1.30
  -2 -10   7   13.00    1.30
   2 -10  -7   15.30    1.50
  -2 -10   7   11.70    2.20
  -1 -10   7   15.70    1.90
  -1 -10   7   16.30    1.40
   1 -10  -7   16.50    1.40
   1 -10  -7   19.00    1.60
  -1  10   7   18.20    1.70
   0 -10   7    1.20    0.60
   0 -10  -7    0.20    0.60
   0 -10   7   -1.40    0.90
   0 -10  -7    0.60    0.70
   0  10   7    0.00    0.80
  -1 -10  -7    0.70    0.60
   1 -10   7    1.30    0.90
  -1 -10  -7    1.50    0.70
   1 -10   7    1.00    0.60
   1  10   7    1.60    0.80
   2 -10   7    5.10    1.40
   2 -10   7    3.00    0.90
  -2 -10  -7    6.30    0.90
   2  10   7    5.00    1.40
  -3 -10  -7    0.70    0.50
   3 -10   7    2.60    0.80
   3 -10   7    2.40    0.90
  -3 -10  -7    1.10    0.60
   3  10   7    1.60    1.30
  -4 -10  -7   -0.30    0.40
   4 -10   7    0.90    0.50
   4 -10   7    0.40    0.80
  -4 -10  -7    0.50    0.50
  -5 -10  -7    6.20    0.80
   5 -10   7    6.30    1.30
  -5 -10  -7    6.80    0.90
  -6 -10  -7    7.40    0.80
  -6 -10  -7    7.20    0.80
   6 -10   7    5.30    1.30
  -7 -10  -7    2.40    0.60
   9 -11  -7    0.30    0.60
   8 -11  -7   -0.40    0.50
   7 -11  -7    2.70    0.80
   6 -11  -7   28.20    1.50
   5 -11  -7   10.60    1.00
   4 -11  -7    7.20    0.90
   3 -11  -7   34.50    1.70
   2 -11  -7    5.20    0.90
  -2  11   7    6.80    1.20
  -1 -11   7   -1.70    0.70
   1 -11  -7    0.60    0.50
  -1 -11   7   -2.20    1.50
   1 -11  -7   -0.60    0.80
  -1  11   7    1.00    0.90
   0 -11   7   -0.40    1.20
   0 -11  -7   -0.10    0.70
   0 -11   7    0.10    0.60
   0 -11  -7    0.60    0.50
   0  11   7   -0.70    0.80
   1 -11   7    0.60    1.10
   1 -11   7   -1.10    0.60
  -1 -11  -7    0.30    0.60
  -1 -11  -7    0.30    0.50
   1  11   7   -1.30    0.90
   2 -11   7    8.80    1.00
  -2 -11  -7    9.40    0.90
   2 -11   7    8.90    1.50
  -2 -11  -7    9.40    1.00
  -3 -11  -7   18.10    1.10
  -3 -11  -7   18.60    1.20
   3 -11   7   21.80    1.80
  -4 -11  -7    1.40    0.40
  -4 -11  -7    1.70    0.50
  -5 -11  -7   13.30    0.80
  -5 -11  -7   12.40    0.90
   6 -12  -7    1.30    0.50
   5 -12  -7    0.00    0.40
   4 -12  -7   29.20    1.40
   3 -12  -7    8.20    0.90
  -3  12   7   10.10    1.40
   2 -12  -7   63.69    2.40
  -1 -12  -7   -0.60    0.30
  -2 -12  -7    0.10    0.40
  17   0  -8  169.58    5.70
 -17   0   8  175.98    5.70
 -16   0   8    1.90    0.80
  16   0  -8   -0.10    0.50
 -16   0   8    0.30    0.50
 -15   0   8  130.69    4.80
  15   0  -8  127.99    4.70
 -15   0   8  134.39    4.80
  14   0  -8  234.48    7.90
 -14   0   8  240.68    8.00
 -14   0   8  229.18    8.00
 -13   0   8    7.50    1.40
  13   0  -8    7.40    1.30
 -13   0   8    6.70    1.40
 -13   0   8    9.80    1.70
 -12   0   8   54.99    2.80
 -12   0   8   53.99    2.90
 -12   0   8   52.79    2.60
 -11   0   8    1.60    0.80
 -11   0   8   -2.40    2.10
 -11   0   8    0.40    0.80
 -10   0   8    2.40    0.90
 -10   0   8    0.40    0.80
 -10   0   8    1.30    1.20
  -9   0   8  220.38    7.30
  -9   0   8  204.68    7.30
  -9   0   8  216.78    7.30
  -8   0   8  347.87   11.10
  -8   0   8  338.67   11.00
  -7   0   8  139.49    5.00
  -5   0   8    5.70    1.10
  -4   0   8  924.31   27.80
  -3   0   8   16.20    1.20
  -2   0   8    7.60    0.90
  -1   0   8   29.30    1.50
   0   0   8  368.76   11.40
   0   0   8  358.16   11.00
   1   0   8   31.40    1.50
   1   0   8   31.00    1.60
   2   0   8   51.09    2.20
   3   0   8   63.39    2.60
   4   0   8  328.97   10.60
   5   0   8    1.30    0.60
  -6   0  -8   95.49    3.70
   6   0   8   94.09    3.80
  -7   0  -8   22.60    1.60
   7   0   8   26.90    1.90
  -8   0  -8   38.30    2.10
   8   0   8   37.10    2.40
  -9   0  -8   50.89    2.40
 -10   0  -8    1.20    0.60
 -11   0  -8   12.00    1.10
 -12   0  -8    3.00    0.70
 -17  -1   8    6.80    1.00
 -17  -1   8    7.10    0.90
  17  -1  -8    5.90    0.90
  17   1  -8    6.80    0.80
 -17   1   8    5.90    0.80
 -16  -1   8   16.50    1.30
  16  -1  -8   16.50    1.20
 -16  -1   8   16.60    1.30
  16   1  -8   16.00    1.20
 -16   1   8   16.70    1.30
 -15  -1   8   46.60    2.30
 -15  -1   8   41.10    2.30
  15  -1  -8   46.20    2.20
 -15   1   8   45.80    2.50
 -15   1   8   45.50    2.30
  15   1  -8   44.30    2.20
  14  -1  -8   56.19    2.60
 -14  -1   8   53.59    2.60
 -14  -1   8   55.49    2.70
 -14  -1   8   53.89    2.70
 -14   1   8   52.49    2.70
 -14   1   8   55.79    2.80
  13  -1  -8  185.68    6.60
 -13  -1   8  195.18    6.60
 -13  -1   8  188.28    6.70
 -13  -1   8  181.08    6.60
 -13   1   8  180.38    6.70
 -13   1   8  192.58    6.70
  12  -1  -8  141.19    5.20
 -12  -1   8  138.09    5.20
 -12  -1   8  136.09    5.10
 -12  -1   8  139.49    5.20
 -12   1   8  133.79    5.20
 -12   1   8  136.49    5.70
 -11  -1   8  180.98    6.30
 -11  -1   8  176.78    6.30
  11  -1  -8  181.68    6.30
 -11  -1   8  176.58    6.40
 -11   1   8  177.58    6.40
 -11   1   8  176.68    6.20
 -11   1   8  170.38    6.40
 -10  -1   8  187.68    6.60
  10  -1  -8  191.88    6.60
 -10  -1   8  187.58    6.60
 -10  -1   8  192.68    6.60
 -10   1   8  186.98    6.60
 -10   1   8  191.48    6.60
 -10   1   8  183.68    6.70
   9  -1  -8   35.30    2.20
  -9  -1   8   34.30    2.10
  -9  -1   8   35.90    2.30
  -9  -1   8   39.40    2.20
  -9   1   8   33.40    2.10
  -9   1   8   39.30    2.30
  -8  -1   8  278.87    9.20
  -8  -1   8  270.07    9.20
   8  -1  -8  290.77    9.20
  -8  -1   8  283.37    9.20
  -8   1   8  290.87    9.20
  -8   1   8  273.77    9.20
  -7  -1   8  152.88    5.40
  -7  -1   8  153.78    5.50
  -7   1   8  149.49    5.40
  -6   1   8    5.50    1.00
  -5  -1   8    4.80    1.30
  -5   1   8    5.20    0.60
  -5   1   8    3.80    1.10
  -4  -1   8   76.79    3.00
  -4   1   8   82.69    3.00
  -4   1   8   79.09    2.50
  -4   1   8   76.99    2.50
  -3  -1   8  928.31   27.90
  -3   1   8  946.11   27.50
  -3   1   8  925.41   28.00
  -3   1   8  917.71   27.50
  -2  -1   8  320.87   10.50
  -2   1   8  352.26   10.20
  -2   1   8  343.47   10.60
  -2   1   8  335.67   10.20
  -1  -1   8   11.90    1.00
  -1   1   8   12.60    1.00
  -1   1   8   11.70    0.80
  -1   1   8   11.50    1.00
   0  -1   8  663.33   20.60
   0   1   8  694.73   20.50
   0   1   8  700.73   20.60
   0   1   8  645.64   20.30
   1  -1   8  111.99    3.90
   1   1   8  106.09    3.90
   1   1   8  107.69    3.90
   2  -1   8   37.90    2.00
   2  -1   8   37.80    1.90
   2   1   8   38.50    2.10
   2   1   8   38.70    1.90
   3  -1   8    4.90    0.90
   3  -1   8    6.30    1.20
   3   1   8    5.60    1.00
   4  -1   8  339.37   10.70
   4  -1   8  307.27   10.50
   4   1   8  345.27   10.60
   5  -1   8   19.30    1.50
  -5  -1  -8   19.90    1.60
   5  -1   8   17.10    2.00
  -6  -1  -8    0.00    0.70
   6  -1   8    1.30    0.70
   6   1   8    0.80    0.70
  -7  -1  -8    7.30    1.30
   7  -1   8    8.90    1.40
   7   1   8    9.10    1.40
  -7   1  -8    7.80    1.10
   8  -1   8   79.79    3.60
  -8  -1  -8   89.69    3.50
  -8   1  -8   85.49    3.50
   8   1   8   81.09    4.00
  -9  -1  -8   59.79    2.60
  -9   1  -8   56.19    2.60
 -10  -1  -8   72.59    2.90
 -10   1  -8   65.09    2.80
 -11  -1  -8   21.10    1.30
 -11   1  -8   21.70    1.30
 -12  -1  -8  126.19    4.30
 -12   1  -8  120.19    4.20
 -17  -2   8   57.29    2.20
  17  -2  -8   50.29    2.10
 -17  -2   8   55.29    2.20
  17   2  -8   51.29    2.10
 -17   2   8   55.19    2.20
 -16  -2   8   19.20    1.30
 -16  -2   8   16.90    1.30
  16  -2  -8   19.60    1.30
  16   2  -8   17.80    1.20
 -16   2   8   18.00    1.30
 -15  -2   8   34.80    1.90
 -15  -2   8   39.20    2.10
  15  -2  -8   36.20    2.00
 -15  -2   8   38.90    2.10
 -15   2   8   38.60    2.10
 -14  -2   8    0.40    0.80
 -14  -2   8    1.60    0.70
 -14  -2   8    0.00    0.70
  14  -2  -8   -0.50    0.70
 -14   2   8    0.10    0.60
 -13  -2   8   31.40    2.10
 -13  -2   8   27.40    2.00
  13  -2  -8   29.60    1.90
 -13  -2   8   30.00    2.00
 -13   2   8   32.70    2.10
 -12  -2   8    5.30    1.30
 -12  -2   8    6.10    1.40
 -12  -2   8    5.70    1.40
  12  -2  -8    7.00    1.30
 -12   2   8    7.20    1.40
 -11  -2   8    2.20    0.80
 -11  -2   8    1.20    0.90
  11  -2  -8    0.90    0.80
 -11  -2   8    1.50    0.80
 -11   2   8    1.20    0.90
 -10  -2   8   10.80    1.40
  10  -2  -8    9.60    1.40
 -10  -2   8    6.00    1.40
 -10  -2   8    6.70    1.20
 -10   2   8    6.80    1.50
  -9  -2   8   11.90    1.50
   9  -2  -8   11.90    1.50
  -9  -2   8   12.80    1.50
  -9  -2   8   13.70    1.60
  -9   2   8   10.50    1.60
   8  -2  -8  146.79    5.20
  -8  -2   8  146.39    5.20
  -8  -2   8  137.59    5.10
  -8  -2   8  146.19    5.20
  -8   2   8  132.59    5.10
  -7  -2   8  504.65   15.50
  -7  -2   8  505.65   15.50
   7  -2  -8  504.15   15.50
  -7  -2   8  513.85   15.60
  -7   2   8  460.35   15.40
  -6  -2   8   11.30    1.60
  -6   2   8   12.00    1.40
  -5   2   8    8.90    1.20
  -5   2   8    9.10    1.00
  -4  -2   8  403.86   12.80
  -4   2   8  430.76   12.90
  -4   2   8  406.26   12.60
  -3  -2   8 1298.57   37.60
  -3   2   8 1197.78   37.30
  -3   2   8 1254.87   37.30
  -3   2   8 1269.27   37.60
  -2  -2   8 1285.77   36.90
  -2   2   8 1220.68   36.70
  -2   2   8 1185.68   36.60
  -2   2   8 1226.88   36.90
  -1  -2   8   10.80    1.00
  -1   2   8    6.90    1.40
  -1   2   8    9.80    1.00
  -1   2   8    9.90    1.00
   0  -2   8    0.80    0.50
   0   2   8    1.30    0.60
   0   2   8   -0.60    0.90
   0   2   8    1.00    0.50
   1  -2   8   20.50    1.80
   1  -2   8   17.20    1.20
   1   2   8   15.70    1.50
   1   2   8   18.50    1.30
   2  -2   8  504.35   15.20
   2  -2   8  488.55   15.10
   2   2   8  492.35   15.20
   2   2   8  469.35   15.20
   3  -2   8  116.99    4.30
   3  -2   8  121.19    4.20
   3  -2   8  114.19    4.30
  -3  -2  -8  117.19    4.40
   3   2   8  114.59    4.20
   4  -2   8  353.16   11.00
   4  -2   8  349.87   11.40
  -4  -2  -8  330.17   11.00
  -4  -2  -8  348.67   11.00
   4   2   8  343.77   11.00
  -5  -2  -8  119.39    4.70
   5  -2   8  123.99    4.60
  -5  -2  -8  126.59    4.60
   5  -2   8  128.69    4.70
   5   2   8  128.59    4.60
   6  -2   8    3.60    1.00
  -6  -2  -8    0.70    0.80
   6  -2   8    2.50    0.80
   6   2   8    1.10    0.80
  -7  -2  -8    0.40    0.80
   7  -2   8    1.50    1.10
   7   2   8    0.90    1.00
  -7   2  -8    0.80    0.70
   8  -2   8  185.98    6.80
  -8  -2  -8  199.88    6.60
  -8   2  -8  192.08    6.60
   9  -2   8   24.80    2.30
  -9  -2  -8   24.10    1.70
  -9   2  -8   27.90    1.60
 -10  -2  -8    4.00    1.00
 -10   2  -8    4.40    0.90
 -11  -2  -8    0.40    0.60
 -11   2  -8   -0.40    0.40
 -12  -2  -8    7.50    0.90
 -12   2  -8    7.60    0.80
 -17  -3   8   17.30    1.10
  17  -3  -8   18.90    1.10
 -17  -3   8   16.60    1.60
  17   3  -8   17.70    1.00
 -17   3   8   17.50    1.10
  16  -3  -8   96.59    3.60
 -16  -3   8   93.39    3.50
 -16  -3   8  102.99    3.50
 -16   3   8   92.49    3.50
  16   3  -8   96.39    3.50
 -15  -3   8    9.60    1.10
 -15  -3   8   10.20    1.20
 -15  -3   8   11.50    1.30
  15  -3  -8   10.30    1.10
 -15   3   8    9.80    1.20
 -14  -3   8   47.60    2.80
 -14  -3   8   43.60    3.30
  14  -3  -8   47.90    2.50
 -14  -3   8   49.70    2.60
 -14   3   8   50.99    2.70
 -13  -3   8    1.70    0.80
  13  -3  -8   -0.60    0.70
 -13  -3   8   -0.40    0.80
 -13  -3   8   -0.70    0.70
 -13   3   8   -0.20    0.80
 -12  -3   8   75.29    3.40
  12  -3  -8   75.69    3.60
 -12  -3   8   74.89    3.40
  12  -3  -8   79.59    3.30
 -12  -3   8   73.89    3.30
 -12   3   8   77.79    3.50
  11  -3  -8   68.09    3.00
 -11  -3   8   61.89    3.00
 -11  -3   8   65.99    3.10
 -11  -3   8   63.99    3.00
 -11   3   8   65.79    3.10
  10  -3  -8   17.30    1.60
 -10  -3   8   18.30    1.70
 -10  -3   8   14.90    1.60
 -10  -3   8   18.50    1.70
 -10   3   8   19.10    1.90
  -9  -3   8   15.10    1.50
  -9  -3   8   11.80    1.60
  -9  -3   8   15.70    1.50
   9  -3  -8   12.80    1.50
  -9   3   8   13.40    1.80
  -8  -3   8   54.09    2.80
  -8  -3   8   62.19    2.80
  -8  -3   8   59.39    2.70
  -8  -3   8   58.49    2.70
   8  -3  -8   53.59    2.70
  -8   3   8   53.89    2.90
   7  -3  -8   68.19    3.00
  -7  -3   8   65.19    2.90
  -7  -3   8   66.39    3.00
  -7  -3   8   65.69    2.90
  -7   3   8   59.69    3.30
  -6  -3   8  440.66   13.90
  -6  -3   8  431.96   13.80
  -6  -3   8  448.06   13.90
   6  -3  -8  442.06   13.90
   5  -3  -8  748.83   22.90
  -5  -3   8  757.52   23.00
  -5  -3   8  751.42   23.00
  -4  -3   8   14.80    1.40
  -4   3   8   15.30    1.40
  -3  -3   8    0.40    0.60
  -3   3   8    1.40    0.70
  -3   3   8    0.90    0.60
  -2  -3   8  222.88    6.90
  -2   3   8  221.28    6.90
  -2   3   8  177.88    7.30
  -2   3   8  220.68    7.00
  -1  -3   8  156.08    5.30
  -1   3   8  150.08    5.40
  -1   3   8  153.68    5.20
   0  -3   8    5.70    0.90
   0  -3   8    6.60    1.30
   0  -3   8    9.60    2.10
   0  -3  -8    4.50    1.00
   0   3   8    4.00    0.80
   0   3   8    5.70    0.90
   1  -3   8   73.89    3.10
  -1  -3  -8   75.89    3.10
   1  -3   8   73.29    3.00
   1  -3   8   76.49    3.10
   1   3   8   69.09    3.30
   1   3   8   82.29    3.10
   2  -3   8   42.50    2.10
   2  -3   8   43.00    2.10
  -2  -3  -8   41.90    2.30
   2  -3   8   43.40    2.20
   2   3   8   43.30    2.10
  -3  -3  -8   43.30    2.30
   3  -3   8   42.40    2.20
   3  -3   8   42.30    2.10
   3  -3   8   42.40    2.30
   3   3   8   43.00    2.10
   4  -3   8   72.49    2.90
  -4  -3  -8   68.39    3.00
   4  -3   8   68.39    3.00
   4   3   8   65.39    2.90
   5  -3   8  270.57    8.90
  -5  -3  -8  256.67    8.90
   5  -3   8  267.07    8.70
  -5  -3  -8  260.07    8.70
   5   3   8  278.17    8.80
  -6  -3  -8   92.29    3.60
   6  -3   8   93.39    3.80
  -6  -3  -8   83.29    3.60
   6  -3   8   87.19    3.50
   6   3   8   94.49    3.70
  -7  -3  -8   27.20    1.90
   7  -3   8   27.30    1.90
  -7  -3  -8   25.80    2.10
   7  -3   8   27.90    1.70
  -7   3  -8   23.50    1.60
   7   3   8   26.80    2.10
   8  -3   8   46.60    2.60
  -8  -3  -8   48.40    2.40
  -8   3  -8   48.60    2.30
   9  -3   8   35.80    2.50
  -9  -3  -8   40.60    2.00
  -9   3  -8   37.10    2.50
 -10  -3  -8   57.79    2.40
 -10   3  -8   54.89    2.30
 -10   3  -8   53.49    2.50
 -11  -3  -8   -0.30    0.60
 -11   3  -8   -0.10    0.40
 -12   3  -8   16.00    0.90
 -17  -4   8   11.70    0.80
  17  -4  -8    9.40    0.80
  17   4  -8    9.90    0.80
 -17   4   8    9.40    0.80
 -16  -4   8   40.60    1.90
  16  -4  -8   43.40    1.90
 -16  -4   8   41.00    1.80
 -16  -4   8   43.30    1.90
  16   4  -8   40.80    1.80
 -16   4   8   44.90    1.90
 -15  -4   8   43.00    2.10
  15  -4  -8   42.30    2.00
 -15  -4   8   42.40    2.00
 -15  -4   8   44.90    2.10
 -15   4   8   43.90    2.10
 -14  -4   8    0.60    0.60
  14  -4  -8    0.30    0.60
 -14  -4   8   -1.20    0.60
 -14  -4   8    0.70    0.70
 -14   4   8    0.60    0.60
 -13  -4   8   10.80    1.30
 -13  -4   8    9.90    1.30
  13  -4  -8    7.80    1.20
 -13  -4   8    7.80    1.30
 -13   4   8    9.80    1.40
 -12  -4   8   66.39    3.00
  12  -4  -8   60.79    3.00
 -12  -4   8   67.19    3.00
 -12  -4   8   64.79    3.00
 -12   4   8   60.29    3.00
 -11  -4   8   21.50    1.90
  11  -4  -8   20.70    1.70
 -11  -4   8   22.40    1.90
  11  -4  -8   17.50    2.00
 -11  -4   8   22.40    1.80
 -11   4   8   24.40    2.00
 -10  -4   8    5.90    1.30
  10  -4  -8    6.40    1.30
 -10  -4   8    7.30    1.50
  10  -4  -8    9.60    1.70
 -10  -4   8    7.40    1.40
 -10  -4   8    7.40    1.40
 -10   4   8    3.90    1.10
   9  -4  -8    2.10    1.00
   9  -4  -8    0.30    0.80
  -9  -4   8    1.00    1.10
  -9  -4   8    0.90    0.80
  -9  -4   8    1.80    0.80
  -9  -4   8    1.40    0.90
  -9   4   8    1.90    1.10
  -8  -4   8   10.50    1.50
  -8  -4   8    8.10    1.40
  -8  -4   8    8.50    1.90
  -8  -4   8    9.40    1.40
   8  -4  -8    9.70    1.40
   8  -4  -8   11.50    1.60
  -8   4   8    9.60    2.00
   7  -4  -8  231.98    7.80
   7  -4  -8  227.48    7.90
  -7  -4   8  232.98    7.90
  -7  -4   8  233.18    7.90
  -7  -4   8  242.28    7.90
  -6  -4   8    7.70    1.40
   6  -4  -8    4.80    1.40
   6  -4  -8    5.70    1.40
  -6  -4   8    4.30    1.30
  -6  -4   8    5.90    1.50
  -5  -4   8   58.79    2.70
  -5  -4   8   59.59    2.70
  -5  -4   8   54.99    2.80
   5  -4  -8   60.39    2.80
   5  -4  -8   60.29    2.70
   4  -4  -8 1050.19   31.70
   4  -4  -8 1078.79   31.70
  -4  -4   8 1054.49   31.70
  -4  -4   8 1072.69   31.70
  -4  -4   8 1026.40   31.60
  -4   4   8 1007.20   31.70
  -3  -4   8   77.79    3.10
  -3  -4   8   78.09    3.20
   3  -4  -8   79.19    3.20
   3  -4  -8   77.39    3.30
  -3  -4   8   80.09    3.20
  -3   4   8   77.29    3.40
  -2  -4   8  251.67    8.20
  -2  -4   8  248.38    8.20
  -2  -4   8  252.17    8.20
   2  -4  -8  247.88    8.20
  -2   4   8  249.58    8.30
   1  -4  -8  112.29    4.10
  -1  -4   8  104.09    4.00
  -1  -4   8  110.59    4.10
  -1  -4   8  113.09    4.10
  -1   4   8  105.49    4.40
  -1   4   8  109.59    4.10
   0  -4   8   24.70    1.70
   0  -4   8   27.90    1.80
   0  -4   8   27.70    1.60
   0  -4  -8   26.00    2.10
   0  -4  -8   27.90    1.80
   0   4   8   27.00    1.60
   0   4   8   21.10    2.50
  -1  -4  -8   21.40    1.60
   1  -4   8   24.50    1.60
  -1  -4  -8   18.00    2.00
   1  -4   8   21.50    1.60
   1  -4   8   21.30    1.50
   1   4   8   21.40    1.50
  -2  -4  -8   98.99    3.80
   2  -4   8   99.19    3.60
   2  -4   8   96.39    3.70
  -2  -4  -8   84.49    3.80
   2  -4   8   93.89    3.70
   2   4   8   96.89    3.70
   3  -4   8   39.30    2.00
  -3  -4  -8   40.20    2.40
  -3  -4  -8   41.60    2.20
   3  -4   8   36.90    2.00
   3   4   8   38.70    2.00
   4  -4   8  365.46   11.70
  -4  -4  -8  346.37   11.40
   4  -4   8  357.36   11.50
   4  -4   8  356.66   11.40
   4   4   8  372.76   11.60
  -5  -4  -8    3.90    1.20
   5  -4   8    3.60    1.20
  -5  -4  -8    3.50    0.90
   5  -4   8    3.60    1.10
   5   4   8    2.10    0.90
  -6  -4  -8   39.40    2.20
   6  -4   8   35.90    2.00
   6  -4   8   32.70    2.50
   6   4   8   41.20    2.20
   7  -4   8    4.30    1.10
  -7  -4  -8    5.30    1.10
   7  -4   8    4.20    1.30
  -7  -4  -8    8.00    1.40
  -7   4  -8    5.30    1.10
   8  -4   8   10.50    1.60
  -8  -4  -8    8.20    1.60
  -8   4  -8    9.70    1.10
  -9  -4  -8   17.10    1.60
   9  -4   8   17.60    2.00
  -9   4  -8   19.00    1.30
 -10  -4  -8   -1.40    0.80
 -10   4  -8   -0.20    0.70
 -10   4  -8    0.50    0.50
 -11   4  -8   41.70    1.80
 -12   4  -8    0.00    0.50
 -16  -5   8   22.00    1.20
  16  -5  -8   20.70    1.20
 -16  -5   8   21.80    1.20
 -16   5   8   19.50    1.20
  16   5  -8   20.60    1.10
 -15  -5   8   14.00    1.10
  15  -5  -8   14.00    1.10
 -15  -5   8   13.20    1.30
 -15  -5   8   15.80    1.20
 -15   5   8   15.30    1.20
 -14  -5   8   17.30    1.40
  14  -5  -8   17.00    1.30
 -14  -5   8   19.40    1.50
 -14  -5   8   19.60    1.40
 -14   5   8   18.90    1.50
  13  -5  -8    0.10    0.80
 -13  -5   8   -0.10    0.80
 -13  -5   8    0.10    0.70
 -13   5   8   -0.20    0.70
  12  -5  -8    3.10    0.90
 -12  -5   8    5.90    1.40
 -12  -5   8    2.60    0.70
 -12  -5   8    3.90    1.20
 -12   5   8    4.50    1.40
 -11  -5   8   32.30    2.10
 -11  -5   8   35.80    2.10
 -11  -5   8   37.10    2.20
  11  -5  -8   33.80    2.10
 -11  -5   8   36.00    2.10
 -11   5   8   35.90    2.30
 -10  -5   8    3.30    1.00
  10  -5  -8    3.30    0.90
 -10  -5   8    4.00    0.90
 -10  -5   8    1.60    0.90
 -10  -5   8    6.60    1.50
 -10   5   8    1.10    1.10
   9  -5  -8    1.40    0.80
   9  -5  -8    0.40    1.00
  -9  -5   8   -0.10    0.80
  -9  -5   8    1.30    1.10
  -9  -5   8    2.00    0.90
  -9  -5   8   -0.30    0.70
  -9   5   8    2.30    1.20
  -8  -5   8   38.00    2.30
  -8  -5   8   44.00    2.40
   8  -5  -8   45.10    2.40
   8  -5  -8   39.70    2.30
  -8  -5   8   46.50    2.40
   7  -5  -8   59.29    2.80
   7  -5  -8   61.79    2.90
  -7  -5   8   63.09    2.90
  -7  -5   8   57.79    2.80
  -7  -5   8   63.59    2.90
   6  -5  -8   13.50    1.50
  -6  -5   8   14.50    1.50
  -6  -5   8   15.90    1.70
   6  -5  -8   15.80    1.60
  -6  -5   8   18.30    1.60
   5  -5  -8  155.98    5.40
  -5  -5   8  151.38    5.50
  -5  -5   8  150.88    5.40
   5  -5  -8  150.48    5.50
  -5  -5   8  153.88    5.50
  -4  -5   8  280.47    9.10
   4  -5  -8  281.47    9.10
   4  -5  -8  277.17    9.20
  -4  -5   8  281.77    9.20
  -4  -5   8  276.27    9.10
   3  -5  -8   78.69    3.40
  -3  -5   8   78.29    3.30
  -3  -5   8   80.79    3.30
   3  -5  -8   88.19    3.40
  -3  -5   8   84.59    3.40
  -2  -5   8   10.30    1.30
   2  -5  -8    8.90    1.50
  -2  -5   8   10.50    1.30
  -2  -5   8   10.50    1.30
   2  -5  -8    9.60    1.30
   1  -5  -8    2.60    0.90
  -1  -5   8    2.90    0.90
  -1  -5   8    1.20    0.80
  -1  -5   8    2.40    0.80
   1  -5  -8    3.20    1.00
  -1   5   8    3.90    1.00
   0  -5  -8   30.30    1.80
   0  -5  -8   29.60    2.00
   0  -5   8   28.90    1.80
   0  -5   8   28.70    1.80
   0  -5   8   26.70    1.80
   0   5   8   27.90    1.80
   1  -5   8   32.60    1.90
  -1  -5  -8   34.70    2.10
   1  -5   8   34.20    2.00
  -1  -5  -8   31.20    1.90
   1  -5   8   31.70    1.90
   1   5   8   32.10    1.90
  -2  -5  -8   64.39    2.90
   2  -5   8   64.99    2.80
   2  -5   8   64.89    2.80
  -2  -5  -8   62.79    2.90
   2  -5   8   63.99    2.90
   2   5   8   64.29    2.90
   3  -5   8   99.79    3.90
   3  -5   8  100.49    4.20
  -3  -5  -8   99.19    4.00
  -3  -5  -8  103.39    4.00
   3  -5   8   99.39    3.80
   3   5   8  104.79    4.00
   4  -5   8    4.60    1.10
  -4  -5  -8    4.10    1.20
   4  -5   8    2.70    0.90
  -4  -5  -8    6.10    1.50
   4   5   8    4.30    1.20
  -5  -5  -8    1.50    0.90
   5  -5   8    0.60    0.60
  -5  -5  -8    1.80    0.80
   5   5   8    1.90    0.90
   6  -5   8   20.60    1.50
  -6  -5  -8   20.80    1.80
  -6  -5  -8   22.40    1.70
   6   5   8   23.70    1.90
   7  -5   8   60.89    3.20
   7  -5   8   67.49    2.80
  -7  -5  -8   66.79    2.90
  -7  -5  -8   74.19    3.00
  -7   5  -8   70.59    2.90
  -8  -5  -8   84.19    3.20
   8  -5   8   80.19    3.50
  -8   5  -8   77.09    3.10
   9  -5   8   18.00    2.00
  -9  -5  -8   14.80    1.50
  -9   5  -8   15.90    1.20
 -10   5  -8    9.30    1.10
 -10   5  -8    7.90    0.90
 -11   5  -8    5.90    1.30
 -11   5  -8    8.60    0.80
 -16  -6   8    0.60    0.40
  15  -6  -8    8.50    1.00
 -15  -6   8    7.10    0.80
 -15  -6   8    7.70    0.80
  14  -6  -8   43.20    1.90
 -14  -6   8   39.70    1.90
 -14  -6   8   37.40    1.90
 -14   6   8   40.70    2.00
 -13  -6   8   13.30    1.30
 -13  -6   8   13.10    1.40
  13  -6  -8   14.30    1.30
 -13  -6   8   13.40    1.20
 -13   6   8   13.90    1.40
 -12  -6   8   52.09    2.90
 -12  -6   8   46.70    2.90
 -12  -6   8   42.00    2.30
  12  -6  -8   47.80    3.00
 -12   6   8   47.30    2.50
  11  -6  -8   57.89    2.80
 -11  -6   8   57.69    2.60
 -11  -6   8   60.49    2.80
 -11  -6   8   58.49    2.80
 -11  -6   8   57.89    2.80
 -11   6   8   57.09    2.90
 -10  -6   8   14.80    1.50
 -10  -6   8   10.50    1.40
  10  -6  -8   10.50    1.40
 -10  -6   8   14.20    1.60
 -10  -6   8   15.20    1.60
 -10   6   8   12.50    2.00
  -9  -6   8   14.80    1.60
  -9  -6   8   13.40    1.70
   9  -6  -8   12.10    1.50
  -9  -6   8   12.40    1.50
  -9  -6   8   11.40    1.50
   8  -6  -8  195.28    6.90
   8  -6  -8  198.98    6.70
  -8  -6   8  195.38    6.80
  -8  -6   8  195.68    6.80
  -8  -6   8  192.08    6.80
   7  -6  -8   27.00    2.00
  -7  -6   8   28.40    1.90
  -7  -6   8   27.90    1.90
   7  -6  -8   28.30    1.90
  -7  -6   8   26.50    2.00
  -6  -6   8    3.00    1.10
  -6  -6   8    0.90    0.80
   6  -6  -8    2.40    1.00
  -6  -6   8    1.70    0.80
   6  -6  -8    1.20    0.80
   5  -6  -8  161.88    5.90
  -5  -6   8  167.38    5.80
  -5  -6   8  165.48    5.90
  -5  -6   8  167.28    5.90
   5  -6  -8  163.98    5.80
   4  -6  -8    8.40    1.40
  -4  -6   8   13.10    1.90
  -4  -6   8    8.70    1.30
   4  -6  -8   10.50    1.40
  -4  -6   8    9.50    1.40
   3  -6  -8   31.10    2.10
  -3  -6   8   37.00    2.20
  -3  -6   8   32.80    2.00
  -3  -6   8   28.90    1.90
   3  -6  -8   35.40    2.00
  -2  -6   8   41.50    2.20
   2  -6  -8   36.00    2.20
   2  -6  -8   40.50    2.20
  -2  -6   8   39.80    2.10
  -2  -6   8   39.60    2.10
  -1  -6   8    1.30    0.70
  -1  -6   8    2.60    0.80
  -1  -6   8    2.80    0.90
   1  -6  -8    1.30    0.80
   1  -6  -8    2.60    0.80
   0  -6   8    1.30    0.90
   0  -6   8    0.40    0.70
   0  -6   8    1.10    0.70
   0  -6  -8    1.30    0.80
   0  -6  -8    0.10    1.00
   0   6   8    0.00    0.70
   1  -6   8   20.60    1.70
  -1  -6  -8   19.30    2.00
   1  -6   8   19.70    1.50
   1  -6   8   21.40    1.50
  -1  -6  -8   20.20    1.60
   1   6   8   23.30    1.70
  -2  -6  -8   73.29    3.20
   2  -6   8   73.89    3.10
   2  -6   8   77.49    3.40
   2  -6   8   73.89    3.10
  -2  -6  -8   74.89    3.20
   2   6   8   77.29    3.30
   3  -6   8    4.00    1.10
  -3  -6  -8    2.10    0.80
  -3  -6  -8    2.40    0.90
   3  -6   8    2.20    0.70
   3  -6   8    1.70    0.60
   3   6   8    4.30    1.20
   4  -6   8    2.50    0.80
  -4  -6  -8    2.00    0.70
   4  -6   8    4.40    1.00
  -4  -6  -8    2.70    0.90
  -5  -6  -8   78.89    3.30
   5  -6   8   73.69    3.50
   5  -6   8   77.19    3.10
  -5  -6  -8   78.69    3.20
   5   6   8   79.29    3.30
  -6  -6  -8   48.20    2.40
  -6  -6  -8   47.50    2.30
   6  -6   8   44.30    2.60
   6  -6   8   48.40    2.20
   7  -6   8   -0.20    0.80
  -7  -6  -8    0.30    0.70
  -7  -6  -8    0.70    0.80
  -7   6  -8    0.00    0.60
   8  -6   8   49.00    2.60
  -8  -6  -8   49.60    2.20
  -8  -6  -8   49.00    2.30
  -8   6  -8   51.09    2.20
  -9  -6  -8   -0.20    0.70
   9  -6   8    0.60    1.30
  -9   6  -8    1.10    0.60
 -10   6  -8    3.70    0.80
 -10   6  -8    2.30    0.60
 -15  -7   8    0.30    0.40
 -15  -7   8    0.20    0.40
  15  -7  -8    0.60    0.60
 -14  -7   8   13.80    1.00
  14  -7  -8   15.50    1.00
 -14  -7   8   15.70    1.10
 -14   7   8   11.30    1.50
  13  -7  -8    1.60    0.60
 -13  -7   8    0.90    0.50
 -13  -7   8    1.60    0.60
 -13   7   8    0.60    0.90
 -12  -7   8   32.70    1.80
 -12  -7   8   32.90    1.90
  12  -7  -8   31.10    1.80
 -12  -7   8   32.40    1.80
 -12   7   8   35.40    2.20
 -11  -7   8   15.30    1.40
 -11  -7   8   14.50    1.40
  11  -7  -8   13.20    1.60
 -11  -7   8   14.40    1.30
 -10  -7   8   76.59    3.20
 -10  -7   8   78.49    3.30
  10  -7  -8   74.69    3.30
 -10  -7   8   80.09    3.30
   9  -7  -8  122.09    4.70
  -9  -7   8  123.39    4.60
  -9  -7   8  125.99    4.70
  -9  -7   8  123.89    4.70
  -8  -7   8   71.89    3.10
  -8  -7   8   69.19    3.20
  -8  -7   8   68.69    3.10
   8  -7  -8   70.09    3.20
  -7  -7   8    3.30    1.00
  -7  -7   8    4.50    1.30
   7  -7  -8    1.90    0.80
   7  -7  -8    3.50    1.10
  -7  -7   8    2.10    1.00
  -6  -7   8  323.57   10.40
  -6  -7   8  318.77   10.50
   6  -7  -8  316.97   10.50
  -6  -7   8  323.17   10.40
   6  -7  -8  321.57   10.40
  -5  -7   8   37.30    2.10
   5  -7  -8   38.60    2.20
   5  -7  -8   37.30    2.20
  -5  -7   8   36.30    2.10
   4  -7  -8    0.40    0.80
  -4  -7   8    0.80    0.80
   4  -7  -8    0.90    0.80
  -4  -7   8   -1.30    0.70
  -3  -7   8   11.30    1.80
   3  -7  -8   15.00    1.50
  -3  -7   8   15.30    1.60
   3  -7  -8   13.30    1.40
  -3  -7   8   12.70    1.40
   2  -7  -8   26.90    1.80
   2  -7  -8   26.90    1.90
  -2  -7   8   26.10    1.80
  -2  -7   8   29.40    1.90
  -2  -7   8   27.20    2.00
  -1  -7   8    0.40    0.80
  -1  -7   8    0.50    0.80
   1  -7  -8    1.80    0.80
  -1  -7   8    0.80    0.70
   1  -7  -8   -1.00    0.80
   0  -7   8    9.10    1.40
   0  -7  -8   10.70    1.40
   0  -7   8   11.60    1.40
   0  -7  -8   11.40    1.30
   0  -7   8    9.00    1.20
   0   7   8   10.60    1.40
  -1  -7  -8    1.80    0.80
   1  -7   8   -0.10    0.60
  -1  -7  -8    1.00    0.70
   1  -7   8    0.00    0.70
   1  -7   8    1.30    0.70
   1   7   8    0.60    0.80
   2  -7   8   78.39    3.20
  -2  -7  -8   79.19    3.40
  -2  -7  -8   79.19    3.30
   2  -7   8   77.39    3.60
   2  -7   8   75.79    3.20
   3  -7   8   97.29    4.20
  -3  -7  -8  100.99    4.20
  -3  -7  -8  100.89    3.90
   3  -7   8  103.09    3.80
   3  -7   8  103.09    3.90
   3   7   8   99.49    4.00
  -4  -7  -8   23.00    1.60
   4  -7   8   22.60    1.90
   4  -7   8   23.40    1.60
  -4  -7  -8   25.80    1.70
   4   7   8   21.20    1.80
   5  -7   8   75.69    3.60
   5  -7   8   80.99    3.20
  -5  -7  -8   81.39    3.40
  -5  -7  -8   84.29    3.20
   5   7   8   79.29    3.50
   6  -7   8  195.08    6.80
  -6  -7  -8  193.58    6.30
  -6  -7  -8  192.38    6.50
   6  -7   8  171.58    6.60
  -6   7  -8  182.68    6.20
  -7  -7  -8   39.00    1.90
  -7  -7  -8   37.80    1.90
   7  -7   8   36.70    2.20
  -7   7  -8   39.40    1.90
   8  -7   8    6.30    1.40
  -8  -7  -8    7.90    1.10
  -8  -7  -8    5.20    0.90
  -8   7  -8    8.60    1.00
  -9  -7  -8   36.90    1.60
  -9   7  -8   38.00    1.70
 -10   7  -8   31.30    1.40
 -14  -8   8   11.10    0.80
 -14  -8   8    7.80    0.90
  14  -8  -8   10.00    0.90
 -13  -8   8    0.80    0.50
 -13  -8   8    1.00    0.50
  13  -8  -8   -0.10    0.50
 -12  -8   8   11.40    1.10
  12  -8  -8   10.00    1.10
 -12  -8   8   11.00    1.10
  11  -8  -8    1.30    0.60
 -11  -8   8    0.00    0.60
 -11  -8   8    1.00    0.60
 -10  -8   8   63.39    2.80
 -10  -8   8   64.39    2.80
 -10  -8   8   64.19    2.70
  10  -8  -8   64.89    2.80
  -9  -8   8    5.10    1.60
  -9  -8   8    6.40    1.40
  -9  -8   8    5.70    1.40
   9  -8  -8    8.40    1.20
  -8  -8   8  107.39    4.20
  -8  -8   8  110.99    4.20
  -8  -8   8  108.09    4.10
   8  -8  -8  105.29    4.20
  -7  -8   8   15.40    1.50
   7  -8  -8   16.40    1.50
  -7  -8   8   16.60    1.70
  -7  -8   8   18.70    1.60
  -6  -8   8   31.20    2.00
   6  -8  -8   30.00    2.10
  -6  -8   8   30.20    1.90
   6  -8  -8   30.80    2.00
   5  -8  -8  378.96   12.30
  -5  -8   8  373.56   12.10
   5  -8  -8  391.36   12.20
  -5  -8   8  382.96   12.20
   4  -8  -8  188.88    6.60
   4  -8  -8  192.78    6.50
  -4  -8   8  189.58    6.50
  -4  -8   8  184.58    6.50
   3  -8  -8   37.50    2.10
  -3  -8   8   38.90    2.10
   3  -8  -8   39.50    2.10
  -3  -8   8   35.30    2.10
  -3  -8   8   40.10    2.60
  -2  -8   8   18.30    1.90
  -2  -8   8   24.10    1.70
  -2  -8   8   21.10    1.60
   2  -8  -8   20.60    1.70
   2  -8  -8   21.20    1.70
  -1  -8   8  163.98    5.70
   1  -8  -8  159.68    6.00
  -1  -8   8  168.08    5.70
  -1  -8   8  160.88    6.10
   1  -8  -8  170.18    5.90
  -1   8   8  161.68    6.10
   0  -8   8    2.90    0.80
   0  -8  -8    2.90    0.90
   0  -8   8    1.50    0.90
   0  -8  -8    2.00    0.80
   0  -8   8    0.80    0.60
   0   8   8    1.30    0.80
   1  -8   8  136.19    5.40
   1  -8   8  144.49    5.10
  -1  -8  -8  141.29    5.10
   1  -8   8  141.39    5.00
  -1  -8  -8  141.19    5.20
   1   8   8  135.09    5.30
   2  -8   8   50.39    2.30
   2  -8   8   51.09    2.80
   2  -8   8   48.80    2.30
  -2  -8  -8   48.30    2.50
  -2  -8  -8   50.39    2.50
   2   8   8   47.10    2.50
   3  -8   8   26.00    2.00
  -3  -8  -8   27.70    1.70
  -3  -8  -8   28.60    1.80
   3  -8   8   26.10    1.60
   3   8   8   26.40    1.90
   4  -8   8    7.30    1.50
   4  -8   8   11.90    1.20
  -4  -8  -8    8.80    1.20
  -4  -8  -8   11.00    1.20
   4   8   8    8.80    1.60
  -5  -8  -8   98.99    3.60
   5  -8   8   93.89    4.10
  -5  -8  -8   96.79    4.00
   5  -8   8   96.19    3.60
   6  -8   8   39.70    1.80
  -6  -8  -8   38.80    1.90
   6  -8   8   38.70    2.30
  -6  -8  -8   38.50    1.80
  -6   8  -8   41.00    1.90
  -7  -8  -8   91.49    3.20
   7  -8   8   94.19    3.70
  -7  -8  -8   86.59    3.30
  -7   8  -8   84.79    3.60
  -8  -8  -8   12.70    1.10
  -8  -8  -8   12.40    1.00
  -9   8  -8    2.00    0.60
 -13  -9   8    5.40    0.80
  12  -9  -8   18.80    1.10
 -12  -9   8   17.70    1.20
 -11  -9   8   14.50    1.10
 -11  -9   8   15.60    1.20
  11  -9  -8   14.40    1.10
 -10  -9   8   45.60    2.10
 -10  -9   8   49.40    2.10
  10  -9  -8   48.00    2.10
  -9  -9   8   27.50    1.60
   9  -9  -8   25.10    1.60
  -9  -9   8   25.00    1.60
  -8  -9   8    4.70    1.20
  -8  -9   8    7.30    1.40
   8  -9  -8    6.20    1.10
  -8  -9   8    6.70    1.50
   7  -9  -8   25.40    2.40
  -7  -9   8   25.70    1.70
  -7  -9   8   23.60    1.70
  -6  -9   8   11.00    2.10
   6  -9  -8   10.30    1.20
  -6  -9   8    8.60    1.30
  -5  -9   8    0.20    0.70
  -5  -9   8    0.80    0.80
   5  -9  -8   -0.70    0.60
  -4  -9   8    8.50    1.40
   4  -9  -8    9.00    1.20
   4  -9  -8   11.10    1.50
  -4  -9   8    9.10    1.30
   3  -9  -8   40.60    2.20
  -3  -9   8   44.10    2.20
   3  -9  -8   41.70    2.20
  -3  -9   8   42.80    2.10
  -2  -9   8    6.90    1.90
  -2  -9   8   13.20    1.30
  -2  -9   8    9.10    1.40
   2  -9  -8    9.90    1.30
   2  -9  -8    9.60    1.30
  -1  -9   8   72.19    2.90
   1  -9  -8   74.49    3.10
   1  -9  -8   71.89    3.10
  -1  -9   8   73.29    3.00
  -1  -9   8   65.99    3.40
  -1   9   8   69.19    3.20
   0  -9  -8   45.40    2.30
   0  -9   8   43.10    2.60
   0  -9   8   47.50    2.20
   0  -9  -8   50.49    2.50
   0  -9   8   54.39    2.80
   0   9   8   44.60    2.50
   1  -9   8   14.70    1.20
   1  -9   8   14.30    1.70
   1  -9   8   11.60    1.40
  -1  -9  -8   16.50    1.40
  -1  -9  -8   12.80    1.30
   1   9   8   12.80    1.50
   2  -9   8   55.79    2.90
   2  -9   8   59.79    2.60
   2   9   8   60.49    2.80
   3  -9   8   19.80    1.80
  -3  -9  -8   19.70    1.40
   3  -9   8   18.20    1.30
  -3  -9  -8   17.80    1.30
   3   9   8   17.00    1.80
   4  -9   8    5.30    0.90
  -4  -9  -8    6.60    0.90
  -4  -9  -8    6.20    0.90
   4  -9   8    7.30    1.30
   5  -9   8    0.20    0.80
   5  -9   8    0.10    0.50
  -5  -9  -8    0.10    0.50
  -5  -9  -8   -0.20    0.50
   6  -9   8    8.10    1.40
  -6  -9  -8    7.90    0.90
  -6  -9  -8    7.90    0.90
  -7  -9  -8    0.90    0.50
  -7  -9  -8    0.80    0.50
  -8  -9  -8    0.50    0.40
  11 -10  -8    1.20    0.50
  10 -10  -8    3.80    0.90
  -9 -10   8   -1.70    0.90
   9 -10  -8    0.30    0.50
  -9  10   8    2.30    1.50
   8 -10  -8   42.70    2.00
  -8 -10   8   41.40    2.30
  -8  10   8   42.10    2.40
  -7 -10   8   10.40    1.30
   7 -10  -8   12.50    1.20
   6 -10  -8   77.19    3.10
  -6 -10   8   75.89    3.00
   5 -10  -8  118.69    4.30
  -5 -10   8  111.09    4.10
  -5 -10   8  118.19    4.10
   4 -10  -8    6.80    1.10
  -4 -10   8    6.90    1.90
  -4 -10   8    6.90    1.20
  -3 -10   8   45.00    2.00
   3 -10  -8   42.90    2.10
   3 -10  -8   42.10    2.10
  -3  10   8   40.50    2.40
   2 -10  -8   43.60    2.10
  -2 -10   8   40.30    3.50
  -2 -10   8   43.50    2.10
   2 -10  -8   44.30    2.10
  -2  10   8   44.80    2.40
   1 -10  -8   32.80    1.80
   1 -10  -8   29.90    1.80
  -1 -10   8   34.00    2.40
  -1 -10   8   33.90    1.70
  -1  10   8   31.20    2.00
   0 -10  -8    0.50    0.50
   0 -10   8    0.30    0.50
   0 -10   8   -0.50    0.90
   0 -10  -8   -0.40    0.60
   0  10   8    0.20    0.80
   1 -10   8   13.30    1.10
  -1 -10  -8   12.80    1.10
  -1 -10  -8   12.90    1.10
   1 -10   8   17.00    2.20
   1  10   8   12.40    1.60
  -2 -10  -8    0.60    0.50
   2 -10   8    1.30    0.90
  -2 -10  -8    1.70    0.60
   2 -10   8    0.70    0.50
   2  10   8    1.90    1.00
   3 -10   8   16.20    1.10
  -3 -10  -8   15.50    1.10
  -3 -10  -8   16.00    1.20
   3 -10   8   15.50    1.60
  -4 -10  -8   19.00    1.30
   4 -10   8   21.70    1.70
  -4 -10  -8   19.30    1.10
   4 -10   8   19.60    1.10
   5 -10   8   49.40    2.40
  -5 -10  -8   49.90    2.10
  -5 -10  -8   50.69    2.00
  -6 -10  -8   33.30    1.40
  -6 -10  -8   36.00    1.50
   9 -11  -8   18.60    1.00
   8 -11  -8   20.90    1.20
   7 -11  -8   38.40    1.70
  -7  11   8   37.60    2.10
   6 -11  -8    0.30    0.50
  -6  11   8   -0.20    0.80
   5 -11  -8    2.60    0.70
  -5  11   8    1.60    0.80
   4 -11  -8    0.50    0.50
  -4  11   8    0.40    0.80
   3 -11  -8    1.90    0.50
  -3  11   8    1.50    0.80
  -2 -11   8   11.80    1.30
   2 -11  -8   12.60    1.50
   2 -11  -8   11.80    1.20
  -2  11   8    9.20    1.30
  -1 -11   8  104.39    3.70
   1 -11  -8   94.89    3.60
   1 -11  -8  100.39    3.60
  -1  11   8  100.79    3.80
   0 -11   8   18.00    1.30
   0 -11  -8   18.40    1.30
   0 -11   8   20.10    2.20
   0 -11  -8   18.50    1.20
   0  11   8   20.10    1.60
   1 -11   8   58.39    3.00
  -1 -11  -8   57.39    2.30
  -1 -11  -8   59.99    2.50
   1 -11   8   57.29    2.30
   1  11   8   64.89    3.40
  -2 -11  -8   12.20    0.90
  -2 -11  -8   15.90    1.30
  -3 -11  -8   25.00    1.20
  -3 -11  -8   22.80    1.10
  -4 -11  -8    1.50    0.40
  -4 -11  -8    0.30    0.50
   6 -12  -8   -0.10    0.40
   5 -12  -8   75.59    2.60
   3 -12  -8   48.10    1.90
   2 -12  -8   56.59    2.10
   1 -12  -8   22.10    1.10
   0 -12  -8    0.80    0.40
  -1 -12  -8    2.00    0.60
 -17   0   9   -0.80    0.40
  17   0  -9   -0.40    0.40
 -16   0   9   -0.20    0.50
 -16   0   9    0.30    1.00
  16   0  -9    0.10    0.50
 -15   0   9    0.00    0.60
  15   0  -9    0.10    0.60
 -15   0   9    1.20    0.90
  14   0  -9    0.80    0.70
 -14   0   9    0.60    1.00
 -14   0   9    0.70    1.00
 -13   0   9    0.80    0.80
 -13   0   9   -0.70    1.00
  13   0  -9   -0.50    0.70
 -12   0   9    0.40    0.90
 -12   0   9    0.50    1.10
  12   0  -9   -1.10    0.80
 -12   0   9   -0.50    0.70
 -11   0   9    0.70    0.80
 -11   0   9   -1.10    1.10
  11   0  -9   -1.20    0.80
 -11   0   9    0.00    0.70
  10   0  -9    0.80    0.90
 -10   0   9   -1.40    1.10
 -10   0   9   -0.70    1.00
  -9   0   9    1.00    0.90
  -9   0   9   -2.00    1.10
   9   0  -9   -1.30    0.90
  -9   0   9    0.70    0.80
  -8   0   9   -0.50    0.80
   8   0  -9    0.60    1.00
  -8   0   9    0.60    0.80
  -8   0   9    1.10    1.20
  -7   0   9    0.60    0.90
  -7   0   9    0.50    0.80
  -6   0   9    0.70    0.90
  -5   0   9    0.80    0.70
  -4   0   9    0.80    0.60
  -3   0   9   -0.20    0.60
  -2   0   9    1.40    0.50
  -1   0   9   -0.60    0.70
   0   0   9   -0.30    0.50
   1   0   9    0.70    0.50
   1   0   9    0.60    0.90
   2   0   9   -0.10    0.80
   2   0   9   -0.10    0.50
   3   0   9    0.70    0.60
   4   0   9    0.60    0.60
   5   0   9   -0.40    0.70
   6   0   9    2.00    0.80
  -6   0  -9    1.10    0.60
   7   0   9    0.70    0.90
  -7   0  -9    0.70    0.60
  -8   0  -9   -0.10    0.60
   8   0   9   -0.10    1.10
  -9   0  -9    0.00    0.60
 -10   0  -9    0.70    0.50
 -11   0  -9   -0.20    0.40
 -12   0  -9   -0.40    0.40
  17  -1  -9    7.00    0.80
 -17  -1   9    7.00    1.20
 -17  -1   9    4.70    1.20
  17   1  -9    6.10    0.80
 -17   1   9    6.20    0.80
  16  -1  -9   24.50    1.50
 -16  -1   9   23.30    1.50
 -16  -1   9   25.30    1.60
 -16   1   9   25.60    1.50
  16   1  -9   25.70    1.50
 -15  -1   9   59.29    2.70
  15  -1  -9   58.99    2.60
 -15  -1   9   60.49    2.70
  15   1  -9   57.79    2.60
 -15   1   9   60.29    2.80
 -14  -1   9    1.00    0.70
  14  -1  -9    0.70    0.70
 -14  -1   9    0.00    0.90
 -14  -1   9    0.80    0.80
 -14   1   9    0.80    0.70
  13  -1  -9   -0.20    0.70
 -13  -1   9   -0.10    0.80
 -13  -1   9    0.20    0.80
 -13  -1   9   -0.30    0.90
  13   1  -9    0.50    0.80
 -13   1   9   -1.80    1.20
 -13   1   9    0.10    0.70
 -12  -1   9    1.50    1.00
 -12  -1   9   -0.30    0.70
 -12  -1   9    1.20    0.80
  12  -1  -9    1.60    0.80
 -12   1   9    2.70    0.90
 -12   1   9    1.30    1.30
 -11  -1   9    7.70    1.60
 -11  -1   9    5.70    1.40
 -11  -1   9    7.40    1.40
  11  -1  -9   10.50    1.40
 -11   1   9    4.40    1.00
 -11   1   9    7.90    2.20
 -10  -1   9   77.69    3.40
 -10  -1   9   80.69    3.50
 -10  -1   9   80.39    3.50
  -9  -1   9   27.10    2.00
  -9  -1   9   27.00    1.90
   9  -1  -9   25.50    1.90
  -9  -1   9   26.20    1.80
  -9   1   9   24.80    1.90
  -8  -1   9   22.90    1.80
  -8  -1   9   26.40    1.80
  -8  -1   9   23.20    2.00
   8  -1  -9   26.30    1.90
  -8   1   9   24.80    2.00
  -7  -1   9    5.20    1.40
   7  -1  -9    4.70    1.10
  -7  -1   9    4.90    1.00
  -7  -1   9    5.90    1.80
  -7   1   9    6.30    1.20
  -6  -1   9    8.10    1.40
  -6  -1   9    3.80    0.90
  -6   1   9    5.70    1.30
  -5  -1   9   19.50    1.50
  -5   1   9   17.80    1.40
  -4  -1   9    7.60    1.10
  -4   1   9    8.90    1.10
  -3  -1   9  206.88    6.90
  -3   1   9  214.48    6.90
  -2  -1   9  177.88    6.10
  -2   1   9  188.08    6.10
  -1  -1   9   19.50    1.70
  -1   1   9   21.80    1.30
   0  -1   9   39.00    1.90
   0  -1   9   38.40    2.20
   0   1   9   39.20    1.90
   1  -1   9   18.40    1.30
   1  -1   9   16.00    1.50
   1   1   9   18.90    1.30
   2  -1   9   51.79    2.40
   2  -1   9   54.29    2.40
   2  -1   9   48.80    2.70
  -2  -1  -9   47.40    2.70
   2   1   9   53.29    2.40
   3  -1   9   38.30    1.90
   3  -1   9   30.40    2.40
   3   1   9   35.40    1.90
   4  -1   9  114.29    4.30
   4   1   9  111.39    4.30
  -5  -1  -9    3.40    0.90
   5  -1   9    3.50    1.10
   5   1   9    3.20    1.10
  -6  -1  -9    2.50    0.80
   6  -1   9    0.60    0.70
  -6   1  -9    1.20    0.70
   6   1   9    0.50    0.80
  -7  -1  -9   20.60    1.60
   7  -1   9   19.70    1.70
   7   1   9   19.10    1.70
  -7   1  -9   20.80    1.50
  -8  -1  -9   39.30    2.00
   8  -1   9   35.90    2.30
  -8   1  -9   37.80    2.00
  -9  -1  -9   27.10    1.60
  -9   1  -9   26.20    1.60
 -10  -1  -9   94.39    3.50
 -10   1  -9   98.49    3.50
 -11  -1  -9    1.00    0.50
 -11   1  -9    0.80    0.40
 -12  -1  -9    1.70    0.60
 -12   1  -9    2.60    0.60
 -17  -2   9    1.50    0.60
  17  -2  -9    1.00    0.50
 -17  -2   9    1.30    0.50
 -17   2   9    2.70    0.80
  17   2  -9    1.50    0.50
 -16  -2   9    7.70    1.00
 -16  -2   9    3.10    0.70
  16  -2  -9    6.40    0.90
  16   2  -9    4.30    0.80
 -16   2   9    5.30    1.00
 -15  -2   9   54.59    2.50
  15  -2  -9   53.19    2.50
 -15  -2   9   56.79    2.50
 -15  -2   9   56.79    2.50
 -15   2   9   55.89    2.60
  15   2  -9   55.59    2.50
 -14  -2   9  162.68    6.60
 -14  -2   9  178.58    6.20
  14  -2  -9  177.58    6.20
 -14  -2   9  175.28    6.10
  14  -2  -9  170.08    5.90
 -14   2   9  182.58    6.30
 -13  -2   9   94.39    3.90
 -13  -2   9   93.89    3.90
 -13  -2   9   91.59    3.80
  13  -2  -9   93.69    3.80
 -13   2   9   92.79    3.90
 -12  -2   9   26.60    2.00
 -12  -2   9   28.10    2.00
 -12  -2   9   29.30    2.00
  12  -2  -9   28.70    2.00
 -12   2   9   28.10    2.00
  11  -2  -9   15.20    1.60
 -11  -2   9   12.60    1.60
 -11  -2   9   13.10    1.50
 -11  -2   9   14.40    1.50
 -11   2   9   17.30    1.70
 -10  -2   9   30.60    2.00
 -10  -2   9   30.00    2.00
  10  -2  -9   29.50    2.00
 -10  -2   9   30.00    2.10
 -10   2   9   28.10    2.00
  -9  -2   9   43.10    2.40
   9  -2  -9   43.50    2.40
  -9  -2   9   48.20    2.50
  -9  -2   9   44.20    2.40
  -9   2   9   47.00    2.50
   8  -2  -9   25.80    1.90
  -8  -2   9   27.90    1.90
  -8  -2   9   26.80    1.90
  -8  -2   9   26.30    1.80
  -8   2   9   30.70    2.10
  -7  -2   9   67.19    3.00
   7  -2  -9   66.59    3.10
  -7  -2   9   70.39    3.00
  -7  -2   9   64.29    3.00
  -7   2   9   66.89    2.90
  -7   2   9   64.09    3.10
  -6  -2   9  282.17    9.40
   6  -2  -9  278.27    9.40
  -6  -2   9  291.57    9.40
  -6  -2   9  302.17    9.40
  -6   2   9  291.77    9.30
  -5  -2   9   53.09    2.60
  -5  -2   9   52.69    2.40
  -5  -2   9   50.09    2.60
  -5  -2   9   50.39    2.50
  -5   2   9   53.69    2.40
  -4  -2   9   32.50    1.80
  -4  -2   9   33.20    2.70
   4  -2  -9   30.30    1.90
  -4   2   9   32.60    1.80
   3  -2  -9   34.30    2.00
  -3  -2   9   36.40    1.80
   2  -2  -9  198.28    7.00
  -2  -2   9  187.08    6.30
  -2   2   9  185.88    6.40
  -1  -2   9   56.39    2.40
   1  -2  -9   51.29    2.50
  -1  -2   9   53.69    2.50
  -1   2   9   57.89    2.40
   0  -2   9   18.40    1.30
   0  -2  -9   15.40    1.60
   0  -2   9   16.10    1.40
   0   2   9   17.50    1.30
   1  -2   9    0.00    1.00
   1  -2   9    1.90    0.80
   1  -2   9    0.60    0.50
  -1  -2  -9    1.90    1.00
   1   2   9    1.00    0.50
   2  -2   9  131.59    4.70
   2  -2   9  134.79    4.60
  -2  -2  -9  126.39    4.70
   2  -2   9  122.49    4.60
   2   2   9  128.59    4.70
   3  -2   9    9.60    1.20
  -3  -2  -9    8.20    1.60
  -3  -2  -9   10.30    1.70
   3  -2   9    9.30    1.30
   3  -2   9    9.70    1.50
   3   2   9    9.50    1.10
  -4  -2  -9    4.20    1.20
  -4  -2  -9    3.20    0.90
   4  -2   9    1.90    0.70
   4  -2   9    1.70    0.90
   4   2   9    1.90    0.70
  -5  -2  -9  229.18    7.70
   5  -2   9  234.48    7.70
   5  -2   9  241.18    8.00
   5   2   9  229.98    7.90
   6  -2   9    2.40    1.00
  -6  -2  -9    5.00    1.30
   6   2   9    6.20    1.50
  -7  -2  -9   28.30    1.80
   7  -2   9   29.40    2.00
  -7   2  -9   26.30    1.70
   7   2   9   26.50    2.00
  -8  -2  -9   19.60    1.50
   8  -2   9   17.50    1.80
  -8   2  -9   16.40    1.40
  -9  -2  -9   33.90    1.90
  -9   2  -9   36.50    1.80
 -10  -2  -9   10.90    1.10
 -10   2  -9   11.00    1.00
 -11  -2  -9   27.30    1.40
 -11   2  -9   27.40    1.40
  17  -3  -9    0.30    0.40
 -17  -3   9    0.00    0.60
 -17  -3   9    0.80    0.50
  17   3  -9   -0.30    0.40
 -17   3   9    0.20    0.40
 -16  -3   9   56.09    2.30
  16  -3  -9   54.79    2.30
 -16  -3   9   55.69    2.30
  16   3  -9   55.99    2.20
 -16   3   9   50.99    2.30
 -15  -3   9    7.60    1.10
  15  -3  -9    6.60    1.10
 -15  -3   9    6.10    1.10
 -15  -3   9    7.60    1.10
  15   3  -9    8.50    1.00
 -15   3   9    9.00    1.10
  14  -3  -9    2.20    0.70
 -14  -3   9    4.60    1.10
 -14  -3   9    3.50    1.00
 -14  -3   9    4.90    1.10
 -14   3   9    4.40    1.20
  13  -3  -9   84.39    3.70
 -13  -3   9   95.49    3.70
 -13  -3   9   89.99    3.70
  13  -3  -9   91.49    3.60
 -13  -3   9   86.59    3.70
 -13   3   9   88.89    3.80
  12  -3  -9   50.39    2.60
 -12  -3   9   45.00    2.50
 -12  -3   9   49.90    2.60
 -12  -3   9   47.80    2.50
  12  -3  -9   50.09    2.50
 -12   3   9   45.40    2.60
  11  -3  -9   32.40    2.00
 -11  -3   9   29.90    2.30
 -11  -3   9   30.40    2.00
  11  -3  -9   31.30    2.00
 -11  -3   9   31.00    2.10
 -11   3   9   32.90    2.20
  10  -3  -9  222.18    7.50
 -10  -3   9  219.28    7.50
 -10  -3   9  214.78    7.50
 -10  -3   9  211.78    7.50
 -10   3   9  214.68    7.50
  -9  -3   9    9.20    1.30
  -9  -3   9    6.70    1.40
  -9   3   9    8.00    1.80
  -8  -3   9    5.00    1.40
  -8  -3   9    3.30    0.90
   8  -3  -9    3.60    1.00
  -8   3   9    4.30    1.20
   7  -3  -9  116.99    4.30
  -7  -3   9  114.49    4.40
  -7  -3   9  113.69    4.40
  -7  -3   9  118.89    4.40
   7  -3  -9  112.09    4.40
  -7   3   9  118.09    4.30
  -7   3   9  103.19    4.60
  -6  -3   9    6.10    1.40
   6  -3  -9    7.00    1.50
   6  -3  -9    7.20    1.30
  -6  -3   9    4.50    1.30
  -6  -3   9    4.40    0.90
  -6   3   9    7.30    1.30
  -5  -3   9   39.90    2.20
   5  -3  -9   42.20    2.20
  -5  -3   9   39.30    2.20
   5  -3  -9   41.90    2.40
  -5  -3   9   39.90    2.30
  -5   3   9   40.00    2.10
  -4  -3   9  100.39    3.90
  -4  -3   9   98.09    3.90
  -4  -3   9  100.09    3.70
   4  -3  -9  101.79    3.80
  -4   3   9  101.59    3.80
   3  -3  -9  394.16   12.30
  -3  -3   9  374.46   12.30
  -3  -3   9  386.66   12.30
  -3   3   9  403.16   12.40
   2  -3  -9   62.79    2.70
  -2  -3   9   60.79    2.50
  -2  -3   9   56.59    2.60
  -2  -3   9   57.09    2.70
   1  -3  -9    0.80    0.80
  -1  -3   9    2.90    0.90
  -1  -3   9    3.20    0.90
  -1  -3   9    4.60    1.20
  -1   3   9    2.40    0.70
   0  -3   9   60.19    2.60
   0  -3  -9   61.49    2.70
   0  -3   9   56.99    2.60
   0  -3   9   56.99    2.60
   0   3   9   57.69    2.60
   1  -3   9  315.37   10.10
   1  -3   9  312.47   10.20
  -1  -3  -9  318.07   10.20
   1  -3   9  318.07   10.10
   1   3   9  314.47   10.20
   2  -3   9   20.40    1.40
   2  -3   9   19.90    1.50
  -2  -3  -9   19.10    1.70
   2  -3   9   20.60    1.60
   2   3   9   16.30    1.40
   3  -3   9   52.19    2.40
   3  -3   9   55.59    2.60
   3  -3   9   54.19    2.50
  -3  -3  -9   54.39    2.60
   3   3   9   51.99    2.50
  -4  -3  -9   70.39    3.20
   4  -3   9   71.89    3.00
   4  -3   9   72.19    3.20
   4   3   9   74.89    3.10
  -5  -3  -9  151.98    5.50
   5  -3   9  147.29    5.30
  -5  -3  -9  152.88    5.40
   5  -3   9  155.18    5.60
   5   3   9  153.18    5.50
   6  -3   9    1.80    0.80
  -6  -3  -9   -0.40    1.00
  -6  -3  -9    3.70    1.00
   6  -3   9    1.40    0.80
   6   3   9    2.00    0.90
  -7  -3  -9   49.10    2.40
   7  -3   9   45.90    2.50
  -7   3  -9   46.20    2.30
   7   3   9   45.90    2.60
   8  -3   9   -0.20    0.90
  -8  -3  -9    0.70    0.80
  -8   3  -9    1.30    0.60
  -9  -3  -9    6.00    1.20
   9  -3   9    5.60    1.40
  -9   3  -9    5.70    1.50
  -9   3  -9    4.50    0.90
 -10  -3  -9   49.80    2.20
 -10   3  -9   51.49    2.10
 -11   3  -9   78.49    2.90
  17  -4  -9   34.40    1.40
  17   4  -9   29.50    1.40
 -17   4   9   32.80    1.40
  16  -4  -9    0.70    0.50
 -16  -4   9    0.70    0.50
 -16  -4   9    0.40    0.60
  16   4  -9    1.40    0.50
 -16   4   9    0.90    0.50
 -15  -4   9   73.69    2.90
  15  -4  -9   74.39    3.00
 -15  -4   9   71.49    2.90
 -15  -4   9   75.89    2.90
 -15   4   9   73.79    3.00
  15   4  -9   71.39    2.80
 -14  -4   9    6.80    1.10
  14  -4  -9    7.50    1.10
 -14  -4   9    8.00    1.20
 -14  -4   9    7.20    1.10
 -14   4   9    7.10    1.20
 -13  -4   9   92.19    3.70
  13  -4  -9   89.09    3.70
 -13  -4   9   94.79    3.70
 -13  -4   9   90.79    3.70
 -13   4   9   90.79    3.70
  12  -4  -9    4.00    1.20
 -12  -4   9    2.30    0.80
  12  -4  -9    1.10    1.10
 -12  -4   9    3.80    1.20
 -12  -4   9    2.20    0.90
 -12   4   9   -0.20    0.90
 -11  -4   9   57.29    2.90
  11  -4  -9   61.19    2.80
 -11  -4   9   57.79    2.90
  11  -4  -9   59.69    2.90
 -11  -4   9   55.79    2.80
 -11   4   9   62.29    3.00
  10  -4  -9   14.30    1.60
 -10  -4   9   14.20    1.60
 -10  -4   9   13.70    1.60
  10  -4  -9   10.10    1.60
 -10  -4   9   16.10    1.50
 -10   4   9   17.50    1.90
   9  -4  -9   74.89    3.20
  -9  -4   9   71.89    3.20
   9  -4  -9   76.59    3.30
  -9  -4   9   74.79    3.30
  -9  -4   9   74.49    3.30
  -9   4   9   71.69    3.50
   8  -4  -9   22.00    1.70
  -8  -4   9   21.30    2.00
  -8  -4   9   22.50    2.00
  -8   4   9   21.30    1.90
  -8   4   9   22.50    2.30
  -7  -4   9    9.40    1.40
   7  -4  -9   15.50    1.50
  -7  -4   9   10.20    1.40
   7  -4  -9   12.60    1.60
  -7  -4   9   14.40    1.60
  -7   4   9   11.40    1.50
  -6  -4   9  209.58    7.10
  -6  -4   9  209.18    7.10
   6  -4  -9  211.78    7.10
   6  -4  -9  203.28    7.10
  -6  -4   9  209.38    7.10
  -6   4   9  208.38    7.10
  -5  -4   9  405.86   13.00
  -5  -4   9  411.06   13.00
   5  -4  -9  419.06   13.00
  -5  -4   9  403.46   12.90
   5  -4  -9  404.16   13.00
  -5   4   9  414.66   13.00
  -4  -4   9   68.09    3.00
  -4  -4   9   70.59    3.00
   4  -4  -9   70.19    3.10
  -4  -4   9   69.59    3.30
   4  -4  -9   72.19    3.00
  -4  -4   9   67.89    2.90
  -4   4   9   69.19    3.00
   3  -4  -9  295.47    9.90
  -3  -4   9  306.47    9.90
   3  -4  -9  312.57    9.90
  -3  -4   9  309.47    9.90
  -3  -4   9  314.57    9.90
  -3   4   9  305.17   10.00
   2  -4  -9    2.40    0.80
  -2  -4   9    1.90    0.70
  -2  -4   9    2.30    0.80
   2  -4  -9    2.10    1.10
  -2  -4   9    2.70    0.80
  -2   4   9    2.90    0.80
  -1  -4   9   41.70    2.20
   1  -4  -9   41.80    2.10
  -1  -4   9   42.20    2.10
   1  -4  -9   36.60    2.50
  -1  -4   9   42.60    2.10
  -1   4   9   39.40    2.10
   0  -4   9   26.00    1.70
   0  -4  -9   25.50    2.20
   0  -4  -9   26.90    1.70
   0  -4   9   24.60    1.70
   0  -4   9   26.20    1.70
   0   4   9   26.90    1.70
  -1  -4  -9  123.79    4.70
   1  -4   9  127.19    4.60
   1  -4   9  130.29    4.70
   1  -4   9  128.89    4.60
  -1  -4  -9  125.69    4.80
   1   4   9  125.09    4.70
   2  -4   9  429.66   13.40
   2  -4   9  422.06   13.40
  -2  -4  -9  398.96   13.40
  -2  -4  -9  435.46   13.50
   2  -4   9  421.16   13.60
   2   4   9  446.76   13.60
   3  -4   9   34.60    1.90
  -3  -4  -9   32.80    2.10
   3  -4   9   35.50    2.10
   3  -4   9   32.90    1.90
   3   4   9   34.70    1.90
   4  -4   9  928.01   29.00
   4  -4   9  967.10   29.40
  -4  -4  -9  952.90   29.20
   4   4   9  981.10   29.20
   5  -4   9  118.99    4.70
   5  -4   9  120.09    4.40
  -5  -4  -9  127.29    4.50
   5   4   9  108.69    5.30
   6  -4   9  223.38    8.00
   6  -4   9  241.28    7.60
  -6  -4  -9  236.78    7.70
   6   4   9  218.88    7.70
   7  -4   9  160.68    6.10
  -7  -4  -9  173.08    5.90
  -7   4  -9  174.28    5.90
   8  -4   9   20.10    1.80
  -8   4  -9   20.20    1.40
   9  -4   9    2.00    1.30
  -9   4  -9    1.10    0.50
 -10   4  -9    5.20    0.70
 -11   4  -9    4.30    0.70
 -16  -5   9    3.90    0.70
  16  -5  -9    5.50    0.70
 -16   5   9    4.50    0.90
  16   5  -9    3.70    0.80
 -15  -5   9   30.50    1.60
  15  -5  -9   34.30    1.80
 -15  -5   9   30.80    1.60
 -15  -5   9   32.20    1.70
  15   5  -9   31.90    1.50
 -15   5   9   33.20    1.70
 -14  -5   9    5.80    1.10
 -14  -5   9    4.00    1.00
 -14  -5   9    5.10    1.00
 -14   5   9    3.70    1.10
 -13  -5   9   12.70    1.40
 -13  -5   9   12.00    1.20
 -13  -5   9    9.00    1.30
  13  -5  -9   13.30    1.30
 -13   5   9   13.80    1.50
 -12  -5   9  174.28    6.10
 -12  -5   9  161.78    6.00
 -12  -5   9  171.88    6.00
  12  -5  -9  167.08    6.10
 -12   5   9  172.58    6.00
  11  -5  -9  155.78    5.90
 -11  -5   9  161.38    5.70
 -11  -5   9  155.68    5.90
 -11  -5   9  154.78    5.70
 -11   5   9  156.88    5.70
 -10  -5   9  215.88    7.40
  10  -5  -9  202.38    7.40
  10  -5  -9  214.38    7.20
 -10  -5   9  216.28    7.50
 -10  -5   9  215.68    7.40
 -10   5   9  211.48    7.40
   9  -5  -9  139.79    5.00
  -9  -5   9  129.29    5.00
   9  -5  -9  135.49    5.10
  -9  -5   9  136.19    5.00
  -9  -5   9  135.49    5.10
  -9   5   9  126.89    5.10
  -9   5   9  131.99    5.10
  -8  -5   9  349.17   11.40
   8  -5  -9  357.16   11.30
  -8  -5   9  359.26   11.50
  -8  -5   9  357.36   11.50
   8  -5  -9  339.17   11.70
  -7  -5   9  169.18    6.00
  -7  -5   9  170.68    6.00
  -7  -5   9  165.48    5.90
   7  -5  -9  163.18    5.90
   7  -5  -9  162.58    6.00
   6  -5  -9  105.69    4.30
  -6  -5   9  111.29    4.30
  -6  -5   9  110.29    4.20
   6  -5  -9  111.59    4.20
  -6  -5   9  108.89    4.30
   5  -5  -9    5.40    1.40
  -5  -5   9    6.90    1.30
   5  -5  -9    8.90    1.30
  -5  -5   9    7.20    1.30
  -5  -5   9    7.60    1.30
  -4  -5   9    4.50    1.20
  -4  -5   9    3.70    1.20
   4  -5  -9    3.90    0.90
  -4  -5   9    3.50    1.00
   4  -5  -9    5.20    1.00
  -3  -5   9   18.60    1.50
  -3  -5   9   19.30    1.60
  -3  -5   9   19.20    1.60
   3  -5  -9   19.20    1.70
   3  -5  -9   16.90    1.50
  -3   5   9   17.30    1.50
   2  -5  -9   18.40    1.70
  -2  -5   9   20.30    1.60
  -2  -5   9   20.60    1.60
   2  -5  -9   19.20    1.60
  -2  -5   9   19.60    1.60
  -2   5   9   18.50    1.50
  -1  -5   9   52.39    2.50
   1  -5  -9   49.40    2.60
  -1  -5   9   50.29    2.40
   1  -5  -9   53.79    2.50
  -1  -5   9   50.79    2.50
  -1   5   9   51.99    2.60
   0  -5  -9  189.38    6.60
   0  -5   9  196.18    6.80
   0  -5  -9  190.38    6.60
   0  -5   9  189.88    6.50
   0  -5   9  197.68    6.60
   0   5   9  190.68    6.70
   1  -5   9   94.69    3.80
  -1  -5  -9   88.49    3.60
   1  -5   9   82.09    3.50
   1  -5   9   91.19    3.60
  -1  -5  -9   90.99    3.70
   1   5   9   90.69    3.70
   2  -5   9  368.36   12.10
   2  -5   9  382.66   11.80
   2  -5   9  363.06   11.70
  -2  -5  -9  365.56   11.80
  -2  -5  -9  374.26   11.90
   2   5   9  368.26   11.90
  -3  -5  -9   28.20    2.00
   3  -5   9   26.70    1.70
  -3  -5  -9   25.40    1.80
   3  -5   9   25.80    1.90
   3  -5   9   26.50    1.70
   3   5   9   28.60    1.80
   4  -5   9   28.90    1.80
   4  -5   9   27.20    2.00
  -4  -5  -9   32.40    2.00
  -4  -5  -9   27.60    1.90
   5  -5   9  111.99    4.00
  -5  -5  -9  107.09    4.10
  -5  -5  -9  105.99    4.10
   5  -5   9  102.09    4.40
   5   5   9  109.89    4.20
  -6  -5  -9   10.70    1.40
   6  -5   9    9.40    1.20
   6  -5   9    7.00    1.30
   6   5   9    9.40    1.60
  -7  -5  -9   31.70    1.80
   7  -5   9   31.90    2.10
  -7   5  -9   29.30    1.70
   8  -5   9   14.70    2.50
  -8  -5  -9   17.10    1.40
  -8   5  -9   17.50    1.20
   9  -5   9   73.69    3.50
  -9   5  -9   77.39    2.80
 -10   5  -9   24.60    1.50
 -10   5  -9   29.90    1.30
 -15  -6   9   12.00    0.90
 -15  -6   9   10.80    0.90
  15  -6  -9   11.70    1.10
 -15   6   9   10.90    1.20
  15   6  -9   10.30    1.00
 -14  -6   9   35.40    1.70
  14  -6  -9   36.50    1.80
 -14  -6   9   35.30    2.10
 -14  -6   9   33.40    1.70
 -14   6   9   36.80    1.90
 -13  -6   9   40.60    2.00
  13  -6  -9   44.30    2.10
 -13  -6   9   43.20    2.00
 -13  -6   9   40.70    2.00
 -13   6   9   41.30    2.20
  12  -6  -9    0.50    0.60
 -12  -6   9    1.20    0.60
 -12  -6   9    0.80    0.70
 -12  -6   9    1.40    0.60
 -12   6   9    0.70    0.90
 -11  -6   9   31.80    1.90
 -11  -6   9   33.00    2.00
 -11  -6   9   31.60    2.00
  11  -6  -9   33.00    2.00
 -10  -6   9   36.40    2.00
 -10  -6   9   33.30    2.00
  10  -6  -9   32.60    2.10
 -10  -6   9   33.40    2.10
   9  -6  -9   57.39    3.80
  -9  -6   9   55.59    2.70
   9  -6  -9   60.79    2.70
  -9  -6   9   53.59    2.70
  -9  -6   9   56.09    2.70
  -9   6   9   54.99    3.00
  -8  -6   9   46.90    2.50
   8  -6  -9   45.70    2.40
   8  -6  -9   42.80    2.50
  -8  -6   9   45.00    2.40
  -8  -6   9   47.70    2.40
   7  -6  -9    0.80    0.80
  -7  -6   9    2.70    0.90
  -7  -6   9    0.00    0.70
  -7  -6   9    1.60    0.70
   7  -6  -9    1.30    0.90
  -6  -6   9    3.50    1.10
   6  -6  -9    5.50    1.30
  -6  -6   9    3.30    0.90
   6  -6  -9    2.50    0.90
  -6  -6   9    4.50    1.20
   5  -6  -9  138.39    5.10
  -5  -6   9  139.49    5.10
   5  -6  -9  141.59    5.10
  -5  -6   9  134.79    5.10
  -4  -6   9   57.39    2.70
  -4  -6   9   61.09    2.80
   4  -6  -9   60.19    2.80
  -4  -6   9   60.69    3.00
   4  -6  -9   61.69    2.80
   3  -6  -9   62.59    2.90
  -3  -6   9   68.59    3.20
   3  -6  -9   65.69    3.00
  -3  -6   9   66.19    2.90
  -3  -6   9   68.19    2.90
  -2  -6   9  306.87    9.90
   2  -6  -9  300.77    9.90
  -2  -6   9  314.57   10.10
  -2  -6   9  300.07    9.90
   2  -6  -9  297.07    9.90
  -2   6   9  309.17   10.10
  -1  -6   9    5.70    1.10
   1  -6  -9    2.90    0.80
  -1  -6   9    6.10    1.30
  -1  -6   9    4.90    1.20
   1  -6  -9    2.50    0.90
  -1   6   9    4.50    1.30
   0  -6   9    3.60    1.10
   0  -6   9    5.10    1.20
   0  -6  -9    5.50    1.20
   0  -6   9    4.20    1.20
   0  -6  -9    5.30    1.30
   0   6   9    6.60    1.20
  -1  -6  -9    4.60    1.30
   1  -6   9    4.10    1.10
   1  -6   9    3.10    0.80
  -1  -6  -9    4.70    1.10
   1  -6   9    3.20    0.90
   1   6   9    4.00    1.10
  -2  -6  -9   21.70    1.80
   2  -6   9   19.20    1.50
   2  -6   9   21.70    1.50
   2  -6   9   21.90    1.80
  -2  -6  -9   22.10    1.90
   2   6   9   24.20    1.70
   3  -6   9   47.50    2.20
   3  -6   9   47.30    2.60
   3  -6   9   46.30    2.30
  -3  -6  -9   47.30    2.40
  -3  -6  -9   46.30    2.30
   3   6   9   43.40    2.40
   4  -6   9   69.49    3.90
  -4  -6  -9   77.19    3.10
   4  -6   9   72.19    3.00
  -4  -6  -9   72.49    3.20
   4   6   9   73.89    3.20
   5  -6   9  313.87    9.70
  -5  -6  -9  304.17    9.80
   5  -6   9  289.17   10.10
  -5  -6  -9  306.67    9.60
   5   6   9  290.87    9.80
   6  -6   9   82.09    3.80
  -6  -6  -9  101.19    3.70
   6  -6   9   93.99    4.30
  -6  -6  -9   96.89    3.60
   7  -6   9   10.30    1.50
  -7  -6  -9   11.50    1.20
  -7   6  -9   12.50    1.00
   8  -6   9    5.90    1.50
  -8  -6  -9    1.50    0.70
  -8   6  -9    2.90    0.80
  -9   6  -9   85.09    3.30
  15  -7  -9    8.90    0.90
 -15  -7   9   10.00    0.80
 -15  -7   9    9.80    0.80
 -14  -7   9    9.30    0.80
  14  -7  -9    9.20    0.90
 -14  -7   9    8.40    0.80
  14   7  -9   10.70    2.00
 -13  -7   9    1.30    0.60
 -13  -7   9    4.20    1.00
  13  -7  -9    1.00    0.50
 -12  -7   9   68.39    2.90
  12  -7  -9   67.09    2.80
 -12  -7   9   67.69    2.80
 -12  -7   9   65.19    2.70
 -11  -7   9  203.18    6.80
 -11  -7   9  198.18    6.70
 -11  -7   9  195.98    6.80
  11  -7  -9  197.58    6.80
 -10  -7   9   53.09    3.40
 -10  -7   9   61.99    2.80
 -10  -7   9   62.99    2.80
  10  -7  -9   62.49    2.80
  -9  -7   9   84.49    3.40
  -9  -7   9   83.49    3.50
  -9  -7   9   84.09    3.40
   9  -7  -9   82.39    3.50
  -9   7   9   79.99    3.70
   8  -7  -9  170.38    5.90
  -8  -7   9  166.78    6.00
  -8  -7   9  175.98    6.00
  -8  -7   9  168.48    6.00
   8  -7  -9  166.38    6.10
  -7  -7   9   21.50    1.80
   7  -7  -9   20.50    1.70
  -7  -7   9   19.70    1.60
  -7  -7   9   17.80    1.60
   7  -7  -9   19.40    1.70
  -6  -7   9  189.18    6.70
  -6  -7   9  201.78    6.80
   6  -7  -9  198.98    6.90
  -6  -7   9  190.88    6.80
   6  -7  -9  195.98    6.70
   5  -7  -9   75.59    3.10
  -5  -7   9   70.59    3.10
   5  -7  -9   70.89    3.20
  -5  -7   9   70.19    3.10
  -4  -7   9   18.90    1.60
   4  -7  -9   19.30    1.60
   4  -7  -9   21.70    1.70
  -4  -7   9   19.70    1.60
  -3  -7   9    8.60    1.80
  -3  -7   9    7.20    1.20
   3  -7  -9    7.10    1.30
   3  -7  -9    7.10    1.30
  -3  -7   9    6.20    1.30
   2  -7  -9   26.00    1.80
  -2  -7   9   29.30    2.20
   2  -7  -9   25.40    1.80
  -2  -7   9   27.90    1.80
  -2  -7   9   27.70    1.80
  -2   7   9   27.70    1.90
  -1  -7   9   59.29    2.60
   1  -7  -9   56.69    2.70
  -1  -7   9   61.39    3.00
  -1  -7   9   52.19    2.50
   1  -7  -9   53.59    2.70
  -1   7   9   57.79    3.20
   0  -7  -9    2.50    0.90
   0  -7   9    2.80    0.90
   0  -7  -9    1.90    0.80
   0  -7   9    3.30    0.80
   0  -7   9    2.10    0.70
   0   7   9    3.00    0.90
  -1  -7  -9   32.20    1.90
   1  -7   9   31.90    1.80
   1  -7   9   32.20    1.80
  -1  -7  -9   31.50    1.90
   1  -7   9   29.80    2.10
   1   7   9   29.30    2.00
   2  -7   9   84.59    3.90
   2  -7   9   90.79    3.50
  -2  -7  -9   94.99    3.80
   2  -7   9   88.99    3.50
  -2  -7  -9   91.79    3.60
   2   7   9   89.89    3.70
  -3  -7  -9  193.68    6.70
  -3  -7  -9  194.88    6.50
   3  -7   9  201.18    6.50
   3  -7   9  178.78    6.90
   3   7   9  186.38    6.60
  -4  -7  -9    3.40    1.00
   4  -7   9    0.20    0.50
   4  -7   9    0.40    0.80
  -4  -7  -9   -0.20    0.70
   4   7   9    0.60    0.90
   5  -7   9   13.20    1.50
  -5  -7  -9   13.60    1.30
   5  -7   9   14.90    1.20
  -5  -7  -9   13.00    1.20
   5   7   9   16.10    2.00
  -6  -7  -9  210.48    6.70
   6  -7   9  207.18    7.20
  -6  -7  -9  201.58    6.80
   6  -7   9  202.68    6.70
  -6   7  -9  210.28    6.80
   7  -7   9  104.59    4.10
  -7  -7  -9  101.49    3.70
  -7   7  -9  105.79    3.70
  -8  -7  -9    0.10    0.60
   8  -7   9    2.70    1.50
  -8   7  -9    0.70    0.60
  -9   7  -9   11.60    0.90
  14  -8  -9    1.50    0.50
 -14  -8   9    0.90    0.50
 -14  -8   9    1.20    0.50
 -13  -8   9    3.20    0.80
 -13  -8   9    2.50    0.70
  13  -8  -9    2.30    0.60
 -12  -8   9   16.70    1.20
 -12  -8   9   16.80    1.20
  12  -8  -9   16.60    1.20
 -11  -8   9    1.10    0.60
  11  -8  -9    0.80    0.60
 -11  -8   9    1.30    0.60
 -11  -8   9    1.30    0.80
 -10  -8   9    0.80    0.70
  10  -8  -9    0.50    0.60
 -10  -8   9    0.70    0.60
 -10  -8   9    0.00    0.70
  -9  -8   9    7.40    1.30
   9  -8  -9    9.00    1.20
  -9  -8   9    8.70    1.20
  -9  -8   9    8.60    1.30
  -9   8   9    7.50    1.80
   8  -8  -9    6.50    1.20
  -8  -8   9    4.50    1.30
  -8  -8   9    4.00    1.20
  -8  -8   9    4.50    1.40
   7  -8  -9   91.89    3.80
  -7  -8   9   95.29    3.80
   7  -8  -9   90.09    3.70
  -7  -8   9   94.49    3.70
  -7  -8   9   91.89    3.60
  -6  -8   9  106.09    4.00
  -6  -8   9  103.69    4.00
   6  -8  -9  102.29    4.00
   6  -8  -9  100.79    4.10
  -5  -8   9    0.40    0.80
   5  -8  -9    1.30    0.80
   5  -8  -9    0.90    0.80
  -5  -8   9    0.10    0.70
  -4  -8   9   51.99    2.40
  -4  -8   9   50.19    2.40
   4  -8  -9   46.30    2.50
   4  -8  -9   47.50    2.40
  -3  -8   9    8.40    1.30
  -3  -8   9    8.80    1.20
  -3  -8   9    8.30    1.90
   3  -8  -9    7.20    1.20
   3  -8  -9    6.50    1.20
  -3   8   9    6.80    1.40
  -2  -8   9    1.10    0.70
  -2  -8   9    0.40    1.00
   2  -8  -9   -0.20    0.70
   2  -8  -9    1.00    0.70
  -2  -8   9    0.70    0.60
  -2   8   9    0.60    0.80
  -1  -8   9   25.00    2.10
  -1  -8   9   25.60    1.70
   1  -8  -9   25.90    1.70
   1  -8  -9   24.60    1.70
  -1  -8   9   23.60    1.70
  -1   8   9   23.70    1.90
   0  -8  -9   19.30    1.70
   0  -8  -9   17.90    1.50
   0  -8   9   18.90    1.40
   0  -8   9   13.00    1.70
   0  -8   9   18.80    1.40
   0   8   9   17.70    1.60
   1  -8   9   -0.10    0.60
   1  -8   9    0.00    0.80
  -1  -8  -9    0.00    0.70
  -1  -8  -9   -0.40    0.70
   1   8   9   -0.30    0.70
   2  -8   9   27.60    1.70
  -2  -8  -9   29.40    1.70
  -2  -8  -9   27.90    1.80
   2  -8   9   27.90    2.00
   2   8   9   27.20    1.90
   3  -8   9   23.40    2.00
  -3  -8  -9   21.90    2.00
   3  -8   9   17.80    1.70
  -3  -8  -9   19.30    1.40
   3   8   9   18.70    1.70
   4  -8   9   57.69    2.40
   4  -8   9   55.89    2.80
  -4  -8  -9   54.79    2.50
  -4  -8  -9   56.79    2.40
   4   8   9   53.59    3.40
   5  -8   9  204.58    6.70
  -5  -8  -9  207.28    6.80
   5  -8   9  196.88    7.10
  -5  -8  -9  209.28    6.70
  -5   8  -9  209.58    6.70
  -6  -8  -9   83.19    3.00
   6  -8   9   84.99    3.50
  -6  -8  -9   81.19    3.10
  -6   8  -9   85.69    3.00
  -7  -8  -9   47.00    1.90
   7  -8   9   40.90    2.30
  -7   8  -9   44.20    2.10
  -8  -8  -9   16.10    1.00
  12  -9  -9    0.70    0.50
 -12  -9   9    1.00    0.60
 -12  -9   9   -0.80    0.60
 -11  -9   9    3.10    0.90
 -11  -9   9    1.50    0.60
  11  -9  -9    1.20    0.50
 -10  -9   9   19.30    1.40
 -10  -9   9   19.00    1.20
  10  -9  -9   18.10    1.30
   9  -9  -9   21.10    1.40
  -9  -9   9   18.50    1.60
  -9  -9   9   20.50    1.40
  -9  -9   9   19.60    1.60
  -9   9   9   21.60    2.00
   8  -9  -9   11.30    1.10
  -8  -9   9   10.40    1.20
  -8  -9   9    8.00    1.30
  -8   9   9   13.40    1.90
  -7  -9   9    4.10    1.10
  -7  -9   9    6.40    1.10
   7  -9  -9    5.40    1.00
  -7   9   9    6.70    1.40
  -6  -9   9   48.80    2.30
  -6  -9   9   48.90    2.30
   5  -9  -9    9.30    1.40
  -5  -9   9    9.30    1.20
   5  -9  -9   10.40    1.20
  -5  -9   9    8.60    1.20
   4  -9  -9    1.50    0.70
  -4  -9   9    1.90    1.00
   4  -9  -9    1.40    0.80
  -4  -9   9    1.50    0.70
  -4   9   9    0.80    0.80
  -3  -9   9    0.60    0.80
   3  -9  -9   -1.70    1.00
  -3  -9   9    0.50    0.60
   3  -9  -9   -1.10    0.50
  -3   9   9   -0.20    0.80
  -2  -9   9    2.30    0.70
  -2  -9   9   -0.20    1.30
   2  -9  -9    3.10    0.80
   2  -9  -9    2.60    0.70
  -2  -9   9    2.60    0.80
  -2   9   9    3.00    0.90
   1  -9  -9    7.00    1.10
   1  -9  -9   11.00    1.80
  -1  -9   9    9.70    1.40
  -1  -9   9    7.00    1.20
  -1  -9   9    8.00    1.70
  -1   9   9    8.20    1.30
   0  -9  -9  107.69    4.30
   0  -9   9  113.49    4.10
   0  -9   9  116.89    4.60
   0  -9   9  110.69    4.00
   0   9   9  114.59    4.40
  -1  -9  -9   89.29    3.40
  -1  -9  -9   81.89    3.40
   1  -9   9   86.99    3.80
   1  -9   9   84.19    3.30
   1   9   9   87.19    3.60
  -2  -9  -9    1.40    0.60
   2  -9   9   -0.10    0.50
  -2  -9  -9    0.30    0.50
   2  -9   9    0.20    0.80
   2   9   9    0.10    0.80
  -3  -9  -9    3.50    0.90
   3  -9   9    2.90    0.90
  -3  -9  -9    3.80    0.90
   3  -9   9    3.90    0.80
   3   9   9    6.70    1.50
   4  -9   9   13.50    1.00
  -4  -9  -9   10.80    1.00
  -4  -9  -9   11.40    1.00
   4  -9   9   13.00    1.40
  -4   9  -9   12.70    1.40
  -5  -9  -9    1.30    0.50
   5  -9   9    1.00    0.90
  -5  -9  -9    2.70    0.80
  -6  -9  -9    6.20    0.90
  -6  -9  -9    8.70    0.90
  -7  -9  -9    0.00    0.40
  11 -10  -9   20.70    1.10
  10 -10  -9    3.00    0.70
   9 -10  -9   13.60    1.00
  -9 -10   9   11.60    1.20
  -8 -10   9    3.90    1.10
   8 -10  -9    5.30    1.00
  -8  10   9    8.40    1.50
  -7 -10   9    1.30    0.70
   7 -10  -9    4.00    0.80
  -7  10   9    2.40    0.90
   6 -10  -9    3.80    0.90
  -6 -10   9    6.70    1.10
  -6 -10   9    5.80    1.10
  -6  10   9    5.60    1.30
   5 -10  -9    6.70    0.90
  -5 -10   9    7.60    1.10
  -5 -10   9    8.50    1.20
  -5  10   9    6.80    1.30
   4 -10  -9   64.49    2.70
  -4 -10   9   64.19    2.60
  -4 -10   9   65.99    2.60
   4 -10  -9   65.79    2.70
  -4  10   9   65.69    3.00
  -3 -10   9   39.80    2.00
   3 -10  -9   42.30    2.10
  -3 -10   9   45.50    2.00
   3 -10  -9   46.20    2.10
  -3  10   9   44.60    2.30
  -2 -10   9    1.10    0.50
   2 -10  -9    0.60    0.70
  -2 -10   9    2.90    1.40
   2 -10  -9    1.50    0.70
  -2  10   9    2.00    1.00
  -1 -10   9   10.10    1.10
   1 -10  -9   11.20    1.10
   1 -10  -9   11.90    1.10
  -1 -10   9    9.40    2.00
  -1  10   9   13.30    1.30
   0 -10   9   23.00    2.00
   0 -10  -9   21.50    1.40
   0 -10  -9   20.50    1.30
   0 -10   9   20.40    1.30
   0  10   9   21.80    1.60
  -1 -10  -9   17.00    1.30
   1 -10   9   16.90    1.70
  -1 -10  -9   17.60    1.30
   1 -10   9   16.20    1.10
   1  10   9   16.30    1.50
   2 -10   9    9.40    1.40
  -2 -10  -9    8.80    1.00
   2 -10   9   10.70    0.90
  -2 -10  -9   10.20    0.90
   2  10   9   12.40    1.60
   3 -10   9   14.10    1.50
   3 -10   9   13.50    0.90
  -3 -10  -9   13.90    1.00
  -3 -10  -9   13.60    1.00
  -4 -10  -9    9.10    0.80
  -4 -10  -9   11.20    0.80
  -5 -10  -9   31.50    1.40
  -5 -10  -9   31.80    1.40
   8 -11  -9    2.20    0.60
   7 -11  -9    0.60    0.50
   6 -11  -9    1.20    0.50
  -6  11   9   -1.10    0.80
   5 -11  -9    1.00    0.50
  -5  11   9    0.50    0.80
   4 -11  -9    1.50    0.50
  -4  11   9    1.70    0.80
   3 -11  -9   33.60    1.60
  -3  11   9   36.40    1.90
  -2 -11   9    1.30    0.60
   2 -11  -9    1.10    0.80
   2 -11  -9    2.20    0.70
  -2  11   9    3.30    1.10
   1 -11  -9   -0.20    0.60
  -1 -11   9    0.90    0.60
   1 -11  -9   -0.10    0.40
  -1  11   9    0.50    0.90
   0 -11  -9    3.30    0.90
   0 -11  -9    3.30    0.70
   0 -11   9    4.90    0.80
  -1 -11  -9    4.60    0.80
   1 -11   9    4.70    0.80
  -1 -11  -9    4.30    0.80
  -2 -11  -9    3.30    0.70
  -2 -11  -9    3.40    0.60
  -3 -11  -9   -0.30    0.40
  -3 -11  -9   -0.80    0.50
   3 -12  -9    4.20    0.60
 -17   0  10    0.90    0.60
  17   0 -10    0.20    0.60
  16   0 -10    1.00    0.50
  16   0 -10   -0.50    0.70
 -16   0  10    0.60    0.50
 -15   0  10    3.50    1.00
 -15   0  10    2.10    1.10
  15   0 -10    3.10    0.90
 -14   0  10   86.19    3.70
 -14   0  10   96.39    3.80
  14   0 -10   93.99    3.70
 -13   0  10   52.79    2.70
  13   0 -10   47.00    2.50
 -13   0  10   48.50    2.60
 -12   0  10   95.99    4.10
  12   0 -10   96.79    4.00
 -12   0  10   98.39    4.00
 -11   0  10  102.49    4.20
  11   0 -10  104.79    4.20
 -11   0  10  107.99    4.30
 -10   0  10    1.40    0.80
 -10   0  10    0.60    0.90
  -9   0  10  144.69    5.40
   9   0 -10  145.79    5.30
  -9   0  10  154.88    5.40
  -9   0  10  140.39    5.40
   8   0 -10  324.77   10.60
  -8   0  10  318.87   10.60
  -8   0  10  332.47   10.60
  -7   0  10   23.60    2.20
  -7   0  10   23.40    1.90
   7   0 -10   19.80    2.30
  -6   0  10   54.89    2.50
  -6   0  10   48.40    2.90
  -6   0  10   51.79    2.70
  -5   0  10    1.40    1.10
  -5   0  10   -0.60    0.70
  -4   0  10  222.28    7.30
  -3   0  10  293.17    9.40
  -2   0  10  121.19    4.20
   2   0 -10  106.99    4.20
  -1   0  10   49.99    2.20
   1   0 -10   40.80    2.50
  -1   0  10   48.30    2.40
   0   0  10    1.20    0.60
   0   0 -10   -0.20    1.20
   0   0  10    1.20    0.90
   1   0  10   19.30    1.50
   1   0  10   20.50    1.70
   2   0  10  118.69    4.50
   3   0  10   30.80    1.90
   4   0  10    1.10    0.60
   5   0  10  107.09    4.10
  -5   0 -10  100.39    3.90
   6   0  10   21.60    1.70
  -6   0 -10   22.10    1.50
  -7   0 -10  181.38    6.10
   7   0  10  170.98    6.20
  -8   0 -10    0.30    0.60
   8   0  10   -0.70    1.20
  -9   0 -10    2.80    0.60
 -10   0 -10   31.30    1.50
 -11   0 -10    5.20    0.70
  17  -1 -10   80.19    2.90
 -17  -1  10   77.29    2.80
  17   1 -10   71.99    2.80
 -17   1  10   81.19    3.00
 -16  -1  10   43.30    2.00
  16  -1 -10   40.60    1.90
 -16  -1  10   40.70    2.00
 -16   1  10   41.70    2.00
  16   1 -10   41.90    2.00
 -15  -1  10  188.08    6.30
 -15  -1  10  188.48    6.40
  15  -1 -10  185.68    6.40
  15  -1 -10  193.48    6.20
  15   1 -10  183.28    6.30
 -15   1  10  184.38    6.50
 -14  -1  10   45.90    2.40
  14  -1 -10   48.80    2.60
 -14  -1  10   40.60    2.60
 -14   1  10   54.09    3.00
 -13  -1  10    2.30    0.90
 -13  -1  10    1.50    0.80
  13  -1 -10    2.20    0.80
 -13  -1  10   -0.10    0.70
  13   1 -10    0.90    0.70
 -13   1  10   -0.50    0.70
 -12  -1  10   49.60    2.60
  12  -1 -10   44.90    2.40
 -12  -1  10   43.80    2.40
 -12  -1  10   45.00    2.60
 -12   1  10   44.60    2.50
  12   1 -10   49.50    2.50
 -11  -1  10  105.29    4.20
  11  -1 -10  104.99    4.20
 -11  -1  10   99.49    4.10
 -11  -1  10  100.19    4.20
  11   1 -10  105.19    4.10
 -11   1  10  104.29    4.20
 -10  -1  10   16.90    1.80
 -10  -1  10   15.50    1.50
  10  -1 -10   15.10    1.70
 -10  -1  10   15.10    1.60
  10   1 -10   15.10    1.80
 -10   1  10   15.60    1.70
   9  -1 -10    2.80    1.00
  -9  -1  10    4.10    1.30
  -9  -1  10    1.70    1.00
   9   1 -10    3.20    1.10
  -9   1  10    2.00    0.90
  -8  -1  10    5.80    1.30
  -8  -1  10    3.20    1.10
  -8  -1  10    3.10    0.90
   8  -1 -10    4.70    1.10
  -8   1  10    4.30    1.10
   8   1 -10    1.60    1.30
  -7  -1  10  161.08    5.60
  -7  -1  10  152.18    5.50
  -7  -1  10  162.38    5.60
   7  -1 -10  144.49    5.60
  -7   1  10  155.18    5.60
  -6  -1  10    5.90    1.60
   6  -1 -10   -0.10    1.30
  -6  -1  10    1.60    0.90
  -6   1  10    3.10    1.20
  -6   1  10    1.70    0.90
  -5  -1  10   54.39    2.40
  -5  -1  10   53.29    2.60
  -5  -1  10   50.89    2.70
  -5   1  10   53.49    2.40
  -4  -1  10    7.60    1.70
  -4  -1  10   11.20    1.20
  -4  -1  10    8.10    1.70
  -4   1  10   11.40    1.20
  -3  -1  10  176.68    6.50
   3  -1 -10  192.18    6.50
  -3  -1  10  191.78    6.50
  -3  -1  10  199.48    6.40
  -3   1  10  195.08    6.40
   2  -1 -10    8.30    1.40
  -2  -1  10    9.90    2.00
  -2  -1  10    7.40    1.50
  -2  -1  10    6.70    1.00
  -2   1  10    7.70    1.00
  -1  -1  10    0.70    0.50
  -1  -1  10    2.20    1.20
   1  -1 -10    0.40    0.90
  -1  -1  10    1.30    0.80
  -1   1  10   -0.10    0.50
   0  -1  10    2.70    1.20
   0  -1 -10    2.20    1.00
   0  -1  10    4.10    1.20
   0  -1  10    2.90    0.90
   0   1  10    2.10    1.10
   0   1  10    2.70    0.90
  -1  -1 -10  152.08    5.60
   1  -1  10  152.08    5.60
   1  -1  10  162.88    5.50
   1  -1  10  158.48    5.60
   1   1  10  166.28    5.60
   2  -1  10   23.90    1.60
  -2  -1 -10   21.20    2.10
   2  -1  10   23.10    1.80
   2   1  10   22.30    1.60
   3  -1  10  153.18    5.50
   3   1  10  149.99    5.50
   4  -1  10  130.99    4.90
  -4  -1 -10  133.79    4.70
   4   1  10  124.79    4.80
  -5  -1 -10   54.29    2.50
   5  -1  10   57.99    3.00
   5   1  10   57.89    2.70
   6  -1  10   17.30    1.60
  -6  -1 -10   18.50    1.50
   6   1  10   17.00    1.60
  -6   1 -10   17.20    1.40
   7  -1  10   30.40    2.10
  -7  -1 -10   33.90    1.90
  -7   1 -10   34.70    1.80
   7   1  10   29.00    2.00
   8  -1  10    5.20    1.60
  -8  -1 -10    3.60    1.00
  -8   1 -10    3.10    0.90
  -9  -1 -10   12.60    1.10
  -9   1 -10   12.10    1.20
 -10  -1 -10    7.10    0.90
 -10   1 -10    7.80    0.90
 -11  -1 -10   34.40    1.50
 -11   1 -10   36.40    1.50
 -17  -2  10    2.10    0.80
 -17  -2  10    2.30    0.60
  17  -2 -10    3.90    0.70
  17   2 -10    4.40    0.70
 -17   2  10    2.90    0.70
 -16  -2  10   10.80    1.20
  16  -2 -10   12.40    1.00
 -16  -2  10   10.80    1.10
 -16   2  10   10.30    1.00
  16   2 -10   11.30    1.00
  15  -2 -10   11.90    1.30
 -15  -2  10   16.10    1.30
 -15  -2  10   13.00    1.30
 -15   2  10   14.80    1.30
  15   2 -10   13.10    1.20
 -14  -2  10   17.20    1.60
 -14  -2  10   15.90    1.40
 -14  -2  10   16.50    1.50
  14  -2 -10   16.50    1.40
  14  -2 -10   18.00    1.50
 -14   2  10   18.80    1.60
  14   2 -10   16.80    1.50
 -13  -2  10  170.18    6.00
 -13  -2  10  163.58    6.00
  13  -2 -10  161.98    6.00
 -13  -2  10  166.58    6.00
 -13   2  10  172.38    6.10
  13   2 -10  169.58    5.90
  12  -2 -10   31.90    2.00
 -12  -2  10   30.80    2.10
 -12  -2  10   30.80    2.00
 -12  -2  10   31.60    2.00
 -12   2  10   32.80    2.10
 -11  -2  10    3.60    0.90
 -11  -2  10    4.10    1.00
  11  -2 -10    4.30    1.00
 -11  -2  10    4.70    1.30
 -11   2  10    4.90    1.40
  10  -2 -10   81.59    3.40
 -10  -2  10   76.49    3.40
 -10  -2  10   71.79    3.30
 -10  -2  10   78.79    3.40
 -10   2  10   75.79    3.40
  -9  -2  10   36.00    2.20
   9  -2 -10   28.70    3.30
  -9  -2  10   33.20    2.90
  -9  -2  10   37.00    2.20
  -9   2  10   35.50    2.30
   8  -2 -10    6.70    1.50
  -8  -2  10   12.10    1.50
  -8  -2  10    9.90    1.40
  -8  -2  10    9.60    1.50
  -8   2  10    8.90    1.80
  -7  -2  10   67.19    2.90
  -7  -2  10   67.49    3.00
   7  -2 -10   60.99    3.00
  -7  -2  10   69.39    2.90
  -7   2  10   63.89    2.90
  -7   2  10   59.89    3.20
  -6  -2  10    9.10    1.50
  -6  -2  10    6.70    1.50
  -6  -2  10    7.30    1.40
   6  -2 -10    7.60    1.80
  -6   2  10   10.20    1.40
  -6   2  10    7.20    1.60
  -5  -2  10   60.39    2.80
  -5  -2  10   61.09    2.90
  -5  -2  10   65.09    2.90
  -5  -2  10   60.59    3.00
   5  -2 -10   67.49    2.80
   5  -2 -10   55.69    3.20
  -5   2  10   64.99    2.70
   4  -2 -10   12.70    1.40
  -4  -2  10   12.10    1.50
  -4  -2  10   12.50    1.50
  -4  -2  10   14.40    1.30
  -4   2  10   11.10    1.20
  -3  -2  10   64.19    2.70
  -3  -2  10   62.39    2.80
   3  -2 -10   61.29    2.80
  -3  -2  10   61.99    2.80
  -3   2  10   67.49    2.80
   2  -2 -10   10.70    1.40
  -2  -2  10    9.70    1.40
  -2  -2  10    9.60    1.10
  -2  -2  10    9.70    1.50
  -2   2  10    9.80    1.10
   1  -2 -10  129.99    4.60
  -1  -2  10  119.69    4.60
  -1  -2  10  126.09    4.60
  -1  -2  10  128.09    4.60
  -1   2  10  130.29    4.60
   0  -2  10   11.90    1.30
   0  -2  10   13.80    1.60
   0  -2 -10   13.20    1.50
   0  -2  10   11.20    1.10
   0   2  10   10.20    1.10
  -1  -2 -10   31.80    2.00
   1  -2  10   30.20    1.90
   1  -2  10   32.00    2.10
   1  -2  10   29.70    1.80
   1   2  10   30.30    1.80
   2  -2  10   89.79    3.50
   2  -2  10   90.59    3.60
  -2  -2 -10   90.89    3.70
   2  -2  10   89.49    3.60
   2   2  10   91.89    3.60
   3  -2  10  174.18    6.20
  -3  -2 -10  168.38    6.10
   3  -2  10  170.48    6.00
  -3  -2 -10  173.88    6.00
   3   2  10  181.78    6.20
   4  -2  10  152.88    5.60
   4  -2  10  151.38    5.40
  -4  -2 -10  150.68    5.60
  -4  -2 -10  157.08    5.40
   4   2  10  156.88    5.60
   5  -2  10   -0.50    0.90
   5  -2  10    0.50    0.70
   5   2  10    0.70    0.80
   6  -2  10   41.80    2.30
  -6  -2 -10   40.30    2.20
   6   2  10   38.30    2.20
  -6   2 -10   41.70    2.10
  -7  -2 -10  162.68    5.80
   7  -2  10  160.38    5.90
   7   2  10  163.28    5.90
  -7   2 -10  168.98    5.70
  -8  -2 -10  141.59    4.90
   8  -2  10  140.19    5.20
  -8   2 -10  135.89    4.90
  -9  -2 -10   11.00    1.10
  -9   2 -10    9.90    1.00
 -10  -2 -10    1.90    0.60
 -10   2 -10    0.80    0.40
 -11   2 -10   19.60    1.00
 -17  -3  10   24.50    1.30
 -17  -3  10   27.80    1.30
  17  -3 -10   28.90    1.30
 -17   3  10   26.40    1.30
  17   3 -10   29.50    1.30
 -16  -3  10   45.20    2.00
  16  -3 -10   47.00    2.00
 -16  -3  10   43.70    1.90
  16   3 -10   46.30    1.90
 -16   3  10   47.70    2.10
 -15  -3  10    3.90    1.00
 -15  -3  10    2.10    0.70
  15  -3 -10    2.80    0.90
 -15   3  10    3.90    1.00
  15   3 -10    4.30    0.90
 -14  -3  10   21.50    1.60
  14  -3 -10   21.80    1.60
 -14  -3  10   23.00    1.60
 -14  -3  10   22.20    1.60
 -14   3  10   22.30    1.70
  14   3 -10   23.00    1.60
  13  -3 -10    7.50    1.20
  13  -3 -10    7.40    1.40
 -13  -3  10    8.00    1.20
 -13  -3  10   10.10    1.20
 -13  -3  10    6.70    1.30
 -13   3  10    6.40    1.40
 -12  -3  10  117.39    4.70
  12  -3 -10  122.19    4.50
 -12  -3  10  118.39    4.70
  12  -3 -10  125.19    4.70
 -12  -3  10  120.09    4.70
 -12   3  10  123.09    4.70
  11  -3 -10    0.80    0.80
  11  -3 -10    0.30    0.80
 -11  -3  10    2.20    0.80
 -11  -3  10    1.60    0.90
 -11  -3  10    1.50    0.80
 -11   3  10    1.10    0.90
  10  -3 -10    0.50    0.80
  10  -3 -10   -0.40    0.70
 -10  -3  10    0.10    0.80
 -10  -3  10    0.90    0.80
 -10  -3  10   -0.20    0.70
 -10   3  10   -1.00    0.90
  -9  -3  10    9.90    1.40
  -9  -3  10   10.20    1.40
   9  -3 -10    9.10    1.50
   9  -3 -10    7.70    1.40
  -9  -3  10   13.20    1.50
  -9   3  10    8.70    1.80
  -8  -3  10  198.38    7.20
   8  -3 -10  221.18    7.20
  -8   3  10  204.48    7.10
  -8   3  10  194.28    7.10
  -7  -3  10    1.70    0.70
  -7  -3  10   -1.30    0.80
  -7  -3  10    1.40    0.90
   7  -3 -10    0.70    0.80
  -7   3  10    0.20    0.80
   6  -3 -10   14.00    1.80
  -6  -3  10   13.70    1.70
   6  -3 -10   15.40    1.40
  -6  -3  10   16.00    1.60
  -6  -3  10   14.30    1.50
  -6   3  10   12.30    1.40
  -5  -3  10  376.66   11.60
   5  -3 -10  366.66   11.50
  -5  -3  10  355.96   11.60
  -5  -3  10  362.56   11.60
   5  -3 -10  354.76   11.60
  -5  -3  10  350.76   11.40
  -5   3  10  363.36   11.60
  -4  -3  10   13.50    1.40
   4  -3 -10   15.60    1.50
   4  -3 -10   17.10    2.00
  -4  -3  10   16.10    1.50
  -4  -3  10   14.50    1.50
  -4   3  10   15.90    1.40
   3  -3 -10   -0.10    0.70
  -3  -3  10    0.20    0.80
   3  -3 -10    0.40    1.40
  -3  -3  10    1.70    0.70
  -3  -3  10    0.90    0.80
  -3   3  10    0.10    0.60
  -2  -3  10    0.60    0.60
  -2  -3  10    1.40    0.80
  -2  -3  10    0.80    0.70
   2  -3 -10    1.40    0.80
  -1  -3  10  350.96   11.80
   1  -3 -10  371.06   11.80
  -1  -3  10  372.16   11.70
  -1  -3  10  378.76   11.70
  -1   3  10  373.86   11.80
   0  -3  10   63.69    2.70
   0  -3  10   62.99    2.70
   0  -3 -10   59.69    2.80
   0  -3  10   61.79    2.70
   0   3  10   59.29    2.70
   1  -3  10  226.28    7.60
   1  -3  10  227.98    8.10
   1  -3  10  240.28    7.70
  -1  -3 -10  230.38    7.80
   1   3  10  234.88    7.80
   2  -3  10  252.57    8.40
  -2  -3 -10  249.68    8.70
   2  -3  10  249.78    8.60
   2  -3  10  271.07    8.70
   2   3  10  264.87    8.60
  -3  -3 -10  500.95   16.00
   3  -3  10  516.85   15.90
   3  -3  10  512.25   15.90
   3  -3  10  522.45   16.30
   3   3  10  511.15   16.10
  -4  -3 -10  289.87    9.50
   4  -3  10  299.17   10.00
   4  -3  10  278.67    9.40
   4   3  10  299.87    9.60
  -5  -3 -10   20.50    1.80
   5  -3  10   20.40    1.70
  -5  -3 -10   17.70    1.90
   5  -3  10   21.70    1.70
   5   3  10   20.20    1.60
   6  -3  10   17.10    1.60
  -6  -3 -10   16.70    1.70
   6  -3  10   18.60    1.50
   6   3  10   15.60    1.60
   7  -3  10   21.50    1.80
  -7  -3 -10   21.60    1.70
  -7   3 -10   21.90    1.40
   8  -3  10    0.10    1.60
  -8  -3 -10    1.00    0.80
  -8   3 -10    1.20    0.50
  -9  -3 -10   51.79    2.50
  -9   3 -10   46.30    2.00
 -10   3 -10   11.10    0.90
 -16  -4  10   20.60    1.20
 -16  -4  10   22.90    1.40
  16  -4 -10   22.40    1.20
 -16   4  10   20.80    1.20
  16   4 -10   20.40    1.20
  15  -4 -10    0.50    0.50
 -15  -4  10    0.00    0.50
 -15  -4  10    0.00    0.50
 -15  -4  10    0.10    0.50
  15   4 -10   -0.10    0.60
 -15   4  10    1.20    0.60
 -14  -4  10   -0.50    0.60
 -14  -4  10    0.90    0.60
  14  -4 -10    0.60    0.60
 -14  -4  10   -0.60    0.60
  14   4 -10    0.80    0.70
 -14   4  10   -0.60    0.60
 -13  -4  10  114.69    4.80
  13  -4 -10  106.29    5.40
 -13  -4  10  117.39    4.80
 -13  -4  10  120.99    4.50
 -13   4  10  121.59    4.50
 -12  -4  10   41.20    2.30
 -12  -4  10   40.60    2.30
  12  -4 -10   43.50    2.30
  12  -4 -10   43.30    2.30
 -12  -4  10   38.80    2.30
 -12   4  10   41.90    2.40
 -11  -4  10    0.90    0.80
  11  -4 -10    0.20    0.80
 -11  -4  10    1.00    0.80
  11  -4 -10   -0.10    0.80
 -11  -4  10    1.30    0.80
 -11   4  10    0.50    1.00
  10  -4 -10   71.69    3.10
 -10  -4  10   67.19    3.20
  10  -4 -10   70.99    3.20
 -10  -4  10   70.99    3.20
 -10  -4  10   68.29    3.20
 -10   4  10   69.99    3.30
   9  -4 -10  161.08    5.70
  -9  -4  10  158.58    5.80
  -9  -4  10  160.38    5.80
  -9  -4  10  163.88    5.80
   9  -4 -10  161.08    5.90
  -9   4  10  151.38    5.80
   8  -4 -10  206.78    7.10
  -8  -4  10  202.68    7.20
  -8  -4  10  215.28    7.20
  -8  -4  10  202.98    7.20
   8  -4 -10  212.08    7.30
  -8   4  10  211.78    7.20
  -7  -4  10    7.20    2.10
  -7  -4  10   11.60    1.50
   7  -4 -10   11.50    1.40
  -7  -4  10   12.50    1.40
  -7   4  10   15.20    1.60
   6  -4 -10  109.99    4.30
   6  -4 -10  116.89    4.40
  -6  -4  10  110.39    4.30
  -6  -4  10  108.19    4.30
  -6  -4  10  112.69    4.30
  -6   4  10  111.19    4.30
  -5  -4  10    1.10    0.70
  -5  -4  10    2.40    1.10
   5  -4 -10    0.30    0.70
   5  -4 -10    0.00    0.90
  -5  -4  10    1.20    0.80
  -5   4  10    1.10    0.80
   4  -4 -10   66.79    3.10
  -4  -4  10   64.49    3.00
   4  -4 -10   67.99    2.90
  -4  -4  10   67.29    3.00
  -4  -4  10   65.99    2.90
  -4   4  10   70.79    3.00
  -3  -4  10   17.90    1.50
  -3  -4  10   20.10    1.60
   3  -4 -10   19.30    1.50
  -3  -4  10   20.00    1.60
   3  -4 -10   19.30    1.90
  -3   4  10   18.90    1.50
  -2  -4  10    8.60    1.30
   2  -4 -10    8.10    1.30
  -2  -4  10    9.40    1.30
  -2  -4  10    9.60    1.20
   2  -4 -10   11.10    1.80
  -2   4  10    7.80    1.20
   1  -4 -10  249.18    8.50
  -1  -4  10  256.07    8.50
  -1  -4  10  248.08    8.40
  -1  -4  10  260.37    8.40
   1  -4 -10  255.17    8.40
  -1   4  10  260.87    8.60
   0  -4  10   54.29    2.50
   0  -4 -10   48.00    2.80
   0  -4 -10   53.59    2.50
   0  -4  10   54.29    2.60
   0  -4  10   48.70    2.60
   0   4  10   51.49    2.50
  -1  -4 -10   41.70    2.30
   1  -4  10   47.00    2.30
   1  -4  10   46.20    2.40
   1  -4  10   43.00    2.20
   1   4  10   45.90    2.30
   2  -4  10   16.80    1.40
   2  -4  10   15.50    1.40
   2  -4  10   15.40    1.50
  -2  -4 -10   15.70    1.50
   2   4  10   15.80    1.40
  -3  -4 -10   29.00    1.90
   3  -4  10   31.30    2.00
   3  -4  10   29.20    1.80
   3  -4  10   29.90    1.80
   3   4  10   34.90    2.00
   4  -4  10  219.78    7.30
   4  -4  10  214.38    7.60
  -4  -4 -10  227.38    7.50
   4   4  10  213.98    7.40
   5  -4  10    1.40    0.70
  -5  -4 -10    0.90    0.80
   5  -4  10    0.80    0.70
   5   4  10    2.30    0.80
  -6  -4 -10    6.30    1.10
   6  -4  10    5.40    1.20
   6  -4  10    5.70    1.10
   6   4  10    5.70    1.50
   7  -4  10   31.00    2.00
  -7  -4 -10   34.50    2.90
  -7   4 -10   32.40    1.90
   8  -4  10   15.60    1.70
  -8   4 -10   13.00    1.10
  -9   4 -10    7.30    0.90
 -10   4 -10   28.70    1.30
 -16  -5  10    1.00    0.40
  16  -5 -10    0.20    0.40
 -15  -5  10   25.90    1.40
  15  -5 -10   22.90    1.30
 -15  -5  10   23.60    1.50
 -15  -5  10   25.30    1.40
  15   5 -10   24.90    1.40
 -15   5  10   26.60    1.50
 -14  -5  10    8.20    1.00
  14  -5 -10    6.90    1.00
 -14  -5  10    8.50    0.90
 -14  -5  10   10.00    1.10
 -14   5  10    8.80    1.30
  14   5 -10    9.10    1.10
 -13  -5  10    2.20    0.70
  13  -5 -10    0.40    0.60
 -13  -5  10    1.60    0.60
 -13  -5  10    1.30    0.70
 -13   5  10    2.70    0.80
 -12  -5  10   27.50    1.80
 -12  -5  10   21.10    2.50
 -12  -5  10   27.60    1.80
  12  -5 -10   25.30    1.80
 -12   5  10   28.60    2.00
 -11  -5  10    4.40    1.00
 -11  -5  10    3.60    1.10
 -11  -5  10    4.20    1.30
  11  -5 -10    3.80    1.00
  11  -5 -10    6.40    1.20
 -11   5  10    3.70    1.10
 -10  -5  10   18.00    1.60
  10  -5 -10   16.40    1.60
 -10  -5  10   17.50    1.60
 -10  -5  10   17.70    1.60
  10  -5 -10   20.10    1.60
 -10   5  10   18.10    2.20
  -9  -5  10    7.50    1.30
   9  -5 -10    9.20    1.40
  -9  -5  10    6.40    1.30
  -9  -5  10    6.80    1.40
   9  -5 -10    6.40    1.40
  -9   5  10    6.80    1.90
  -8  -5  10  717.53   22.00
   8  -5 -10  705.23   22.00
   8  -5 -10  699.13   22.10
  -8  -5  10  706.93   22.00
  -8  -5  10  699.13   22.00
  -8   5  10  747.43   22.10
  -7  -5  10    7.00    1.30
   7  -5 -10    6.00    1.30
   7  -5 -10    3.30    0.90
  -7  -5  10    5.60    1.20
  -7  -5  10    6.60    1.40
  -7   5  10    6.30    1.50
   6  -5 -10  144.89    5.30
  -6  -5  10  137.79    5.20
  -6  -5  10  137.99    5.20
   6  -5 -10  143.09    5.20
  -6  -5  10  149.39    5.30
  -6   5  10  147.39    5.40
  -5  -5  10   13.90    2.10
   5  -5 -10   12.50    1.40
  -5  -5  10   16.70    1.50
  -5  -5  10   15.60    1.50
   5  -5 -10   13.40    1.60
  -5   5  10   14.80    1.50
  -4  -5  10  425.86   13.90
  -4  -5  10  434.76   13.90
   4  -5 -10  446.26   13.90
   4  -5 -10  424.16   14.10
  -4  -5  10  457.65   14.00
  -4   5  10  454.05   14.10
  -3  -5  10   53.79    2.60
  -3  -5  10   53.29    2.60
   3  -5 -10   54.69    2.50
   3  -5 -10   52.59    2.70
  -3  -5  10   50.89    2.50
  -3   5  10   54.19    2.70
  -2  -5  10  142.99    5.10
   2  -5 -10  145.09    5.20
  -2  -5  10  139.89    5.10
  -2  -5  10  142.59    5.30
   2  -5 -10  139.99    5.10
  -2   5  10  144.79    5.30
  -1  -5  10    4.70    1.10
  -1  -5  10    6.90    1.30
   1  -5 -10    4.20    1.10
  -1  -5  10    4.40    0.90
   1  -5 -10    1.80    1.20
  -1   5  10    3.60    1.10
   0  -5  10    8.90    1.30
   0  -5  10    9.70    1.30
   0  -5  10   10.40    1.20
   0  -5 -10    8.70    1.30
   0  -5 -10   13.00    1.70
   0   5  10   11.00    1.30
   1  -5  10    6.30    1.10
  -1  -5 -10    3.60    1.20
  -1  -5 -10    5.90    1.20
   1  -5  10    6.80    1.30
   1  -5  10    5.30    1.10
   1   5  10    8.10    1.20
   2  -5  10   87.59    3.50
   2  -5  10   90.99    3.90
  -2  -5 -10   89.29    3.60
   2  -5  10   85.19    3.50
  -2  -5 -10   87.79    3.60
   2   5  10   93.69    3.70
   3  -5  10   27.00    1.70
  -3  -5 -10   28.40    1.90
   3  -5  10   27.50    1.70
   3  -5  10   25.90    1.90
   3   5  10   27.20    1.80
  -4  -5 -10    1.10    0.70
   4  -5  10    0.80    0.60
   4  -5  10    0.40    0.70
   4   5  10   -0.40    0.70
  -5  -5 -10    2.40    0.80
   5  -5  10    3.60    0.90
   5  -5  10    3.00    0.90
   5   5  10    1.80    0.80
   6  -5  10   38.00    2.20
  -6  -5 -10   35.70    2.00
   6  -5  10   36.40    1.80
   7  -5  10    9.30    1.40
  -7  -5 -10    5.80    1.30
  -7   5 -10    7.10    0.90
   8  -5  10   -0.40    1.00
  -8   5 -10    0.50    0.50
  -9   5 -10    5.90    0.70
  -9   5 -10    6.30    1.20
  15  -6 -10    4.10    0.70
 -15  -6  10    3.80    0.70
 -14  -6  10    0.90    0.50
 -14  -6  10    0.70    0.60
  14  -6 -10    1.10    0.50
 -14  -6  10    1.50    0.50
  14   6 -10    0.50    0.80
 -13  -6  10    8.50    1.00
 -13  -6  10   10.20    1.10
  13  -6 -10   10.70    1.10
 -13  -6  10    8.80    1.00
 -13   6  10   10.10    1.80
  12  -6 -10   31.90    1.90
 -12  -6  10   31.30    1.80
 -12  -6  10   32.50    1.90
 -12  -6  10   32.10    1.80
  11  -6 -10   12.30    1.30
 -11  -6  10   15.60    1.40
 -11  -6  10   17.50    1.40
 -10  -6  10    2.00    0.70
 -10  -6  10    0.00    0.60
  10  -6 -10    1.60    0.70
  10  -6 -10    1.80    0.90
 -10  -6  10    1.20    0.80
  -9  -6  10  120.89    4.50
  -9  -6  10  120.79    4.50
  -9  -6  10  116.99    4.50
   9  -6 -10  121.99    4.60
   9  -6 -10  115.29    4.40
  -9   6  10  112.19    4.70
   8  -6 -10    3.60    0.90
  -8  -6  10    4.40    1.40
  -8  -6  10    2.30    0.80
   8  -6 -10    4.10    1.30
  -8  -6  10    4.30    1.20
  -8   6  10    5.20    1.20
  -7  -6  10   61.89    2.90
   7  -6 -10   60.19    2.80
   7  -6 -10   64.69    3.00
  -7  -6  10   62.69    2.90
  -7  -6  10   63.59    2.90
  -7   6  10   65.39    3.10
   6  -6 -10  456.85   14.80
   6  -6 -10  458.95   14.70
  -6  -6  10  461.85   14.70
  -6  -6  10  482.05   14.70
  -6  -6  10  456.95   14.70
  -6   6  10  474.45   14.90
   5  -6 -10   25.90    1.80
  -5  -6  10   24.80    1.80
  -5  -6  10   27.90    1.80
   5  -6 -10   25.70    1.90
  -5   6  10   26.90    1.90
   4  -6 -10    8.20    1.40
  -4  -6  10    9.80    1.30
  -4  -6  10    8.10    1.30
   4  -6 -10    7.60    1.30
  -4  -6  10    9.60    1.90
  -4   6  10    8.10    1.40
  -3  -6  10   61.49    3.00
  -3  -6  10   55.19    2.70
   3  -6 -10   55.49    2.70
  -3  -6  10   59.19    2.70
   3  -6 -10   59.89    2.80
  -3   6  10   61.59    2.90
  -2  -6  10   24.80    1.90
   2  -6 -10   23.30    1.80
  -2  -6  10   21.70    1.60
   2  -6 -10   23.00    1.70
  -2  -6  10   23.00    1.70
  -2   6  10   23.70    1.80
  -1  -6  10   18.50    1.60
[truncated: 159,529 more chars]
