# Supplementary material for: Crystal structure and Hirshfeld surface analysis of ethyl (3E)-5-(4-fluoro­phen­yl)3-{[(4-meth­oxy­phen­yl)formamido]­imino}-7-methyl-2H,3H,5H-[1,3]thia­zolo[3,2-a]pyrimidine-6-carboxyl­ate 0.25-hydrate
Source: Acta Crystallogr E Crystallogr Commun. 2022 Aug 9;78(Pt 9):880–4. doi: 10.1107/S2056989022006041 (PMC9443807; doi:10.1107/S2056989022006041)
Supplement: Supplementary file 2 [file e-78-00880-Isup2.hkl]

data_I                                                                          
_shelx_title ' SKM263_0m_a.res in P2(1)/c'                                      
_shelx_refln_list_code          4                                               
_shelx_F_calc_maximum      257.90                                               
_exptl_crystal_F_000      1018.00                                               
_reflns_d_resolution_high  0.8003                                               
                                                                                
loop_                                                                           
 _space_group_symop_operation_xyz                                               
 'x, y, z'                                                                      
 '-x, y+1/2, -z+1/2'                                                            
 '-x, -y, -z'                                                                   
 'x, -y-1/2, z-1/2'                                                             
                                                                                
_cell_length_a    14.4316                                                       
_cell_length_b    10.8518                                                       
_cell_length_c    15.5940                                                       
_cell_angle_alpha  90.000                                                       
_cell_angle_beta  109.941                                                       
_cell_angle_gamma  90.000                                                       
                                                                                
_shelx_F_squared_multiplier     1.000                                           
                                                                                
loop_                                                                           
 _refln_index_h                                                                 
 _refln_index_k                                                                 
 _refln_index_l                                                                 
 _refln_F_squared_calc                                                          
 _refln_F_squared_meas                                                          
 _refln_F_squared_sigma                                                         
 _refln_observed_status                                                         
   1   0   0      15236.50      14720.04       573.28 o                         
   2   0   0       1021.00        938.16        37.59 o                         
   3   0   0      14531.03      14313.60       303.62 o                         
   4   0   0      17520.41      16442.85       491.43 o                         
   5   0   0       4423.87       4692.44        99.51 o                         
   6   0   0       5841.63       5996.38       127.40 o                         
   7   0   0        273.89        262.20        12.32 o                         
   9   0   0       1456.07       1383.62        26.55 o                         
  10   0   0       1036.44       1029.07        20.72 o                         
  11   0   0       1119.26       1104.36        27.25 o                         
  12   0   0       1445.68       1577.03        38.30 o                         
  13   0   0        408.87        381.31        12.23 o                         
  14   0   0        341.29        312.56        10.37 o                         
  15   0   0        827.91        903.14        17.76 o                         
  16   0   0        152.53        165.29         8.79 o                         
   1   1   0       3395.90       3289.76        81.48 o                         
   2   1   0       1384.09       1294.59        19.67 o                         
   3   1   0       3173.10       2820.78        61.99 o                         
   4   1   0      12439.47      12743.25       191.58 o                         
   5   1   0       2115.32       1945.28        30.04 o                         
   6   1   0        607.51        635.69        11.16 o                         
   7   1   0       5081.37       5349.28       114.36 o                         
   8   1   0       1342.20       1273.45        30.64 o                         
   9   1   0          9.27          9.65         4.83 o                         
  10   1   0         21.76         22.03         2.56 o                         
  11   1   0        378.24        357.30         8.40 o                         
  12   1   0       1227.33       1289.62        22.07 o                         
  13   1   0        218.76        274.25         6.39 o                         
  14   1   0       1045.64       1024.95        16.11 o                         
  15   1   0        619.67        630.95        12.80 o                         
  16   1   0        723.00        783.47        19.61 o                         
   0   2   0       2317.06       2335.47        70.25 o                         
   1   2   0       5528.14       5156.55       109.19 o                         
   2   2   0         73.86         63.51         3.30 o                         
   3   2   0       5608.04       5136.06       145.79 o                         
   4   2   0          5.01         10.41         1.55 o                         
   5   2   0       1068.94       1060.85        19.87 o                         
   6   2   0        367.65        368.16        10.51 o                         
   7   2   0       1511.51       1531.53        42.16 o                         
   8   2   0        759.42        693.63        17.87 o                         
   9   2   0        795.67        817.12        14.62 o                         
  10   2   0        226.17        209.08         5.16 o                         
  11   2   0         28.01         29.91         3.73 o                         
  12   2   0       1104.82       1109.75        15.73 o                         
  13   2   0        391.71        422.26         9.16 o                         
  14   2   0         63.77         56.48         8.07 o                         
  15   2   0         74.20         79.20         4.16 o                         
  16   2   0          9.78         11.46         2.06 o                         
   1   3   0        322.74        331.71         7.00 o                         
   2   3   0          0.54          0.98         0.92 o                         
   3   3   0        648.32        610.11        18.11 o                         
   4   3   0       7154.15       6758.12       100.96 o                         
   5   3   0          9.37          7.64         1.23 o                         
   6   3   0        561.11        501.22        11.18 o                         
   7   3   0        211.95        187.35         6.97 o                         
   8   3   0       1454.59       1384.28        20.67 o                         
   9   3   0         24.63         36.72         4.37 o                         
  10   3   0        918.90        981.24        17.80 o                         
  11   3   0       2557.56       2631.58        34.07 o                         
  12   3   0          8.51          7.01         2.62 o                         
  13   3   0         29.99         39.65         3.78 o                         
  14   3   0         50.49         59.50         6.13 o                         
  15   3   0         70.10         74.75         3.91 o                         
  16   3   0        151.83        142.59         9.09 o                         
   0   4   0       3502.85       3616.81       109.43 o                         
   1   4   0        727.59        748.93        14.19 o                         
   2   4   0        513.01        472.60        13.16 o                         
   3   4   0       2141.41       2290.17        41.04 o                         
   4   4   0        370.06        399.94         7.99 o                         
   5   4   0       2778.90       3044.22        74.31 o                         
   6   4   0          2.96          4.97         2.47 o                         
   7   4   0        140.81        160.74         5.48 o                         
   8   4   0        794.90        809.89        14.30 o                         
   9   4   0        154.07        142.62         6.25 o                         
  10   4   0        998.85       1075.57        18.75 o                         
  11   4   0        829.61        902.64        14.66 o                         
  12   4   0          0.83          1.89         1.91 o                         
  13   4   0          0.67          1.29         2.31 o                         
  14   4   0         98.86         95.42         4.12 o                         
  15   4   0        145.15        106.20         4.97 o                         
  16   4   0         37.30         34.29         3.31 o                         
   1   5   0          0.01         -0.59         3.51 o                         
   2   5   0         14.65         24.23         2.36 o                         
   3   5   0        345.91        341.83         8.22 o                         
   4   5   0       6012.11       6522.51       113.93 o                         
   5   5   0        460.26        449.95        11.37 o                         
   6   5   0        108.28         91.08         4.84 o                         
   7   5   0        403.87        386.27         8.64 o                         
   8   5   0         18.43         19.50         3.12 o                         
   9   5   0        283.20        261.66         7.04 o                         
  10   5   0         30.34         29.95         3.42 o                         
  11   5   0         30.29         27.21         3.16 o                         
  12   5   0        578.12        560.57        11.07 o                         
  13   5   0        181.41        142.81         4.58 o                         
  14   5   0          3.53          2.42         1.64 o                         
  15   5   0          1.01          0.33         1.83 o                         
   0   6   0       2023.65       2114.63        67.50 o                         
   1   6   0          5.55         12.71         2.47 o                         
   2   6   0        629.81        645.87        14.13 o                         
   3   6   0       1392.75       1541.11        29.72 o                         
   4   6   0        101.65        106.74         4.99 o                         
   5   6   0          4.85          2.02         3.21 o                         
   6   6   0        269.15        301.10         6.75 o                         
   7   6   0        318.94        310.58         7.82 o                         
   8   6   0        181.06        179.45         5.92 o                         
   9   6   0        216.32        208.85         6.40 o                         
  10   6   0        443.05        449.93        10.36 o                         
  11   6   0        202.21        208.51         5.92 o                         
  12   6   0        100.56         83.09         3.91 o                         
  13   6   0        453.99        432.02        10.42 o                         
  14   6   0         33.81         31.79         2.71 o                         
  15   6   0          1.03          7.61         2.93 o                         
   1   7   0        917.00        901.28        21.04 o                         
   2   7   0         75.32         79.71         4.25 o                         
   3   7   0       1114.97       1128.48        24.13 o                         
   4   7   0         48.41         52.23         3.86 o                         
   5   7   0        783.32        731.51        13.72 o                         
   6   7   0        404.46        394.98        13.46 o                         
   7   7   0        143.70        136.42         6.19 o                         
   8   7   0        259.13        260.30         7.25 o                         
   9   7   0         86.86         94.21         4.93 o                         
  10   7   0       1344.29       1337.92        30.89 o                         
  11   7   0        115.76        114.35         6.11 o                         
  12   7   0        186.98        191.06         5.39 o                         
  13   7   0         28.24         23.31         2.42 o                         
  14   7   0         38.52         39.65         3.31 o                         
   0   8   0        994.56       1075.33        26.81 o                         
   1   8   0        668.55        699.28        13.42 o                         
   2   8   0        877.25        900.98        14.71 o                         
   3   8   0        118.80        133.65         7.15 o                         
   4   8   0         67.84         72.42         4.32 o                         
   5   8   0        214.94        210.22         7.27 o                         
   6   8   0        176.06        181.43         7.00 o                         
   7   8   0       2853.52       2833.70        51.99 o                         
   8   8   0         97.46        118.78         5.93 o                         
   9   8   0        199.22        211.40         7.92 o                         
  10   8   0        165.42        172.80         5.36 o                         
  11   8   0        146.34        131.37         4.71 o                         
  12   8   0         59.77         62.51         3.38 o                         
  13   8   0         34.24         42.26         2.64 o                         
   1   9   0        836.51        841.41        15.77 o                         
   2   9   0        896.40        918.50        15.01 o                         
   3   9   0        284.39        280.65         6.84 o                         
   4   9   0          1.09          0.51         3.22 o                         
   5   9   0        638.26        655.73        14.87 o                         
   6   9   0        918.40        980.00        23.54 o                         
   7   9   0       1679.15       1697.02        41.92 o                         
   8   9   0       1178.59       1156.99        25.14 o                         
   9   9   0        476.56        484.69         9.86 o                         
  10   9   0        396.67        379.96         8.14 o                         
  11   9   0        169.57        158.54         4.84 o                         
  12   9   0          0.14          0.54         1.44 o                         
   0  10   0        569.19        592.54        23.48 o                         
   1  10   0       2136.39       2181.31        48.36 o                         
   2  10   0       3883.14       4054.11        62.85 o                         
   3  10   0         24.17         25.43         5.30 o                         
   4  10   0       1512.65       1544.20        50.64 o                         
   5  10   0         39.75         48.15         4.45 o                         
   6  10   0          0.07         -0.18         4.87 o                         
   7  10   0        304.86        275.77         7.90 o                         
   8  10   0          0.28          0.00         2.11 o                         
   9  10   0         56.88         56.06         3.24 o                         
  10  10   0          4.87          0.00         1.54 o                         
  11  10   0         29.70         31.15         2.67 o                         
   1  11   0        334.68        325.91         7.85 o                         
   2  11   0         95.68        101.00        11.42 o                         
   3  11   0         70.23         66.28         5.62 o                         
   4  11   0        728.30        717.50        19.01 o                         
   5  11   0         93.01         88.24         4.52 o                         
   6  11   0        488.87        491.59        20.54 o                         
   7  11   0         80.47         92.98         4.87 o                         
   8  11   0          1.81          1.07         1.96 o                         
   9  11   0         81.79         70.40         3.50 o                         
   1  12   0       1329.82       1352.68        31.41 o                         
   2  12   0        463.15        472.66        13.20 o                         
   3  12   0        167.52        176.49         7.91 o                         
   4  12   0        346.82        327.33        20.53 o                         
   5  12   0         74.91         83.19         8.20 o                         
   6  12   0          1.79          1.17         4.10 o                         
   7  12   0        125.41        120.16         6.45 o                         
 -17   1   1         24.40         32.80         4.69 o                         
 -16   1   1         84.40         93.57         3.66 o                         
 -15   1   1         14.31         15.15         2.63 o                         
 -14   1   1        186.53        189.26         5.25 o                         
 -13   1   1         38.83         44.86         5.41 o                         
 -12   1   1       3792.78       3888.88        53.90 o                         
 -11   1   1         10.38          6.25         2.05 o                         
 -10   1   1        155.46        168.44         4.76 o                         
  -9   1   1        759.83        755.82        12.40 o                         
  -8   1   1       1706.06       1787.84        41.15 o                         
  -6   1   1        480.90        481.20         8.81 o                         
  -5   1   1         88.38         64.46         2.18 o                         
  -4   1   1       8996.42       8030.30       135.98 o                         
  -3   1   1       3844.21       3633.93        58.39 o                         
  -2   1   1       3793.80       3530.63        74.49 o                         
  -1   1   1        676.75        635.52        11.21 o                         
   0   1   1       3270.79       2836.48        59.44 o                         
   1   1   1       5036.52       4746.70       120.16 o                         
   2   1   1       7727.18       7524.54       122.18 o                         
   3   1   1       3027.98       2775.97        47.91 o                         
   4   1   1        127.37        135.80         4.56 o                         
   5   1   1       5051.25       4861.56        93.78 o                         
   6   1   1          2.03          3.23         1.33 o                         
   7   1   1       8329.31       8715.13       184.70 o                         
   8   1   1        663.07        581.55        15.58 o                         
   9   1   1        293.49        269.65         7.04 o                         
  10   1   1        547.29        576.24        10.28 o                         
  11   1   1        231.57        277.62         6.58 o                         
  12   1   1        125.60        122.99         5.11 o                         
  13   1   1          3.54          7.26         2.47 o                         
  14   1   1          0.16          2.75         2.12 o                         
  15   1   1          2.37          4.96         1.89 o                         
  16   1   1          0.15         -0.59         2.07 o                         
 -17   2   1          9.35          6.44         2.34 o                         
 -16   2   1         11.74          8.09         1.82 o                         
 -15   2   1          0.40          1.73         2.12 o                         
 -14   2   1         40.99         43.75         3.89 o                         
 -13   2   1        125.49        104.05         4.05 o                         
 -12   2   1        152.43        175.60         4.46 o                         
 -11   2   1       1103.87       1115.23        19.41 o                         
 -10   2   1        392.43        418.76         7.57 o                         
  -9   2   1        203.59        210.06         5.60 o                         
  -8   2   1        816.60        801.80        21.20 o                         
  -7   2   1        113.38         86.52         5.57 o                         
  -6   2   1       1861.31       1816.38        28.51 o                         
  -5   2   1       4533.49       4320.64        65.01 o                         
  -4   2   1       3356.06       3209.79        48.91 o                         
  -3   2   1       4361.95       3854.28        90.53 o                         
  -2   2   1          3.71          2.93         0.48 o                         
  -1   2   1       1759.16       1629.03        28.50 o                         
   0   2   1       1578.84       1395.59        57.96 o                         
   1   2   1       3559.85       3023.31       158.59 o                         
   2   2   1       8583.97       8035.86       357.71 o                         
   3   2   1        570.05        469.73         9.79 o                         
   4   2   1        212.02        212.10         4.49 o                         
   5   2   1         71.47         81.81         5.94 o                         
   6   2   1       1407.56       1458.67        36.77 o                         
   7   2   1        929.58        997.81        24.37 o                         
   8   2   1        872.77        862.70        17.43 o                         
   9   2   1        297.26        270.60         7.01 o                         
  10   2   1         35.70         32.41         3.58 o                         
  11   2   1        555.03        543.48         9.86 o                         
  12   2   1        182.86        182.56         5.64 o                         
  13   2   1        408.97        394.95        14.42 o                         
  14   2   1         36.80         38.05         4.14 o                         
  15   2   1         19.23         18.09         2.32 o                         
  16   2   1        119.00        119.91         4.98 o                         
 -16   3   1        254.02        254.02        12.18 o                         
 -15   3   1        150.00        151.43         5.52 o                         
 -14   3   1         35.42         32.48         3.57 o                         
 -13   3   1         79.69        102.35         3.80 o                         
 -12   3   1         39.43         47.87         3.30 o                         
 -11   3   1        324.16        354.30         6.86 o                         
 -10   3   1       1325.67       1363.81        18.75 o                         
  -9   3   1         11.61         14.96         2.66 o                         
  -8   3   1        927.19        887.31        15.66 o                         
  -7   3   1       7567.82       7723.96       134.16 o                         
  -6   3   1       3331.25       3485.33        63.53 o                         
  -5   3   1        699.93        591.36        10.51 o                         
  -4   3   1        550.34        522.58        14.96 o                         
  -3   3   1       3730.56       3525.35        61.41 o                         
  -2   3   1         63.73         72.61         2.58 o                         
  -1   3   1        754.65        697.66        28.05 o                         
   0   3   1       2455.78       2370.87        50.88 o                         
   1   3   1       1694.52       1554.11        44.37 o                         
   2   3   1          2.91          8.80         2.07 o                         
   3   3   1         14.33          6.68         1.51 o                         
   4   3   1       2061.80       1847.53        27.74 o                         
   5   3   1        214.49        175.45         4.94 o                         
   6   3   1       2110.91       2176.89        39.67 o                         
   7   3   1       2110.56       1956.40        60.67 o                         
   8   3   1        528.22        540.48         9.60 o                         
   9   3   1       1244.83       1250.14        21.05 o                         
  10   3   1       4641.15       4741.78        72.56 o                         
  11   3   1         77.72         66.49         3.74 o                         
  12   3   1        688.55        735.76        12.29 o                         
  13   3   1         13.30         39.90         4.71 o                         
  14   3   1         10.43          8.97         2.24 o                         
  15   3   1        485.15        483.82        11.06 o                         
  16   3   1        558.10        620.29        21.17 o                         
 -16   4   1        151.77        149.20         5.39 o                         
 -15   4   1        201.94        212.12         7.66 o                         
 -14   4   1         24.07         22.61         3.57 o                         
 -13   4   1        187.20        194.14         5.32 o                         
 -12   4   1        172.90        176.65         4.74 o                         
 -11   4   1       1366.82       1338.72        18.51 o                         
 -10   4   1        900.25        827.19        13.89 o                         
  -9   4   1         72.88         82.29         6.07 o                         
  -8   4   1        151.51        133.64         4.82 o                         
  -7   4   1        278.39        268.95         6.26 o                         
  -6   4   1         77.43         76.79         5.01 o                         
  -5   4   1        780.48        882.78        17.66 o                         
  -4   4   1       1082.42       1101.44        18.20 o                         
  -3   4   1       2226.14       2125.25        33.62 o                         
  -2   4   1       1382.99       1300.20        18.71 o                         
  -1   4   1          3.76         17.57         4.10 o                         
   0   4   1       3642.77       3547.48        75.94 o                         
   1   4   1       1258.07       1143.71        21.58 o                         
   2   4   1         16.14         26.73         2.15 o                         
   3   4   1       5740.74       5805.11        96.98 o                         
   4   4   1          0.42          1.44         1.33 o                         
   5   4   1        823.41        895.52        33.77 o                         
   6   4   1        363.75        369.78        10.12 o                         
   7   4   1        424.93        429.30         8.07 o                         
   8   4   1       1512.36       1496.74        22.10 o                         
   9   4   1       1947.94       1955.73        28.47 o                         
  10   4   1        130.56        119.32         6.17 o                         
  11   4   1         94.13        104.92         4.11 o                         
  12   4   1        417.01        498.47         9.12 o                         
  13   4   1        163.85        171.37         4.55 o                         
  14   4   1        690.06        629.37        13.11 o                         
  15   4   1        302.58        363.93        39.60 o                         
 -16   5   1        247.16        238.04         9.39 o                         
 -15   5   1        125.33        108.37         5.12 o                         
 -14   5   1          1.71          5.05         1.72 o                         
 -13   5   1          0.30          3.98         1.78 o                         
 -12   5   1          0.95         -1.00         2.02 o                         
 -11   5   1        159.24        157.79         4.93 o                         
 -10   5   1        345.25        314.29         7.81 o                         
  -9   5   1        326.53        343.31         7.81 o                         
  -8   5   1        227.99        227.30         5.97 o                         
  -7   5   1        320.38        305.50         6.90 o                         
  -6   5   1        556.29        510.98         9.32 o                         
  -5   5   1         12.79         27.15         4.41 o                         
  -4   5   1       1211.77       1255.31        29.59 o                         
  -3   5   1       3507.98       3600.01        51.68 o                         
  -2   5   1       1849.79       1876.02        26.59 o                         
  -1   5   1        345.38        325.06         6.29 o                         
   0   5   1       1215.47       1210.98        19.98 o                         
   1   5   1        331.20        307.22         6.07 o                         
   2   5   1        832.92        784.42        11.36 o                         
   3   5   1        349.36        429.27         8.79 o                         
   4   5   1        173.03        261.32         7.86 o                         
   5   5   1        461.77        417.25        10.43 o                         
   6   5   1        466.97        415.50         8.33 o                         
   7   5   1        344.40        294.79         6.53 o                         
   8   5   1        556.70        549.10        10.02 o                         
   9   5   1       1078.15       1136.70        17.67 o                         
  10   5   1        537.15        499.97         9.52 o                         
  11   5   1         80.15         76.36         4.33 o                         
  12   5   1         85.87         88.40         4.87 o                         
  13   5   1        288.54        297.12         6.73 o                         
  14   5   1        659.04        649.63        36.62 o                         
  15   5   1        531.09        526.69        15.57 o                         
 -15   6   1        176.18        206.03         5.56 o                         
 -14   6   1          9.81          5.32         1.59 o                         
 -13   6   1        419.72        416.60         8.58 o                         
 -12   6   1        301.69        318.70        10.74 o                         
 -11   6   1         55.70         68.19         3.91 o                         
 -10   6   1         36.92         53.05         4.30 o                         
  -9   6   1       2220.85       2341.22        33.62 o                         
  -8   6   1        397.40        382.15         8.04 o                         
  -7   6   1         37.95         26.96         3.04 o                         
  -6   6   1        312.21        279.90         6.66 o                         
  -5   6   1        604.59        599.02        10.57 o                         
  -4   6   1       1511.39       1530.68        28.54 o                         
  -3   6   1        332.71        358.83        11.62 o                         
  -2   6   1         28.31         21.04         3.46 o                         
  -1   6   1       1489.20       1347.18        25.90 o                         
   0   6   1       1444.46       1522.39        28.96 o                         
   1   6   1       2181.25       2361.50        43.10 o                         
   2   6   1       9906.17      10249.03       177.25 o                         
   3   6   1       2136.43       2097.90        45.21 o                         
   4   6   1        293.87        279.28         6.89 o                         
   5   6   1        489.48        507.23        10.19 o                         
   6   6   1         90.13        103.72         5.07 o                         
   7   6   1        830.07        818.60        14.82 o                         
   8   6   1       1157.32       1158.11        20.22 o                         
   9   6   1        549.34        549.72        11.41 o                         
  10   6   1         41.68         55.40         4.28 o                         
  11   6   1        189.59        186.22         5.59 o                         
  12   6   1       1074.11       1075.23        18.24 o                         
  13   6   1        440.45        443.97         8.57 o                         
  14   6   1        189.39        183.21        12.78 o                         
 -14   7   1         58.95         54.34         3.29 o                         
 -13   7   1         38.72         45.49         3.21 o                         
 -12   7   1         94.55         72.96         3.55 o                         
 -11   7   1        216.23        212.06         5.93 o                         
 -10   7   1        193.16        178.81         5.33 o                         
  -9   7   1        300.07        318.37         9.98 o                         
  -8   7   1       1075.14       1040.46        16.61 o                         
  -7   7   1        115.27        109.67         5.48 o                         
  -6   7   1        231.46        223.69         6.64 o                         
  -5   7   1       2591.95       2585.25        41.02 o                         
  -4   7   1        135.15        118.82         4.75 o                         
  -3   7   1        310.95        302.63         6.96 o                         
  -2   7   1       1237.24       1206.06        20.69 o                         
  -1   7   1          3.66          7.80         9.02 o                         
   0   7   1        634.62        664.78        14.69 o                         
   1   7   1         39.52         35.54         3.71 o                         
   2   7   1         23.95         15.76         2.51 o                         
   3   7   1        307.07        255.36         6.19 o                         
   4   7   1         30.96         25.86         3.39 o                         
   5   7   1        382.02        378.04         8.48 o                         
   6   7   1         41.82         44.23         3.84 o                         
   7   7   1        348.32        327.55        12.52 o                         
   8   7   1        895.61        921.26        20.47 o                         
   9   7   1       2027.81       2166.25        54.30 o                         
  10   7   1         49.32         70.73         4.46 o                         
  11   7   1         29.85         33.19         3.03 o                         
  12   7   1          4.05          4.01         2.26 o                         
  13   7   1        354.17        344.75         7.67 o                         
  14   7   1        419.73        458.75        15.86 o                         
 -13   8   1         59.51         69.14         3.10 o                         
 -12   8   1         81.04         69.81         3.57 o                         
 -11   8   1         41.66         40.73         4.49 o                         
 -10   8   1        338.43        365.37        10.33 o                         
  -9   8   1        236.44        225.71         6.59 o                         
  -8   8   1         10.82          9.43         2.78 o                         
  -7   8   1        580.58        605.83        13.89 o                         
  -6   8   1       1177.26       1235.69        21.45 o                         
  -5   8   1         46.57         61.67         5.16 o                         
  -4   8   1          3.07          5.13         2.91 o                         
  -3   8   1        380.56        388.87         8.16 o                         
  -2   8   1          2.93          5.35         2.55 o                         
  -1   8   1       1071.76       1053.38        18.67 o                         
   0   8   1        228.64        209.15         6.44 o                         
   1   8   1        504.33        505.78         9.60 o                         
   2   8   1        302.07        297.44         7.69 o                         
   3   8   1        612.84        591.20        15.55 o                         
   4   8   1        239.91        246.30         7.45 o                         
   5   8   1          4.04          4.24         2.49 o                         
   6   8   1        509.09        495.49        15.82 o                         
   7   8   1         56.27         51.44         4.45 o                         
   8   8   1        595.52        594.17        16.45 o                         
   9   8   1        429.19        445.39        11.02 o                         
  10   8   1         30.29         24.20         2.91 o                         
  11   8   1        287.86        291.24         7.33 o                         
  12   8   1         29.80         25.85         2.58 o                         
  13   8   1        283.65        289.66         7.67 o                         
 -12   9   1          3.92          6.74         1.62 o                         
 -11   9   1         69.88         65.38         5.30 o                         
 -10   9   1         45.58         44.29         3.21 o                         
  -9   9   1        496.24        479.92         9.86 o                         
  -8   9   1        453.03        477.45        10.76 o                         
  -7   9   1         53.28         71.53         5.68 o                         
  -6   9   1        469.55        463.15        10.10 o                         
  -5   9   1        367.50        382.58         8.90 o                         
  -4   9   1         17.06         19.75         3.65 o                         
  -3   9   1         18.80         20.64         2.88 o                         
  -2   9   1        564.40        580.12        11.93 o                         
  -1   9   1       1259.44       1253.44        21.76 o                         
   0   9   1        604.58        618.12        12.52 o                         
   1   9   1        521.61        533.03        13.04 o                         
   2   9   1         36.72         41.57         4.40 o                         
   3   9   1       1337.60       1286.31        51.81 o                         
   4   9   1        168.53        163.92         5.69 o                         
   5   9   1        919.99        915.77        24.91 o                         
   6   9   1          1.10         -0.48         2.38 o                         
   7   9   1         48.67         43.63         4.29 o                         
   8   9   1        658.36        526.04        30.35 o                         
   9   9   1        260.35        219.47         6.73 o                         
  10   9   1         94.26         97.13         6.34 o                         
  11   9   1          5.44          2.93         1.44 o                         
  12   9   1        154.49        164.12         4.28 o                         
 -11  10   1          1.22         -1.66         1.66 o                         
 -10  10   1        525.47        509.71        13.08 o                         
  -9  10   1          0.11          0.16         1.80 o                         
  -8  10   1         53.10         60.73         3.59 o                         
  -7  10   1        119.94        115.24         5.16 o                         
  -6  10   1         36.03         37.90        10.25 o                         
  -5  10   1         56.32         59.39         4.79 o                         
  -4  10   1        437.48        443.09        10.38 o                         
  -3  10   1        117.09        111.68         5.31 o                         
  -2  10   1        264.21        277.07         7.44 o                         
  -1  10   1        840.98        862.14        15.98 o                         
   0  10   1        246.02        275.97         9.47 o                         
   1  10   1        486.90        513.29        22.51 o                         
   2  10   1         89.36        101.74         5.69 o                         
   3  10   1         25.99         25.86         3.79 o                         
   4  10   1         88.04         97.07         5.33 o                         
   5  10   1          4.32         10.34         2.48 o                         
   6  10   1         56.23         55.19         4.18 o                         
   7  10   1        280.44        229.33         6.93 o                         
   8  10   1         74.52         67.47         3.46 o                         
   9  10   1         31.37         32.25         2.95 o                         
  10  10   1        108.89        106.78         4.75 o                         
  11  10   1         21.34         17.27         2.25 o                         
 -10  11   1        195.43        192.67         5.81 o                         
  -9  11   1         39.72         48.95         3.50 o                         
  -8  11   1         53.96         50.82         4.80 o                         
  -7  11   1         17.74         18.34         2.62 o                         
  -6  11   1        226.13        218.81         6.59 o                         
  -5  11   1         77.22         82.59         6.49 o                         
  -4  11   1        379.55        363.81        11.53 o                         
  -3  11   1         43.53         44.97         4.87 o                         
  -2  11   1        620.54        624.55        12.18 o                         
  -1  11   1        879.19        863.42        15.69 o                         
   0  11   1         85.34         82.66         5.25 o                         
   1  11   1        397.46        421.09        12.94 o                         
   2  11   1        456.92        427.19        13.20 o                         
   3  11   1        118.31        109.80         5.33 o                         
   4  11   1         10.43          7.34         2.53 o                         
   5  11   1        225.23        226.17         6.66 o                         
   6  11   1        456.50        433.53        10.09 o                         
   7  11   1         41.79         57.64         4.34 o                         
   8  11   1         79.49         83.86         7.30 o                         
  -7  12   1          5.06          1.17         3.51 o                         
  -6  12   1         13.31         12.68         2.92 o                         
  -5  12   1        189.74        198.74         7.62 o                         
  -4  12   1        210.05        211.31        13.19 o                         
  -3  12   1         17.62          9.96         5.27 o                         
  -2  12   1         16.52          8.79         5.27 o                         
  -1  12   1        921.37        908.64        30.59 o                         
   0  12   1        435.27        437.37        12.68 o                         
   1  12   1         32.36         27.54         4.87 o                         
   2  12   1         89.30         77.01         5.20 o                         
   3  12   1          8.44          7.38         2.92 o                         
   4  12   1          2.33         -1.94         5.56 o                         
   5  12   1        230.04        213.88         7.46 o                         
   6  12   1        177.46        193.87        31.07 o                         
   7  12   1         43.96         40.42         4.10 o                         
 -17   0   2         28.20         33.39         5.27 o                         
 -16   0   2        383.77        354.25         8.35 o                         
 -15   0   2        340.61        368.38         9.36 o                         
 -14   0   2        414.08        447.87        13.69 o                         
 -13   0   2         31.59         27.54         5.38 o                         
 -12   0   2          2.11          0.62         3.24 o                         
 -11   0   2       1885.60       1884.42        43.63 o                         
 -10   0   2          1.81          7.40         2.92 o                         
  -9   0   2         13.37         12.72         3.35 o                         
  -8   0   2        200.11        219.85        11.73 o                         
  -7   0   2       1197.42       1265.78        72.55 o                         
  -6   0   2          0.86          2.93         1.24 o                         
  -5   0   2       3503.97       3026.15        78.58 o                         
  -4   0   2      15115.19      14387.63       708.22 o                         
  -3   0   2       2647.95       2391.79        66.56 o                         
  -2   0   2         19.05         26.68         0.88 o                         
   0   0   2       2320.97       2270.71        71.64 o                         
   1   0   2        307.57        380.87        16.18 o                         
   2   0   2       7686.04       7473.87       204.45 o                         
   3   0   2       3728.76       3942.73       118.15 o                         
   4   0   2        330.94        334.58        14.68 o                         
   5   0   2       4059.67       3867.73        97.98 o                         
   6   0   2         31.32         53.89         5.86 o                         
   7   0   2        252.02        357.07        15.83 o                         
   8   0   2       1052.03       1062.94        35.91 o                         
   9   0   2        113.00        113.05         5.94 o                         
  10   0   2       1276.53       1228.05        24.13 o                         
  11   0   2       1548.73       1542.43        36.47 o                         
  12   0   2        323.08        363.47        12.00 o                         
  13   0   2        126.37        127.91        13.48 o                         
  14   0   2        604.73        573.12        21.73 o                         
  15   0   2          1.04         -1.76         2.93 o                         
  16   0   2          0.21          0.00         2.34 o                         
 -17   1   2        117.39        111.26         4.92 o                         
 -16   1   2         11.91          9.98         1.65 o                         
 -15   1   2        106.79        118.88         3.98 o                         
 -14   1   2         65.99         75.99         3.81 o                         
 -13   1   2        128.79        112.50         5.05 o                         
 -12   1   2       2795.29       2732.31        35.40 o                         
 -11   1   2       1231.72       1230.83        21.24 o                         
 -10   1   2         69.00         79.74         3.79 o                         
  -9   1   2       1301.02       1205.39        18.18 o                         
  -8   1   2       1061.82       1039.70        25.19 o                         
  -7   1   2        261.50        240.48         5.67 o                         
  -6   1   2         65.54         56.21         2.53 o                         
  -5   1   2       2895.29       2790.71        42.22 o                         
  -4   1   2         77.34         94.68         2.34 o                         
  -3   1   2          3.45          4.63         0.75 o                         
  -2   1   2       2282.12       2185.27        32.59 o                         
  -1   1   2       6865.54       6919.32       250.42 o                         
   0   1   2         38.12         40.30         1.02 o                         
   1   1   2       9129.50       8477.67       158.81 o                         
   2   1   2       2374.83       2486.98        37.33 o                         
   3   1   2       3917.63       3454.21        51.89 o                         
   4   1   2       4189.68       4024.06        60.54 o                         
   5   1   2       4416.09       4330.49        65.50 o                         
   6   1   2       3455.82       3596.00       119.68 o                         
   7   1   2        794.13        674.88        20.89 o                         
   8   1   2        331.21        332.00        12.43 o                         
   9   1   2         17.33         30.50         3.69 o                         
  10   1   2        233.92        214.94         6.40 o                         
  11   1   2        366.61        362.95         8.28 o                         
  12   1   2         25.63         10.88         5.05 o                         
  13   1   2        431.98        522.50        13.36 o                         
  14   1   2         59.05         47.21         3.64 o                         
  15   1   2        198.85        190.89        17.00 o                         
  16   1   2        436.77        511.95        12.46 o                         
 -17   2   2          0.59         -0.48         4.39 o                         
 -16   2   2        365.66        380.26         8.30 o                         
 -15   2   2          4.15          1.87         2.02 o                         
 -14   2   2        410.78        419.94        11.60 o                         
 -13   2   2          2.03          1.62         1.78 o                         
 -12   2   2        187.93        191.88         4.60 o                         
 -11   2   2       1853.17       1840.84        24.54 o                         
 -10   2   2       1805.42       1842.37        24.42 o                         
  -9   2   2       1389.09       1363.67        18.53 o                         
  -8   2   2         17.37         31.15         5.99 o                         
  -7   2   2         13.25         17.76         4.33 o                         
  -6   2   2        902.45        919.85        15.59 o                         
  -5   2   2        323.50        312.30         5.94 o                         
  -4   2   2        258.87        296.01         5.42 o                         
  -3   2   2        776.50        724.40        11.50 o                         
  -2   2   2      21164.49      21490.62       370.79 o                         
  -1   2   2       2736.63       2615.50        64.45 o                         
   0   2   2       3693.20       3388.55        55.38 o                         
   1   2   2        194.05        178.12         3.83 o                         
   2   2   2       1755.26       1688.50        41.69 o                         
   3   2   2        486.93        513.08         8.67 o                         
   4   2   2        127.62        161.85         3.95 o                         
   5   2   2        715.52        653.40        10.76 o                         
   6   2   2       7825.72       8369.80       144.78 o                         
   7   2   2        131.39        151.20        10.55 o                         
   8   2   2        137.06        128.66         4.71 o                         
   9   2   2       1189.81       1136.21        19.43 o                         
  10   2   2         20.81          8.38         2.65 o                         
  11   2   2        304.95        283.62         7.18 o                         
  12   2   2         19.21          7.37         2.26 o                         
  13   2   2          9.55         13.72         3.15 o                         
  14   2   2        183.95        169.70         6.01 o                         
  15   2   2         17.52         13.04         2.19 o                         
  16   2   2         48.23         57.42         4.69 o                         
 -17   3   2         76.98         89.58         4.39 o                         
 -16   3   2        152.91        158.67         7.03 o                         
 -15   3   2         94.02         80.27         4.17 o                         
 -14   3   2        205.31        220.98         6.48 o                         
 -13   3   2          4.88          7.31         2.84 o                         
 -12   3   2       2391.15       2440.29        29.45 o                         
 -11   3   2        195.19        187.94         4.58 o                         
 -10   3   2        151.24        190.73         4.62 o                         
  -9   3   2       1497.85       1532.15        20.66 o                         
  -8   3   2       2762.07       2683.66        37.59 o                         
  -7   3   2       2459.67       2421.10        43.96 o                         
  -6   3   2       2324.86       2573.06        35.78 o                         
  -5   3   2       1141.05       1071.68        17.47 o                         
  -4   3   2       1392.00       1474.67        26.63 o                         
  -3   3   2         56.63         44.85         2.24 o                         
  -2   3   2        276.68        316.33         5.92 o                         
  -1   3   2       1040.21       1042.15        23.20 o                         
   0   3   2       1130.42       1053.08        31.54 o                         
   1   3   2        370.41        367.12         7.48 o                         
   2   3   2       4037.03       3811.06        85.68 o                         
   3   3   2         26.61         26.57         2.02 o                         
   4   3   2        103.17        126.51         3.45 o                         
   5   3   2         59.98         66.03         3.94 o                         
   6   3   2         24.18         14.44         2.95 o                         
   7   3   2       2804.88       2704.76        34.33 o                         
   8   3   2         76.09         99.24         4.27 o                         
   9   3   2        332.70        317.45         6.95 o                         
  10   3   2       6399.65       6455.39        97.72 o                         
  11   3   2        463.23        414.59         8.08 o                         
  12   3   2        368.38        360.96         7.43 o                         
  13   3   2        119.47        103.93         4.84 o                         
  14   3   2          1.24          0.48         1.89 o                         
  15   3   2        138.16        135.41         9.40 o                         
 -16   4   2        408.13        414.12        11.21 o                         
 -15   4   2          0.71         -0.70         1.89 o                         
 -14   4   2        155.85        133.37         4.18 o                         
 -13   4   2         29.92         28.05         2.90 o                         
 -12   4   2        784.17        811.71        13.89 o                         
 -11   4   2         13.70          8.26         2.02 o                         
 -10   4   2         25.50         34.54         3.34 o                         
  -9   4   2          3.26          4.20         2.29 o                         
  -8   4   2       3892.74       4086.71        56.12 o                         
  -7   4   2         15.13         22.52         3.25 o                         
  -6   4   2          4.60          1.96         2.06 o                         
  -5   4   2        934.89        969.99        21.31 o                         
  -4   4   2        590.07        592.80        10.72 o                         
  -3   4   2        245.39        282.60         5.99 o                         
  -2   4   2         34.22         12.89         1.63 o                         
  -1   4   2       1143.91       1161.36        26.51 o                         
   0   4   2        448.76        483.41        12.25 o                         
   1   4   2        322.13        296.84         6.96 o                         
   2   4   2        150.94        143.33         3.88 o                         
   3   4   2        117.60        142.21         4.24 o                         
   4   4   2         47.98         46.24         4.90 o                         
   5   4   2        285.63        321.31         8.89 o                         
   6   4   2        292.97        321.10         8.57 o                         
   7   4   2        609.10        577.51         9.15 o                         
   8   4   2          1.76          4.39         3.54 o                         
   9   4   2       2640.11       2671.54        37.71 o                         
  10   4   2         75.28         92.58         4.52 o                         
  11   4   2         51.52         48.98         3.86 o                         
  12   4   2         57.60         56.33         3.43 o                         
  13   4   2          7.01          0.92         1.74 o                         
  14   4   2        201.13        212.23         6.09 o                         
  15   4   2          1.93          2.05         2.07 o                         
 -16   5   2        101.54         75.09         3.73 o                         
 -15   5   2        141.15        130.33         8.50 o                         
 -14   5   2        201.72        171.44         4.81 o                         
 -13   5   2        346.10        353.99        17.22 o                         
 -12   5   2        210.70        219.02         5.70 o                         
 -11   5   2         31.48         25.18         2.71 o                         
 -10   5   2        501.76        498.08         9.39 o                         
  -9   5   2         36.07         51.13         5.50 o                         
  -8   5   2        105.35         98.08         4.19 o                         
  -7   5   2        406.82        401.61         8.02 o                         
  -6   5   2          0.04          2.43         2.55 o                         
  -5   5   2       2531.21       2725.49       112.25 o                         
  -4   5   2       1929.85       1920.59        30.84 o                         
  -3   5   2         13.58         19.29         2.59 o                         
  -2   5   2       1300.61       1294.24        28.15 o                         
  -1   5   2         29.90         52.15         2.82 o                         
   0   5   2        402.50        376.46         6.97 o                         
   1   5   2         48.58         39.04         2.79 o                         
   2   5   2        443.47        470.01        10.83 o                         
   3   5   2         60.74         50.51         4.12 o                         
   4   5   2       1762.78       1827.32        35.00 o                         
   5   5   2        341.21        311.57         7.91 o                         
   6   5   2          9.09         15.69         2.48 o                         
   7   5   2        337.43        352.28         6.65 o                         
   8   5   2         22.18         28.67         3.18 o                         
   9   5   2        389.77        381.88         7.78 o                         
  10   5   2          3.54          1.65         2.28 o                         
  11   5   2         31.03         26.02         3.02 o                         
  12   5   2         10.47          5.97         1.75 o                         
  13   5   2         68.53         67.85         3.17 o                         
  14   5   2          5.29         -0.05         2.25 o                         
  15   5   2         12.61          5.86         2.93 o                         
 -15   6   2          9.24         11.28         4.45 o                         
 -14   6   2        562.86        531.33         9.91 o                         
 -13   6   2          3.07          3.73         1.82 o                         
 -12   6   2         23.21         18.11         2.64 o                         
 -11   6   2         30.38         32.80         3.20 o                         
 -10   6   2        284.96        316.25         7.91 o                         
  -9   6   2        623.66        594.72        10.75 o                         
  -8   6   2        255.77        263.04         6.46 o                         
  -7   6   2        172.08        169.93         5.45 o                         
  -6   6   2         71.40         63.94         4.08 o                         
  -5   6   2         56.57         58.85         4.90 o                         
  -4   6   2          0.66          2.12         3.24 o                         
  -3   6   2        798.94        805.22        17.13 o                         
  -2   6   2        699.53        739.27        15.61 o                         
  -1   6   2        765.95        806.06        16.64 o                         
   0   6   2        988.46       1011.64        20.27 o                         
   1   6   2         16.59         30.13         3.83 o                         
   2   6   2       1517.50       1741.57        70.28 o                         
   3   6   2        125.69        117.96         5.99 o                         
   4   6   2          1.06          2.66         2.14 o                         
   5   6   2        208.89        207.59         5.85 o                         
   6   6   2        444.56        463.68         9.66 o                         
   7   6   2        536.86        544.88        10.61 o                         
   8   6   2        536.59        548.76        11.35 o                         
   9   6   2         16.12         22.34         3.15 o                         
  10   6   2        636.36        687.01        13.18 o                         
  11   6   2         81.98         83.22         6.83 o                         
  12   6   2          4.33          7.48         1.76 o                         
  13   6   2         82.90         76.19         4.47 o                         
  14   6   2          1.48          1.17         2.34 o                         
 -15   7   2          5.13          1.17         2.34 o                         
 -14   7   2         63.45         69.67         2.91 o                         
 -13   7   2          5.59          5.68         1.72 o                         
 -12   7   2        269.56        245.42         6.15 o                         
 -11   7   2         13.03         26.22         3.27 o                         
 -10   7   2        232.19        298.12         6.19 o                         
  -9   7   2        448.66        458.06         9.01 o                         
  -8   7   2         11.00         16.28         2.74 o                         
  -7   7   2          1.34          1.59         2.79 o                         
  -6   7   2       1401.15       1394.38        21.18 o                         
  -5   7   2        119.38         97.08         4.97 o                         
  -4   7   2         28.03         26.62         3.40 o                         
  -3   7   2         31.59         31.67         3.44 o                         
  -2   7   2        713.08        672.67        21.29 o                         
  -1   7   2         36.26         39.01         4.33 o                         
   0   7   2         44.17         46.74         4.09 o                         
   1   7   2       1099.78       1094.32        16.95 o                         
   2   7   2        225.04        221.19         5.66 o                         
   3   7   2        817.51        930.40        16.52 o                         
   4   7   2          1.60          5.51         2.54 o                         
   5   7   2         22.53         23.14         4.16 o                         
   6   7   2         83.87         84.75         4.40 o                         
   7   7   2        104.00        103.75         4.56 o                         
   8   7   2        346.25        363.20         9.86 o                         
   9   7   2       1549.44       1698.30        35.24 o                         
  10   7   2        189.16        226.14         7.57 o                         
  11   7   2         19.59         13.11         2.95 o                         
  12   7   2          1.85         -0.92         1.44 o                         
  13   7   2          4.78          2.49         1.62 o                         
 -14   8   2         60.80         52.15         5.27 o                         
 -13   8   2        386.01        406.91        12.54 o                         
 -12   8   2        211.28        203.86         5.26 o                         
 -11   8   2        131.53        108.27         4.22 o                         
 -10   8   2        340.80        410.70         9.45 o                         
  -9   8   2         91.69         57.76         3.52 o                         
  -8   8   2        204.98        188.15         7.68 o                         
  -7   8   2         81.28         81.55         4.80 o                         
  -6   8   2        511.82        476.91        10.31 o                         
  -5   8   2       1354.92       1374.13        23.47 o                         
  -4   8   2        103.52        128.82         5.40 o                         
  -3   8   2        102.06         83.18         4.56 o                         
  -2   8   2       3387.21       3453.24        54.01 o                         
  -1   8   2        852.59        866.18        18.90 o                         
   0   8   2          1.75          2.05         2.57 o                         
   1   8   2        747.82        745.42        12.60 o                         
   2   8   2        441.66        444.44         8.68 o                         
   3   8   2        217.39        226.02         6.42 o                         
   4   8   2         71.61         65.65         4.21 o                         
   5   8   2         22.09         20.03         2.57 o                         
   6   8   2       2458.20       2593.36        41.47 o                         
   7   8   2        273.64        294.53         9.00 o                         
   8   8   2        928.04        957.23        19.89 o                         
   9   8   2        188.42        198.14        10.15 o                         
  10   8   2        768.37        754.96        15.90 o                         
  11   8   2         28.74         23.43         2.66 o                         
  12   8   2         70.37         70.49         4.93 o                         
 -13   9   2          0.89          0.29         1.66 o                         
 -12   9   2         44.04         42.13         3.19 o                         
 -11   9   2        848.59        809.09        15.96 o                         
 -10   9   2        164.09        148.64         4.74 o                         
  -9   9   2        135.15        122.88         4.74 o                         
  -8   9   2         98.07         89.91         4.16 o                         
  -7   9   2         47.16         42.46         3.46 o                         
  -6   9   2        412.57        400.82         9.07 o                         
  -5   9   2        140.30        162.79         5.76 o                         
  -4   9   2        441.12        443.53         9.86 o                         
  -3   9   2       1296.08       1280.47        19.83 o                         
  -2   9   2        347.06        379.34         8.99 o                         
  -1   9   2         19.86         19.49         3.27 o                         
   0   9   2         24.62         29.79         3.72 o                         
   1   9   2        202.13        203.66         9.64 o                         
   2   9   2       1264.07       1229.26        21.24 o                         
   3   9   2        882.86        905.35        18.55 o                         
   4   9   2        215.08        203.81         7.11 o                         
   5   9   2        212.43        236.32         9.22 o                         
   6   9   2       2035.81       2153.17        85.56 o                         
   7   9   2         62.50         62.00         6.05 o                         
   8   9   2         70.40         88.51         4.59 o                         
   9   9   2        281.22        313.41         8.25 o                         
  10   9   2         21.95         20.43         2.47 o                         
  11   9   2          0.12          1.25         1.44 o                         
 -11  10   2         54.20         53.73         3.31 o                         
 -10  10   2        478.23        482.27        12.43 o                         
  -9  10   2        145.41        149.98         5.34 o                         
  -8  10   2        533.45        515.78        11.80 o                         
  -7  10   2          4.53          2.67         2.38 o                         
  -6  10   2         68.59         73.40         5.69 o                         
  -5  10   2          0.52          2.17         2.48 o                         
  -4  10   2        183.96        181.80         5.98 o                         
  -3  10   2        368.53        377.56        13.63 o                         
  -2  10   2        976.56       1027.95        23.77 o                         
  -1  10   2         42.77         31.64         4.50 o                         
   0  10   2          4.44          6.21         3.01 o                         
   1  10   2        267.25        269.33         7.36 o                         
   2  10   2        244.45        260.88         8.20 o                         
   3  10   2         66.03         67.56         4.90 o                         
   4  10   2         10.75          6.28         2.58 o                         
   5  10   2        119.62        119.92         7.91 o                         
   6  10   2          0.34         -0.61         2.08 o                         
   7  10   2          0.47          0.37         2.03 o                         
   8  10   2        145.66        139.05         4.93 o                         
   9  10   2         28.11         23.51         3.29 o                         
  10  10   2         65.14         65.26         2.88 o                         
 -10  11   2        313.18        331.94        11.15 o                         
  -9  11   2        172.92        178.70         6.00 o                         
  -8  11   2        202.32        185.77         5.63 o                         
  -7  11   2        492.02        467.51        10.52 o                         
  -6  11   2        323.51        309.20         8.04 o                         
  -5  11   2         63.18         64.31         7.15 o                         
  -4  11   2         43.74         44.82         4.37 o                         
  -3  11   2        222.60        217.72         7.14 o                         
  -2  11   2        476.10        468.80        11.79 o                         
  -1  11   2        217.92        219.24         7.49 o                         
   0  11   2        171.81        163.02         7.74 o                         
   1  11   2         16.80         10.23         3.36 o                         
   2  11   2        527.23        543.80        12.48 o                         
   3  11   2          9.36          8.08         2.48 o                         
   4  11   2         57.64         51.45         4.11 o                         
   5  11   2        515.94        543.87        15.99 o                         
   6  11   2        245.43        241.49         8.31 o                         
   7  11   2          1.29          4.74         3.74 o                         
   8  11   2        208.41        196.44         9.38 o                         
   9  11   2        596.26        555.92        18.83 o                         
  -2  12   2        120.97        117.78         8.20 o                         
  -1  12   2         72.97         70.30         7.03 o                         
   0  12   2        130.71        147.80         7.15 o                         
   1  12   2         38.77         52.54         4.87 o                         
   2  12   2         16.08         21.15         3.66 o                         
   3  12   2         35.98         25.52         3.99 o                         
   4  12   2          7.73          7.36         2.56 o                         
   5  12   2         84.00         69.83         3.95 o                         
   6  12   2        193.33        180.02         7.62 o                         
 -17   1   3         63.53         68.09         2.85 o                         
 -16   1   3         76.83         92.92         3.05 o                         
 -15   1   3        155.25        153.89         4.40 o                         
 -14   1   3        562.59        578.03        10.29 o                         
 -13   1   3        316.41        354.28         7.78 o                         
 -12   1   3       1828.66       1813.06        26.66 o                         
 -11   1   3        168.23        169.41         4.73 o                         
 -10   1   3        192.63        203.08         5.04 o                         
  -9   1   3        100.34        113.51         5.55 o                         
  -8   1   3        458.06        458.05        13.07 o                         
  -7   1   3          0.48         -1.24         1.29 o                         
  -6   1   3        203.76        204.15         4.47 o                         
  -5   1   3        605.74        565.21         9.34 o                         
  -4   1   3       8458.91       8346.65       125.06 o                         
  -3   1   3       3597.28       3336.40        49.67 o                         
  -2   1   3        106.57        100.36         2.93 o                         
  -1   1   3      19208.03      20526.26       611.25 o                         
   0   1   3      12501.43      12160.57       245.47 o                         
   1   1   3        320.38        336.05         5.58 o                         
   2   1   3        601.89        554.80         9.05 o                         
   3   1   3       1846.09       1818.47        31.21 o                         
   4   1   3        549.61        511.83        10.78 o                         
   5   1   3       3982.60       4064.92        63.11 o                         
   6   1   3          0.74          7.65         3.47 o                         
   7   1   3        637.79        630.18        13.34 o                         
   8   1   3        264.35        245.02         7.53 o                         
   9   1   3        962.93       1047.13        20.82 o                         
  10   1   3        187.07        184.66         5.90 o                         
  11   1   3        132.79        123.24        10.54 o                         
  12   1   3         56.23         66.93         5.07 o                         
  13   1   3        139.59        157.87         5.82 o                         
  14   1   3         82.72         71.97         4.56 o                         
  15   1   3         25.47         25.77         3.09 o                         
 -17   2   3        326.88        318.40         7.12 o                         
 -16   2   3         53.94         52.11         3.32 o                         
 -15   2   3         39.05         55.06         3.36 o                         
 -14   2   3       1335.48       1425.51        21.73 o                         
 -13   2   3         16.84         25.48         3.27 o                         
 -12   2   3        683.35        644.71         9.54 o                         
 -11   2   3       1490.44       1486.40        20.29 o                         
 -10   2   3        259.23        250.87         5.59 o                         
  -9   2   3        510.74        507.05         9.13 o                         
  -8   2   3       2333.32       2489.61        55.52 o                         
  -7   2   3       1058.91       1185.99        27.34 o                         
  -6   2   3        141.53        132.19         3.63 o                         
  -5   2   3       1162.28       1250.08        19.63 o                         
  -4   2   3        154.11        136.96         3.07 o                         
  -3   2   3      12894.93      12821.48       381.39 o                         
  -2   2   3      47464.32      55324.55      1298.59 o                         
  -1   2   3        261.75        258.71        11.74 o                         
   0   2   3       3653.77       3254.75        56.18 o                         
   1   2   3       2334.88       2036.49        38.36 o                         
   2   2   3        199.63        221.85         4.25 o                         
   3   2   3        738.30        712.32        11.85 o                         
   4   2   3        315.09        338.72         8.70 o                         
   5   2   3       1665.71       1541.96        38.31 o                         
   6   2   3        689.87        794.67        16.39 o                         
   7   2   3        118.94         95.73         4.38 o                         
   8   2   3        434.23        394.71         8.06 o                         
   9   2   3        126.17        119.18         5.42 o                         
  10   2   3        411.49        346.22         9.25 o                         
  11   2   3        374.43        348.58         7.99 o                         
  12   2   3        586.27        687.82        14.91 o                         
  13   2   3        134.17        137.73         5.39 o                         
  14   2   3         60.09         49.83         4.13 o                         
  15   2   3        142.77        181.44        21.10 o                         
 -17   3   3        350.25        309.50        11.02 o                         
 -16   3   3         90.21        100.47         4.33 o                         
 -15   3   3         64.63         48.71         3.72 o                         
 -14   3   3          7.65          5.69         1.92 o                         
 -13   3   3        326.83        362.02         6.42 o                         
 -12   3   3        127.86        124.18         3.97 o                         
 -11   3   3       1817.74       1826.22        22.59 o                         
 -10   3   3        383.39        372.77         6.53 o                         
  -9   3   3       1170.62       1143.68        16.55 o                         
  -8   3   3        108.38         83.45         3.73 o                         
  -7   3   3         85.32         62.85         4.28 o                         
  -6   3   3       3215.84       3584.01        68.83 o                         
  -5   3   3       3033.67       3234.02        87.71 o                         
  -4   3   3        956.41       1057.67        22.36 o                         
  -3   3   3       8371.75       8010.20       137.59 o                         
  -2   3   3          0.93          1.28         0.63 o                         
  -1   3   3       1609.93       1670.09        54.30 o                         
   0   3   3      10730.92      10396.61       154.98 o                         
   1   3   3       3107.75       3095.67        53.89 o                         
   2   3   3        625.29        652.87        20.04 o                         
   3   3   3          2.08          2.58         1.17 o                         
   4   3   3       2548.69       2565.40        35.62 o                         
   5   3   3         61.18         66.40         5.72 o                         
   6   3   3        131.02        115.43         5.52 o                         
   7   3   3          6.44         10.59         2.34 o                         
   8   3   3        491.72        517.43         9.33 o                         
   9   3   3          6.30         11.49         2.39 o                         
  10   3   3       1549.55       1758.57        28.66 o                         
  11   3   3         50.56         65.73         3.67 o                         
  12   3   3         33.59         63.41         4.09 o                         
  13   3   3         67.98         79.65         4.28 o                         
  14   3   3        425.85        378.41         8.69 o                         
  15   3   3        131.01        128.08         4.97 o                         
 -16   4   3        460.60        420.73        28.77 o                         
 -15   4   3        617.66        622.37        11.30 o                         
 -14   4   3        518.53        490.24         9.83 o                         
 -13   4   3        312.95        333.67         6.96 o                         
 -12   4   3       1152.40       1255.53        19.31 o                         
 -11   4   3        486.18        469.83         8.29 o                         
 -10   4   3         39.33         38.51         3.29 o                         
  -9   4   3         87.86         98.54         4.72 o                         
  -8   4   3        139.99        141.48         6.64 o                         
  -7   4   3         23.30         27.07         2.94 o                         
  -6   4   3        252.36        266.63         7.73 o                         
  -5   4   3       2947.57       3343.25        59.37 o                         
  -4   4   3       4382.77       4319.86        70.60 o                         
  -3   4   3        354.60        341.29         6.07 o                         
  -2   4   3        108.31        103.21         3.12 o                         
  -1   4   3       3895.88       3670.57        64.33 o                         
   0   4   3        624.08        712.13        10.93 o                         
   1   4   3         37.64         20.20         1.88 o                         
   2   4   3         15.08         12.09         2.54 o                         
   3   4   3        277.61        277.33         6.30 o                         
   4   4   3         62.54         65.89         6.93 o                         
   5   4   3          3.65         -0.11         2.17 o                         
   6   4   3        173.98        192.38         5.16 o                         
   7   4   3        194.24        176.98         5.01 o                         
   8   4   3          1.97          5.26         2.20 o                         
   9   4   3        443.39        404.23         8.07 o                         
  10   4   3          7.18          6.35         2.31 o                         
  11   4   3         47.41         52.70         3.84 o                         
  12   4   3        102.01         72.61         3.46 o                         
  13   4   3         49.13         56.88         3.82 o                         
  14   4   3          0.32          0.22         2.24 o                         
 -16   5   3        113.81        127.24         6.74 o                         
 -15   5   3         42.82         41.17         3.14 o                         
 -14   5   3        103.01        108.06         3.62 o                         
 -13   5   3         59.93         49.86         3.14 o                         
 -12   5   3        393.49        385.87         7.90 o                         
 -11   5   3        454.09        463.68         8.81 o                         
 -10   5   3        503.16        521.91        10.53 o                         
  -9   5   3       1240.26       1206.83        17.11 o                         
  -8   5   3       1201.02       1177.47        18.11 o                         
  -7   5   3       1159.98       1123.53        17.32 o                         
  -6   5   3        901.25        869.21        14.40 o                         
  -5   5   3        465.54        429.77        17.55 o                         
  -4   5   3         12.47         21.69         3.90 o                         
  -3   5   3        256.98        270.97         6.42 o                         
  -2   5   3       1646.48       1688.26        27.05 o                         
  -1   5   3        352.34        311.08         7.67 o                         
   0   5   3        664.37        614.82        11.16 o                         
   1   5   3       4529.63       4807.18        81.63 o                         
   2   5   3        742.64        702.53        14.54 o                         
   3   5   3       1155.69       1078.03        21.54 o                         
   4   5   3        415.97        366.64         7.44 o                         
   5   5   3        131.88        116.00         4.53 o                         
   6   5   3        113.32        108.21         4.48 o                         
   7   5   3          4.16          5.41         1.82 o                         
   8   5   3        492.51        507.08         8.53 o                         
   9   5   3        985.58       1078.84        16.87 o                         
  10   5   3         17.94         21.57         2.76 o                         
  11   5   3         18.95         32.46         8.20 o                         
  12   5   3         11.82          7.13         2.98 o                         
  13   5   3        113.70        128.28         5.20 o                         
  14   5   3        152.64        155.60         5.76 o                         
 -15   6   3        217.73        211.15         6.62 o                         
 -14   6   3        376.49        355.90         7.33 o                         
 -13   6   3        617.16        663.31        10.92 o                         
 -12   6   3         99.88        100.41         4.38 o                         
 -11   6   3         65.60         56.40         3.54 o                         
 -10   6   3        506.76        495.87         8.67 o                         
  -9   6   3        828.28        856.87        12.95 o                         
  -8   6   3        106.33        119.23         5.41 o                         
  -7   6   3        321.17        339.03         7.22 o                         
  -6   6   3         43.10         31.94         3.55 o                         
  -5   6   3        172.50        117.17         5.10 o                         
  -4   6   3        455.73        442.34        11.17 o                         
  -3   6   3       2018.24       2155.35        39.62 o                         
  -2   6   3       2774.49       2887.25        63.63 o                         
  -1   6   3         29.47         21.20         3.69 o                         
   0   6   3          3.58          3.36         2.94 o                         
   1   6   3        140.24        152.20         5.73 o                         
   2   6   3       1032.77        962.30        15.95 o                         
   3   6   3         88.14         77.92         4.15 o                         
   4   6   3        350.49        307.06         7.32 o                         
   5   6   3        347.27        345.54         7.16 o                         
   6   6   3         53.47         64.53         9.13 o                         
   7   6   3        348.05        345.82         7.47 o                         
   8   6   3       2144.16       2146.50        30.96 o                         
   9   6   3          8.90          9.94         2.35 o                         
  10   6   3        108.55        121.70         5.19 o                         
  11   6   3        268.31        260.18         6.34 o                         
  12   6   3         61.18         55.70         3.10 o                         
  13   6   3          3.73          2.16         1.80 o                         
  14   6   3         14.59         12.30         4.10 o                         
 -15   7   3        147.40        113.74         6.45 o                         
 -14   7   3         21.45         21.71         4.29 o                         
 -13   7   3         92.36         83.99         3.50 o                         
 -12   7   3        109.88        119.24         3.95 o                         
 -11   7   3        175.77        165.20         5.89 o                         
 -10   7   3       1532.87       1464.93        20.17 o                         
  -9   7   3       1518.70       1570.72        21.60 o                         
  -8   7   3         77.30        105.32         4.13 o                         
  -7   7   3        203.97        204.74         5.73 o                         
  -6   7   3        517.82        536.05         9.90 o                         
  -5   7   3        247.37        285.36         6.90 o                         
  -4   7   3         13.27         18.23         4.30 o                         
  -3   7   3          2.27          9.31         2.76 o                         
  -2   7   3       1060.01       1016.85        20.72 o                         
  -1   7   3        204.28        196.33         5.58 o                         
   0   7   3         38.60         31.34         6.36 o                         
   1   7   3        382.31        335.10         7.08 o                         
   2   7   3       3803.40       4063.27        55.90 o                         
   3   7   3       1074.46       1034.50        18.08 o                         
   4   7   3         70.75         55.33         3.84 o                         
   5   7   3       1732.63       1737.11        28.75 o                         
   6   7   3       2430.69       2465.14        42.90 o                         
   7   7   3        677.71        675.50        20.68 o                         
   8   7   3        351.43        348.44         9.66 o                         
   9   7   3         77.50         83.95         4.93 o                         
  10   7   3          7.37          9.69         2.56 o                         
  11   7   3         69.37         88.63         3.94 o                         
  12   7   3        170.14        151.55         4.62 o                         
  13   7   3        143.40        140.11         7.03 o                         
 -14   8   3        261.54        252.12         7.25 o                         
 -13   8   3         34.75         36.23         2.79 o                         
 -12   8   3         97.65         87.67         3.62 o                         
 -11   8   3         37.75         33.11         3.02 o                         
 -10   8   3         45.94         46.89         4.98 o                         
  -9   8   3       1495.48       1388.77        19.16 o                         
  -8   8   3        152.73        146.86         4.62 o                         
  -7   8   3         38.26         31.74         3.23 o                         
  -6   8   3        685.16        690.61        12.01 o                         
  -5   8   3        158.64        163.90         5.85 o                         
  -4   8   3       2261.59       2314.72        37.31 o                         
  -3   8   3        943.86       1005.61        25.46 o                         
  -2   8   3        741.09        764.65        16.83 o                         
  -1   8   3        117.47        106.27         4.69 o                         
   0   8   3          1.15          1.16         2.32 o                         
   1   8   3          4.75          4.49         2.12 o                         
   2   8   3         33.53         32.96         3.96 o                         
   3   8   3         48.63         45.09         4.02 o                         
   4   8   3         26.07         28.53         3.20 o                         
   5   8   3          0.36         -0.95         2.18 o                         
   6   8   3         16.87         12.39         2.73 o                         
   7   8   3         48.02         57.30         4.52 o                         
   8   8   3       1121.21       1141.89        22.84 o                         
   9   8   3          3.00          3.33         2.80 o                         
  10   8   3         26.88         24.39         3.22 o                         
  11   8   3          1.09          1.42         1.85 o                         
  12   8   3         24.97         24.65         3.03 o                         
 -13   9   3         30.23         20.50         3.51 o                         
 -12   9   3         17.38         15.71         3.34 o                         
 -11   9   3        542.02        528.53        11.29 o                         
 -10   9   3        419.72        391.41         8.43 o                         
  -9   9   3         97.88        106.75         4.91 o                         
  -8   9   3         46.72         43.47         4.14 o                         
  -7   9   3         16.00         10.89         3.80 o                         
  -6   9   3         86.05         93.50         4.67 o                         
  -5   9   3        177.98        183.62         6.07 o                         
  -4   9   3       4109.05       4319.52        76.58 o                         
  -3   9   3        123.74        146.29         8.06 o                         
  -2   9   3        587.02        604.96        14.55 o                         
  -1   9   3        352.28        393.13        14.57 o                         
   0   9   3        591.09        612.40        12.71 o                         
   1   9   3        125.88        110.70         5.10 o                         
   2   9   3         16.22         17.45         2.82 o                         
   3   9   3        187.37        176.45         5.84 o                         
   4   9   3         30.84         30.46         3.52 o                         
   5   9   3        149.67        150.78         5.20 o                         
   6   9   3         13.82         11.47         2.84 o                         
   7   9   3         19.20          9.57         6.15 o                         
   8   9   3        167.39        163.58         5.63 o                         
   9   9   3          2.55          3.05         1.95 o                         
  10   9   3          5.91          3.47         1.55 o                         
  11   9   3        102.89        106.15         4.58 o                         
 -12  10   3          1.67          2.93         2.34 o                         
 -11  10   3          8.02         10.19         2.25 o                         
 -10  10   3         50.64         44.32         3.73 o                         
  -9  10   3         25.56         28.09         3.61 o                         
  -8  10   3         72.35         64.05         8.20 o                         
  -7  10   3         47.57         45.70         3.76 o                         
  -6  10   3        157.41        152.55         5.50 o                         
  -5  10   3         85.58         94.51         4.74 o                         
  -4  10   3         43.14         44.98         4.81 o                         
  -3  10   3        938.60        933.07        47.30 o                         
  -2  10   3         36.37         35.62         4.81 o                         
  -1  10   3         42.76         40.25         4.90 o                         
   0  10   3         70.01         74.65         7.52 o                         
   1  10   3         46.80         53.42         4.90 o                         
   2  10   3          4.25          0.02         2.44 o                         
   3  10   3        120.04        116.81         5.67 o                         
   4  10   3         11.24          8.71         6.19 o                         
   5  10   3        131.30        108.21         5.05 o                         
   6  10   3        122.49        107.05         5.15 o                         
   7  10   3         72.33         68.77         4.01 o                         
   8  10   3         71.19         88.44         5.52 o                         
   9  10   3         19.24         18.11         2.32 o                         
  10  10   3         48.76         54.84         2.66 o                         
 -10  11   3         51.44         35.15         5.27 o                         
  -9  11   3         72.94         61.62        10.55 o                         
  -8  11   3         13.44         23.15         4.10 o                         
  -7  11   3         20.21         21.58         4.99 o                         
  -6  11   3          9.54          8.67         2.80 o                         
  -5  11   3         22.69         24.25         3.30 o                         
  -4  11   3          6.60          7.25         3.24 o                         
  -3  11   3         43.35         49.31         5.74 o                         
  -2  11   3          9.27          8.97         4.93 o                         
  -1  11   3         46.79         37.50         5.50 o                         
   0  11   3          2.02          5.49         3.01 o                         
   1  11   3        693.72        654.85        17.80 o                         
   2  11   3          0.76         -1.64         2.48 o                         
   3  11   3         54.29         41.27         3.95 o                         
   4  11   3         21.46         21.88         3.04 o                         
   5  11   3        684.48        688.79        14.41 o                         
   6  11   3        101.70        109.83         4.89 o                         
   7  11   3         50.19         54.58         3.07 o                         
   8  11   3         57.53         55.33         4.10 o                         
  -4  12   3         98.49         87.89         7.62 o                         
  -3  12   3         55.14         53.89         6.44 o                         
  -2  12   3        238.11        248.02        11.14 o                         
  -1  12   3        522.37        504.87        18.79 o                         
   0  12   3         59.85         45.33         7.32 o                         
   1  12   3         18.91         10.37         3.09 o                         
   2  12   3        537.06        504.39        27.89 o                         
   3  12   3        426.84        432.67        12.11 o                         
   4  12   3        104.60         97.95         4.95 o                         
   5  12   3          0.02          0.75         2.64 o                         
   6  12   3          2.86          2.93         2.34 o                         
   1  13   3         93.10         90.83         6.45 o                         
 -17   0   4        402.58        400.58        11.28 o                         
 -16   0   4          7.04          0.55         1.89 o                         
 -15   0   4        285.34        300.88         8.35 o                         
 -14   0   4          4.90          5.82         3.09 o                         
 -13   0   4       1030.49       1058.19        21.73 o                         
 -12   0   4          6.83         11.37         4.22 o                         
 -11   0   4        193.35        186.15         7.31 o                         
 -10   0   4          9.01          6.55         3.18 o                         
  -9   0   4          3.14         -0.14         2.57 o                         
  -8   0   4        139.11        152.97         9.96 o                         
  -7   0   4        432.63        385.90        11.00 o                         
  -6   0   4        382.93        415.09        10.38 o                         
  -5   0   4       2113.89       2014.17        43.33 o                         
  -4   0   4       1564.18       1579.32        33.57 o                         
  -3   0   4       8502.62       7950.14       167.45 o                         
  -2   0   4       2662.96       2797.05        82.47 o                         
  -1   0   4      29408.64      33508.32      2325.09 o                         
   0   0   4       5419.49       5513.58       188.56 o                         
   1   0   4       1177.80       1223.79        28.71 o                         
   2   0   4        119.54        113.45         3.73 o                         
   4   0   4      19565.46      20342.48       613.93 o                         
   5   0   4        506.40        581.73        17.91 o                         
   6   0   4        759.56        700.18        17.86 o                         
   7   0   4        510.15        438.74        12.45 o                         
   8   0   4       1049.86       1099.05        37.66 o                         
   9   0   4        878.89        973.63        30.57 o                         
  10   0   4       3468.75       3159.47        98.63 o                         
  11   0   4        652.35        622.43        24.08 o                         
  12   0   4        141.50         79.70         7.62 o                         
  13   0   4          2.33          8.78         3.51 o                         
  14   0   4         73.17         51.56         6.44 o                         
  15   0   4         25.11          8.20         2.93 o                         
 -17   1   4        784.29        751.37        12.63 o                         
 -16   1   4        359.79        405.73         6.62 o                         
 -15   1   4         72.45         85.01         3.76 o                         
 -14   1   4       1583.30       1631.73        22.06 o                         
 -13   1   4         25.77         23.54         3.01 o                         
 -12   1   4         75.48         68.15         4.13 o                         
 -11   1   4        514.40        515.10         8.70 o                         
 -10   1   4       1125.91       1052.84        13.89 o                         
  -9   1   4        455.19        431.32         7.14 o                         
  -8   1   4       2839.91       2800.97        72.12 o                         
  -7   1   4       3712.38       3471.05        67.18 o                         
  -6   1   4       1213.51       1174.77        18.67 o                         
  -5   1   4        838.00        818.10        13.04 o                         
  -4   1   4       7770.74       7429.42       110.55 o                         
  -3   1   4       8511.03       8741.34       206.58 o                         
  -2   1   4       1223.09       1285.65        39.12 o                         
  -1   1   4       3023.53       2895.03       203.63 o                         
   0   1   4       3019.47       2769.99        47.54 o                         
   1   1   4        164.90        141.15         3.47 o                         
   2   1   4       3748.09       3320.33        53.31 o                         
   3   1   4        362.79        419.67         9.11 o                         
   4   1   4       2994.92       2855.33        35.71 o                         
   5   1   4       3620.09       3799.29        57.79 o                         
   6   1   4       1340.85       1371.05        22.62 o                         
   7   1   4        543.90        508.90        10.12 o                         
   8   1   4        383.44        402.23        11.93 o                         
   9   1   4          0.35          3.22         2.90 o                         
  10   1   4        193.46        230.27         7.40 o                         
  11   1   4         54.29         68.33         6.54 o                         
  12   1   4        300.52        314.40         8.57 o                         
  13   1   4        149.98        181.71         7.04 o                         
  14   1   4        547.46        537.23        13.91 o                         
  15   1   4        287.40        268.67         7.47 o                         
 -17   2   4        215.74        208.11         7.45 o                         
 -16   2   4        259.31        272.62         7.10 o                         
 -15   2   4        414.20        420.57         7.19 o                         
 -14   2   4        230.66        238.51         5.49 o                         
 -13   2   4       1876.50       1940.93        25.86 o                         
 -12   2   4       1853.41       1895.42        23.45 o                         
 -11   2   4        301.62        278.77         6.18 o                         
 -10   2   4       1097.45       1039.37        17.93 o                         
  -9   2   4          6.57         10.60         2.21 o                         
  -8   2   4          0.15          2.39         2.67 o                         
  -7   2   4       1784.88       1802.82        34.24 o                         
  -6   2   4       1841.54       1825.58        28.35 o                         
  -5   2   4       1824.53       1728.60        27.28 o                         
  -4   2   4       4301.12       3932.02        67.93 o                         
  -3   2   4       2503.72       2379.09        56.21 o                         
  -2   2   4      66514.05      86210.81      2554.42 o                         
  -1   2   4       3812.22       3849.18       123.59 o                         
   0   2   4       8587.90       8173.28       259.20 o                         
   1   2   4        344.16        325.17         6.55 o                         
   2   2   4        193.56        190.73         4.09 o                         
   3   2   4        770.50        844.06        17.01 o                         
   4   2   4        608.68        577.02         8.51 o                         
   5   2   4        155.99        131.05         4.45 o                         
   6   2   4       1187.00       1145.92        19.35 o                         
   7   2   4        799.21        803.95        14.35 o                         
   8   2   4        515.73        526.07         9.54 o                         
   9   2   4         21.21         19.72         4.08 o                         
  10   2   4        226.65        239.84         7.43 o                         
  11   2   4        765.59        805.49        14.61 o                         
  12   2   4         54.00         62.03         5.01 o                         
  13   2   4         72.62         79.81         4.66 o                         
  14   2   4         13.36         11.04         2.25 o                         
  15   2   4        258.00        286.12        10.53 o                         
 -17   3   4        265.23        289.89        10.05 o                         
 -16   3   4        204.47        207.96         5.97 o                         
 -15   3   4         92.23         92.98         3.72 o                         
 -14   3   4         14.41         16.20         2.77 o                         
 -13   3   4        226.13        235.58         5.06 o                         
 -12   3   4        318.47        345.00         6.28 o                         
 -11   3   4         33.22         41.68         3.17 o                         
 -10   3   4         29.85         41.28         3.27 o                         
  -9   3   4       5806.45       5899.27        73.04 o                         
  -8   3   4       1113.05       1060.34        13.98 o                         
  -7   3   4        922.58        982.23        20.05 o                         
  -6   3   4       6340.45       6442.83        96.77 o                         
  -5   3   4       4243.79       4253.15        64.30 o                         
  -4   3   4        641.58        625.74        12.20 o                         
  -3   3   4       5143.72       5252.59        78.67 o                         
  -2   3   4       6604.75       6678.86       114.84 o                         
  -1   3   4        252.28        284.27         6.17 o                         
   0   3   4       4322.19       4239.61        66.03 o                         
   1   3   4        244.32        270.63         5.27 o                         
   2   3   4       4310.23       4101.93        61.84 o                         
   3   3   4       1485.09       1454.86        20.77 o                         
   4   3   4        238.63        203.18         4.76 o                         
   5   3   4          5.91          1.72         1.94 o                         
   6   3   4       1018.98        950.23        14.24 o                         
   7   3   4         12.98         17.53         2.62 o                         
   8   3   4          7.92          6.07         2.23 o                         
   9   3   4        896.37        874.34        14.13 o                         
  10   3   4       1073.25       1085.75        18.75 o                         
  11   3   4        143.55        138.85         4.97 o                         
  12   3   4       1199.36       1156.18        22.66 o                         
  13   3   4        213.84        197.65         5.86 o                         
  14   3   4        406.14        410.31        10.79 o                         
 -17   4   4          0.93          3.51         1.44 o                         
 -16   4   4          7.74          8.07         2.38 o                         
 -15   4   4          3.88          1.51         1.78 o                         
 -14   4   4         45.24         41.32         3.51 o                         
 -13   4   4        316.18        338.66         6.67 o                         
 -12   4   4        138.45        132.27         4.36 o                         
 -11   4   4        239.51        231.18         5.44 o                         
 -10   4   4        351.86        353.54         8.54 o                         
  -9   4   4         12.10         15.57         2.20 o                         
  -8   4   4         44.50         52.72         3.21 o                         
  -7   4   4        161.15        167.45         4.57 o                         
  -6   4   4        203.95        201.41         6.54 o                         
  -5   4   4        316.06        293.27         7.50 o                         
  -4   4   4        184.99        143.30         3.76 o                         
  -3   4   4       2204.91       2317.11        37.61 o                         
  -2   4   4       3275.12       3328.73        50.66 o                         
  -1   4   4       6847.48       6607.52       147.35 o                         
   0   4   4       1947.01       2051.43        28.63 o                         
   1   4   4          8.97         12.92         1.81 o                         
   2   4   4          3.52          2.65         1.44 o                         
   3   4   4         16.39         14.91         1.88 o                         
   4   4   4        305.24        344.89         7.94 o                         
   5   4   4        910.67        871.74        13.62 o                         
   6   4   4        178.81        166.81         5.37 o                         
   7   4   4        734.10        726.18        12.03 o                         
   8   4   4          6.13          7.13         2.01 o                         
   9   4   4        127.50        119.53         4.51 o                         
  10   4   4        335.84        372.40         8.35 o                         
  11   4   4        137.81        153.77         5.24 o                         
  12   4   4         13.56          4.44         1.94 o                         
  13   4   4        178.48        180.76         5.41 o                         
  14   4   4         29.26         32.25         3.26 o                         
 -16   5   4        109.24        127.19         6.74 o                         
 -15   5   4         76.81         89.38         4.57 o                         
 -14   5   4        150.86        139.10         4.02 o                         
 -13   5   4          2.26          1.96         3.77 o                         
 -12   5   4         31.47         21.72         3.28 o                         
 -11   5   4        115.59        121.14         4.55 o                         
 -10   5   4        211.82        238.45         5.53 o                         
  -9   5   4        369.14        349.64         7.78 o                         
  -8   5   4          0.69          3.39         2.01 o                         
  -7   5   4        621.22        625.54         9.28 o                         
  -6   5   4       1652.37       1600.80        23.55 o                         
  -5   5   4         78.35         82.53         6.93 o                         
  -4   5   4        190.06        208.85         6.59 o                         
  -3   5   4       1533.34       1501.96        24.20 o                         
  -2   5   4       4454.32       4610.19        88.61 o                         
  -1   5   4        724.12        716.62        12.71 o                         
   0   5   4        493.46        486.05         9.46 o                         
   1   5   4       2279.26       2537.97        45.75 o                         
   2   5   4        292.32        327.06         7.89 o                         
   3   5   4        345.15        343.63         7.03 o                         
   4   5   4        127.24        128.57         3.93 o                         
   5   5   4        429.20        452.26         8.34 o                         
   6   5   4        449.45        445.49        10.25 o                         
   7   5   4        318.21        317.93         7.00 o                         
   8   5   4       1922.46       2068.65        27.23 o                         
   9   5   4         23.54         27.81         2.88 o                         
  10   5   4         10.48         14.49         2.74 o                         
  11   5   4          3.39          3.99         2.02 o                         
  12   5   4          4.24          1.39         2.26 o                         
  13   5   4          2.85         -2.26         2.26 o                         
 -16   6   4          1.75          3.19         2.34 o                         
 -15   6   4         16.63         17.98         2.86 o                         
 -14   6   4        242.35        220.88         4.87 o                         
 -13   6   4         22.20         19.03         2.46 o                         
 -12   6   4         20.62         32.17         3.38 o                         
 -11   6   4        709.37        685.49        11.76 o                         
 -10   6   4        390.17        413.56         7.73 o                         
  -9   6   4          0.22         -1.31         2.01 o                         
  -8   6   4         23.25         21.23         2.93 o                         
  -7   6   4         57.00         75.79         4.19 o                         
  -6   6   4       1501.82       1572.29        24.67 o                         
  -5   6   4         98.61         92.83         4.26 o                         
  -4   6   4        125.27        112.62         5.50 o                         
  -3   6   4        620.57        645.30        12.26 o                         
  -2   6   4          0.18          1.64         1.96 o                         
  -1   6   4        544.38        576.83        11.16 o                         
   0   6   4         34.11         39.27         3.98 o                         
   1   6   4       1578.41       1647.93        27.89 o                         
   2   6   4        843.54        845.45        16.71 o                         
   3   6   4       1224.33       1237.32        18.65 o                         
   4   6   4          0.47          0.71         1.90 o                         
   5   6   4        371.43        372.08         7.49 o                         
   6   6   4         92.79         78.87         4.15 o                         
   7   6   4       1634.91       1645.23        24.30 o                         
   8   6   4         20.40         26.36         6.77 o                         
   9   6   4        432.42        438.91         8.43 o                         
  10   6   4         64.41         58.62         3.63 o                         
  11   6   4          2.58          1.47         1.68 o                         
  12   6   4         83.20        107.07         5.63 o                         
  13   6   4         19.63         18.74         4.10 o                         
 -15   7   4         66.46         56.48         4.34 o                         
 -14   7   4         58.14         58.49         3.35 o                         
 -13   7   4         57.99         63.87         3.55 o                         
 -12   7   4        122.93        123.83         4.02 o                         
 -11   7   4        204.32        211.62         5.33 o                         
 -10   7   4        212.68        175.37         4.79 o                         
  -9   7   4         22.28         31.28         2.95 o                         
  -8   7   4         68.59         85.21         3.94 o                         
  -7   7   4       1048.06       1089.93        15.72 o                         
  -6   7   4         93.65        109.84         4.70 o                         
  -5   7   4        250.72        255.14         6.49 o                         
  -4   7   4        582.77        639.10        10.30 o                         
  -3   7   4          0.49          6.65         2.50 o                         
  -2   7   4         16.53          5.93         2.71 o                         
  -1   7   4          2.10          4.64         2.19 o                         
   0   7   4        426.47        436.32         8.39 o                         
   1   7   4         13.60         12.09         2.48 o                         
   2   7   4        900.86        958.12        16.96 o                         
   3   7   4        124.70        113.10         4.61 o                         
   4   7   4         17.67         13.08         2.16 o                         
   5   7   4        381.19        419.36         8.31 o                         
   6   7   4        117.02        125.53         4.99 o                         
   7   7   4        136.28        125.07         4.41 o                         
   8   7   4        408.67        441.77        11.02 o                         
   9   7   4          3.36          8.23         4.08 o                         
  10   7   4         26.23         27.91         3.53 o                         
  11   7   4        215.78        216.24         6.07 o                         
  12   7   4         69.97         83.23         4.14 o                         
 -14   8   4        202.46        181.69         6.00 o                         
 -13   8   4        140.16        122.60         3.79 o                         
 -12   8   4        120.31        129.04         3.80 o                         
 -11   8   4        246.76        252.07         5.65 o                         
 -10   8   4         20.12         33.23         5.05 o                         
  -9   8   4         11.70          5.54         3.01 o                         
  -8   8   4         70.15         60.13         3.67 o                         
  -7   8   4        337.36        372.14         8.57 o                         
  -6   8   4         84.74         82.66         4.35 o                         
  -5   8   4         13.22         22.49         2.83 o                         
  -4   8   4        129.14        134.38         5.29 o                         
  -3   8   4       2028.00       2085.90        39.45 o                         
  -2   8   4        353.19        347.57        16.41 o                         
  -1   8   4        320.03        300.40         7.83 o                         
   0   8   4        229.84        237.70         6.02 o                         
   1   8   4       1225.54       1248.80        40.57 o                         
   2   8   4        278.59        284.43         7.23 o                         
   3   8   4        373.76        380.78         8.68 o                         
   4   8   4          6.63          1.14         1.99 o                         
   5   8   4         10.19          9.81         2.31 o                         
   6   8   4         28.84         35.61         3.38 o                         
   7   8   4         76.70         80.11         4.74 o                         
   8   8   4          2.33          4.35         2.84 o                         
   9   8   4        111.31        104.10         9.72 o                         
  10   8   4         14.35         17.25         2.91 o                         
  11   8   4          6.89          5.23         1.55 o                         
 -13   9   4          3.63          7.03         2.34 o                         
 -12   9   4        122.59        127.04         7.62 o                         
 -11   9   4          0.59         -1.82         1.82 o                         
 -10   9   4        325.01        290.01         6.16 o                         
  -9   9   4        428.88        427.88         8.05 o                         
  -8   9   4         45.64         60.08         3.76 o                         
  -7   9   4        169.01        180.97         7.61 o                         
  -6   9   4         24.84         26.05         6.17 o                         
  -5   9   4        130.62        118.05         5.74 o                         
  -4   9   4       2306.59       2317.87       110.57 o                         
  -3   9   4        138.56        142.14         7.95 o                         
  -2   9   4        425.95        440.59        17.00 o                         
  -1   9   4        451.60        453.56         9.69 o                         
   0   9   4        182.39        187.90         6.12 o                         
   1   9   4        159.34        201.05         6.87 o                         
   2   9   4         27.38         31.05         3.66 o                         
   3   9   4        470.56        476.24        10.15 o                         
   4   9   4        226.90        214.44         5.69 o                         
   5   9   4        512.63        512.47        10.52 o                         
   6   9   4          1.58          8.64         2.38 o                         
   7   9   4        314.66        299.05         8.17 o                         
   8   9   4         76.06         56.81         5.53 o                         
   9   9   4        131.73        121.03         4.73 o                         
  10   9   4         87.27         95.47         4.29 o                         
 -11  10   4         20.34         16.93         2.81 o                         
 -10  10   4         22.93         28.34         3.50 o                         
  -9  10   4        271.13        254.36         6.75 o                         
  -8  10   4         36.86         33.16         3.59 o                         
  -7  10   4         21.02         27.54         4.16 o                         
  -6  10   4         79.42         81.28         6.17 o                         
  -5  10   4        804.42        817.20        40.55 o                         
  -4  10   4        573.51        599.60        23.48 o                         
  -3  10   4       1638.56       1733.76        47.17 o                         
  -2  10   4       1674.02       1706.52        41.96 o                         
  -1  10   4        795.59        820.00        37.61 o                         
   0  10   4        666.19        693.71        15.58 o                         
   1  10   4        944.41        997.80        17.61 o                         
   2  10   4         20.03         15.04         3.55 o                         
   3  10   4        437.36        413.02         9.74 o                         
   4  10   4          0.61          2.58         2.32 o                         
   5  10   4         88.31         89.91         9.18 o                         
   6  10   4        175.06        159.65         5.63 o                         
   7  10   4        339.10        337.57         8.51 o                         
   8  10   4         44.79         55.07         3.28 o                         
   9  10   4        427.44        446.44         9.04 o                         
  -9  11   4       1023.09       1105.03        35.35 o                         
  -8  11   4        555.93        549.11        19.38 o                         
  -7  11   4        404.91        419.51        16.43 o                         
  -6  11   4        402.20        432.96        17.02 o                         
  -5  11   4        113.51        117.19         8.79 o                         
  -4  11   4         30.47         22.26         6.44 o                         
  -3  11   4        143.64        154.12         9.38 o                         
  -2  11   4         46.30         40.42         6.44 o                         
  -1  11   4        151.12        161.32         7.88 o                         
   0  11   4         43.19         44.74         5.31 o                         
   1  11   4          9.21          5.95         3.29 o                         
   2  11   4         40.97         45.98         3.84 o                         
   3  11   4        353.33        366.67         9.70 o                         
   4  11   4        311.07        320.45         8.25 o                         
   5  11   4        249.07        232.53         6.46 o                         
   6  11   4         93.82         90.84         4.05 o                         
   7  11   4         35.92         37.08         3.08 o                         
  -5  12   4         78.18         72.65         6.44 o                         
  -4  12   4        724.89        732.97        24.69 o                         
  -3  12   4        145.80        145.93         8.21 o                         
  -2  12   4         88.05         78.51         6.44 o                         
  -1  12   4       1032.29        982.32        32.38 o                         
   0  12   4         91.77         93.83         4.95 o                         
   1  12   4          3.79         12.16         5.07 o                         
   2  12   4         72.95         67.95         7.32 o                         
   3  12   4          1.34          2.07         2.00 o                         
   4  12   4         30.74         34.70         3.66 o                         
   5  12   4        558.62        541.95        18.22 o                         
   0  13   4        125.94        131.30         6.45 o                         
   1  13   4         81.61         87.31         5.86 o                         
 -17   1   5          1.43          2.81         1.59 o                         
 -16   1   5        183.15        185.99         4.25 o                         
 -15   1   5          7.35          8.76         1.69 o                         
 -14   1   5       1018.96       1054.36        15.20 o                         
 -13   1   5        369.73        381.82         8.02 o                         
 -12   1   5        247.80        220.73         5.54 o                         
 -11   1   5        741.40        734.38        11.43 o                         
 -10   1   5        632.48        659.19        11.09 o                         
  -9   1   5        159.12        154.28         4.36 o                         
  -8   1   5        660.17        635.50        14.75 o                         
  -7   1   5        141.25        140.00         4.15 o                         
  -6   1   5         79.93         96.76         2.97 o                         
  -5   1   5         61.58         56.88         1.94 o                         
  -4   1   5       1270.08       1311.18        19.88 o                         
  -3   1   5       6805.79       6728.37       199.31 o                         
  -2   1   5       4928.29       4745.60       105.13 o                         
  -1   1   5       3458.13       3338.98       158.10 o                         
   0   1   5       4719.47       4668.80       120.42 o                         
   1   1   5       1217.01       1214.17        18.83 o                         
   2   1   5       1231.99       1167.50        15.10 o                         
   3   1   5       2112.65       2166.12        27.33 o                         
   4   1   5       3335.88       3383.07        42.25 o                         
   5   1   5        163.96        202.87         5.37 o                         
   6   1   5       2078.52       2189.43        39.95 o                         
   7   1   5        130.40        143.02         6.60 o                         
   8   1   5        123.61        142.60         7.04 o                         
   9   1   5          7.93         14.15         3.09 o                         
  10   1   5         18.64         21.59         3.53 o                         
  11   1   5         47.99         67.98         4.69 o                         
  12   1   5         28.83         23.49         4.14 o                         
  13   1   5        142.73        167.83        13.48 o                         
  14   1   5          0.40          2.93         1.83 o                         
 -17   2   5          1.48          2.78         1.51 o                         
 -16   2   5        138.88        148.10         4.61 o                         
 -15   2   5        316.47        324.31         6.14 o                         
 -14   2   5          0.77         -0.16         1.78 o                         
 -13   2   5          4.70          1.40         1.92 o                         
 -12   2   5          0.94          1.56         2.38 o                         
 -11   2   5        313.11        304.50         6.47 o                         
 -10   2   5        590.88        645.60        18.99 o                         
  -9   2   5        215.05        217.24         5.28 o                         
  -8   2   5        163.42        133.07         7.74 o                         
  -7   2   5        582.57        615.88        11.79 o                         
  -6   2   5       1185.22       1159.14        21.56 o                         
  -5   2   5         13.98         11.97         2.67 o                         
  -4   2   5        483.35        511.14         9.80 o                         
  -3   2   5        709.56        672.85        21.78 o                         
  -2   2   5       2512.79       2727.75        82.36 o                         
  -1   2   5          2.47          1.29         0.97 o                         
   0   2   5          4.06         14.16         1.21 o                         
   1   2   5          8.76          5.35         0.84 o                         
   2   2   5          2.99          9.93         1.25 o                         
   3   2   5        366.09        376.58         6.03 o                         
   4   2   5          0.13          2.20         1.43 o                         
   5   2   5         51.53         49.01         3.72 o                         
   6   2   5        563.10        553.74         9.84 o                         
   7   2   5         12.99         12.50         3.07 o                         
   8   2   5       1369.24       1449.72        27.89 o                         
   9   2   5        635.53        756.95        16.37 o                         
  10   2   5         84.27         55.94         5.17 o                         
  11   2   5         58.13         70.19         8.40 o                         
  12   2   5        159.23        184.87         6.20 o                         
  13   2   5         19.01         23.04         3.50 o                         
  14   2   5         43.46         50.17         3.31 o                         
 -17   3   5         75.08         77.12         2.91 o                         
 -16   3   5         18.60         26.86         4.03 o                         
 -15   3   5         12.93         13.86         1.85 o                         
 -14   3   5        120.00        124.31         4.76 o                         
 -13   3   5        594.64        636.19        11.18 o                         
 -12   3   5         22.46         27.44         3.54 o                         
 -11   3   5         51.18         54.15         3.34 o                         
 -10   3   5       2365.14       2384.34        31.04 o                         
  -9   3   5        225.79        217.27         5.17 o                         
  -8   3   5          1.80          7.97         2.19 o                         
  -7   3   5        975.59        882.93        18.11 o                         
  -6   3   5       2449.35       2447.25        53.64 o                         
  -5   3   5        335.88        319.21         6.79 o                         
  -4   3   5        170.22        141.80         3.22 o                         
  -3   3   5        158.30        155.08         3.36 o                         
  -2   3   5        352.94        333.20         6.55 o                         
  -1   3   5          9.07          9.40         1.33 o                         
   0   3   5        626.79        685.51        10.24 o                         
   1   3   5        166.80        132.25         3.79 o                         
   2   3   5        220.93        174.77         4.03 o                         
   3   3   5       1388.04       1428.22        30.88 o                         
   4   3   5       2172.97       2214.29        34.94 o                         
   5   3   5        111.02         85.79         3.82 o                         
   6   3   5         58.00         76.49         4.93 o                         
   7   3   5       2415.79       2526.76        35.63 o                         
   8   3   5          6.97          9.63         2.47 o                         
   9   3   5          3.36         10.64         3.17 o                         
  10   3   5          2.31         13.67         3.13 o                         
  11   3   5        246.65        207.17        13.73 o                         
  12   3   5        259.31        236.43         9.43 o                         
  13   3   5        403.96        480.24        10.71 o                         
  14   3   5        646.69        642.43        15.18 o                         
 -17   4   5          3.93          7.14         1.44 o                         
 -16   4   5         25.35         17.76         2.33 o                         
 -15   4   5         11.17         13.19         2.16 o                         
 -14   4   5        896.66        826.97        18.72 o                         
 -13   4   5        140.79        141.92         4.26 o                         
 -12   4   5        319.56        357.26         6.93 o                         
 -11   4   5        400.59        414.13         7.57 o                         
 -10   4   5         93.85         83.23         4.63 o                         
  -9   4   5         60.72         55.62         3.47 o                         
  -8   4   5        611.00        640.05         9.35 o                         
  -7   4   5        849.70        865.14        12.16 o                         
  -6   4   5       1439.84       1510.93        28.58 o                         
  -5   4   5        764.01        769.73        13.48 o                         
  -4   4   5        151.83        206.37         5.85 o                         
  -3   4   5       3350.05       3211.71        59.17 o                         
  -2   4   5       6509.57       6668.11        89.20 o                         
  -1   4   5       1664.03       1718.84        24.27 o                         
   0   4   5      10213.78       9970.79       148.68 o                         
   1   4   5         13.49          8.02         1.52 o                         
   2   4   5        327.39        331.40         7.25 o                         
   3   4   5        514.61        528.60         9.73 o                         
   4   4   5        584.93        545.16         8.05 o                         
   5   4   5       1855.66       1853.10        35.06 o                         
   6   4   5        336.30        339.39         6.45 o                         
   7   4   5       2122.97       2136.65        44.30 o                         
   8   4   5         89.61         95.34         5.17 o                         
   9   4   5        134.89        162.41         5.11 o                         
  10   4   5         33.38         37.02         8.17 o                         
  11   4   5        283.41        279.75         6.59 o                         
  12   4   5        488.85        516.46        11.18 o                         
  13   4   5         82.30         69.39         6.15 o                         
 -16   5   5         14.23         11.33         2.20 o                         
 -15   5   5          0.25          2.90         1.52 o                         
 -14   5   5          0.81          0.52         1.82 o                         
 -13   5   5          9.02          7.18         1.93 o                         
 -12   5   5         14.40          8.96         1.98 o                         
 -11   5   5         22.27         22.76         2.40 o                         
 -10   5   5       2040.16       2023.17        26.89 o                         
  -9   5   5       1967.37       2014.87        43.83 o                         
  -8   5   5       1477.55       1480.05        18.68 o                         
  -7   5   5       2368.37       2301.30        27.75 o                         
  -6   5   5        722.44        684.95        11.67 o                         
  -5   5   5        678.83        585.56        11.44 o                         
  -4   5   5        993.64        931.14        24.72 o                         
  -3   5   5          0.16          2.77         2.37 o                         
  -2   5   5        623.54        592.14         9.69 o                         
  -1   5   5        797.17        853.98        13.23 o                         
   0   5   5         50.18         37.84         3.96 o                         
   1   5   5         10.39         28.73         4.64 o                         
   2   5   5         33.94         20.62         2.83 o                         
   3   5   5         64.31         62.05         3.03 o                         
   4   5   5         65.59         64.08         3.30 o                         
   5   5   5        753.14        746.99        12.29 o                         
   6   5   5        239.17        259.62         7.62 o                         
   7   5   5       3880.47       3927.66        66.76 o                         
   8   5   5       1951.96       2045.42        26.91 o                         
   9   5   5          4.07          3.78         2.19 o                         
  10   5   5         43.13         53.90         4.12 o                         
  11   5   5        301.09        297.92         5.97 o                         
  12   5   5        263.04        247.49         6.72 o                         
  13   5   5        413.32        408.03        14.68 o                         
 -16   6   5         10.14         12.87         2.21 o                         
 -15   6   5        339.49        337.72         7.79 o                         
 -14   6   5         79.78         77.28         4.04 o                         
 -13   6   5        289.16        303.30         7.10 o                         
 -12   6   5        161.82        195.02         5.12 o                         
 -11   6   5        686.18        670.51        11.55 o                         
 -10   6   5         32.77         32.97         3.12 o                         
  -9   6   5        103.74        107.68         3.88 o                         
  -8   6   5        352.50        358.79         7.13 o                         
  -7   6   5        236.71        250.52         5.46 o                         
  -6   6   5        215.37        242.06         5.99 o                         
  -5   6   5        548.03        516.98         9.61 o                         
  -4   6   5       2992.43       2935.04        37.77 o                         
  -3   6   5        825.92        831.68        12.32 o                         
  -2   6   5        617.11        516.00         9.39 o                         
  -1   6   5       1646.53       1521.83        22.39 o                         
   0   6   5        466.86        518.91         9.37 o                         
   1   6   5       2713.62       2868.65        40.05 o                         
   2   6   5          4.50          2.44         2.54 o                         
   3   6   5        891.35       1000.40        14.28 o                         
   4   6   5       1332.13       1428.52        19.57 o                         
   5   6   5        219.09        203.91         5.38 o                         
   6   6   5       6867.85       6916.78       104.83 o                         
   7   6   5       3884.14       4057.46        56.10 o                         
   8   6   5         68.10         66.84         3.96 o                         
   9   6   5        334.69        339.87         7.81 o                         
  10   6   5        924.72        920.91        24.15 o                         
  11   6   5        191.16        175.49         4.99 o                         
  12   6   5         37.63         36.90         4.69 o                         
 -15   7   5          2.34          2.12         1.55 o                         
 -14   7   5         42.28         48.06         2.76 o                         
 -13   7   5          1.86          2.22         1.72 o                         
 -12   7   5        128.18        134.87         4.06 o                         
 -11   7   5        201.08        204.01         5.28 o                         
 -10   7   5          0.90         -0.11         2.23 o                         
  -9   7   5        143.83        150.83         4.50 o                         
  -8   7   5       1271.93       1384.15        19.75 o                         
  -7   7   5          1.67          0.13         2.12 o                         
  -6   7   5        538.34        518.57         9.02 o                         
  -5   7   5       1234.58       1168.56        18.16 o                         
  -4   7   5         15.74         17.68         3.21 o                         
  -3   7   5       1548.11       1590.71        21.54 o                         
  -2   7   5         62.73         49.63         3.57 o                         
  -1   7   5          6.54          7.77         2.07 o                         
   0   7   5         54.85         35.56         3.39 o                         
   1   7   5         11.15         10.06         2.94 o                         
   2   7   5        475.00        439.64         8.38 o                         
   3   7   5        156.66        154.34         4.44 o                         
   4   7   5        505.65        485.17         9.06 o                         
   5   7   5        218.27        218.15         5.68 o                         
   6   7   5        327.63        321.63         7.74 o                         
   7   7   5          0.30          4.18         1.79 o                         
   8   7   5        250.50        253.87         9.31 o                         
   9   7   5        144.37        149.39         4.94 o                         
  10   7   5        165.32        152.16         5.52 o                         
  11   7   5        358.31        373.23         9.93 o                         
 -14   8   5          7.45         14.35         2.83 o                         
 -13   8   5        204.52        202.35         9.16 o                         
 -12   8   5         23.01         30.37         2.62 o                         
 -11   8   5         39.52         37.26         3.21 o                         
 -10   8   5         87.19         82.17         5.67 o                         
  -9   8   5        180.43        167.98         4.72 o                         
  -8   8   5          4.22          4.54         2.14 o                         
  -7   8   5          8.35          4.03         2.58 o                         
  -6   8   5        531.24        596.74        10.80 o                         
  -5   8   5        129.75        149.59         5.26 o                         
  -4   8   5        572.47        558.98        11.51 o                         
  -3   8   5        213.88        213.47         5.87 o                         
  -2   8   5        233.78        240.08         6.70 o                         
  -1   8   5        194.33        224.91         5.95 o                         
   0   8   5         75.39         74.70         4.38 o                         
   1   8   5        782.30        772.10        14.52 o                         
   2   8   5        384.15        389.85         8.84 o                         
   3   8   5          6.09          8.93         2.09 o                         
   4   8   5        691.43        688.47        11.80 o                         
   5   8   5         18.04         13.68         3.97 o                         
   6   8   5        363.40        335.92         8.13 o                         
   7   8   5        649.10        697.75        19.13 o                         
   8   8   5        686.41        690.39        14.87 o                         
   9   8   5         91.10         75.16         3.98 o                         
  10   8   5        527.84        511.67        10.50 o                         
  11   8   5        396.41        434.91        34.94 o                         
 -12   9   5          9.94         10.93         4.37 o                         
 -11   9   5         59.38         50.75         3.17 o                         
 -10   9   5         12.19          8.74         2.02 o                         
  -9   9   5        258.93        264.06         6.44 o                         
  -8   9   5        205.59        214.64         5.63 o                         
  -7   9   5          9.65         13.67         3.28 o                         
  -6   9   5         77.01         92.41         4.93 o                         
  -5   9   5        295.24        308.83         9.34 o                         
  -4   9   5       1386.97       1345.24        53.01 o                         
  -3   9   5        648.94        660.01        14.58 o                         
  -2   9   5         15.36         20.83         2.87 o                         
  -1   9   5         38.08         36.82         4.11 o                         
   0   9   5          0.53          6.38         3.19 o                         
   1   9   5        308.13        302.53         7.44 o                         
   2   9   5        514.07        470.13        10.01 o                         
   3   9   5        526.79        507.95         9.47 o                         
   4   9   5         49.35         40.82         4.20 o                         
   5   9   5          6.81          4.75         2.01 o                         
   6   9   5         18.72         15.14         5.09 o                         
   7   9   5        131.01        143.61         5.28 o                         
   8   9   5         74.11         65.66         3.58 o                         
   9   9   5         45.58         33.98         4.10 o                         
  10   9   5         58.63         51.65         2.71 o                         
 -12  10   5          7.03          1.76         2.93 o                         
 -11  10   5          2.81          1.76         2.93 o                         
 -10  10   5         21.10         35.08         3.35 o                         
  -9  10   5         97.41         95.11         4.46 o                         
  -8  10   5        439.19        417.34         9.71 o                         
  -7  10   5         46.50         46.79         5.17 o                         
  -6  10   5        198.62        206.87         8.85 o                         
  -5  10   5          0.07          4.69         4.39 o                         
  -4  10   5         21.97         28.70         6.44 o                         
  -3  10   5        237.29        259.12        13.48 o                         
  -2  10   5         30.63         40.80         6.28 o                         
  -1  10   5         91.42         81.68         4.56 o                         
   0  10   5          0.90         -0.51         3.80 o                         
   1  10   5         17.21         24.18         3.13 o                         
   2  10   5        171.83        162.92         5.98 o                         
   3  10   5        210.51        200.34         6.30 o                         
   4  10   5        104.66        106.45         4.10 o                         
   5  10   5         73.26         73.46         4.18 o                         
   6  10   5        184.05        165.39         5.43 o                         
   7  10   5         95.21         83.57         6.54 o                         
   8  10   5        107.52         86.58         7.91 o                         
   9  10   5         20.36         28.12         4.69 o                         
  -8  11   5          7.14          8.79         4.10 o                         
  -7  11   5        130.56        126.00         7.62 o                         
  -6  11   5         66.03         69.13         6.44 o                         
  -5  11   5         58.26         66.20         6.44 o                         
  -4  11   5         40.96         35.73         6.44 o                         
  -3  11   5         30.53         24.01         5.86 o                         
  -2  11   5          0.53          4.10         3.51 o                         
  -1  11   5        128.72        132.33         7.91 o                         
   0  11   5         49.09         39.23         4.30 o                         
   1  11   5        201.34        201.20         6.39 o                         
   2  11   5         25.66         21.58         3.25 o                         
   3  11   5        198.70        180.98         5.84 o                         
   4  11   5         93.43         73.75         3.89 o                         
   5  11   5          9.10          5.77         1.73 o                         
   6  11   5         30.30         18.50         2.67 o                         
   7  11   5         32.59         31.55         2.67 o                         
  -6  12   5        122.50        106.08         7.03 o                         
  -5  12   5          2.63         -0.59         2.93 o                         
  -4  12   5         13.53         22.26         4.69 o                         
  -3  12   5        202.99        215.16         9.97 o                         
  -2  12   5         43.98         45.69         5.27 o                         
  -1  12   5         57.73         55.82         4.44 o                         
   0  12   5         23.66         14.79         3.79 o                         
   1  12   5          5.03          7.03         2.93 o                         
   2  12   5          5.88          4.10         2.34 o                         
   3  12   5        105.24         95.88        16.12 o                         
   4  12   5          3.84          5.86         2.34 o                         
 -18   0   6        105.24        118.99         6.45 o                         
 -17   0   6        269.16        252.35         6.31 o                         
 -16   0   6       1542.03       1433.77        27.02 o                         
 -15   0   6       2081.35       2067.32        38.44 o                         
 -14   0   6        309.50        330.08         9.36 o                         
 -13   0   6       4142.87       4260.55        76.13 o                         
 -12   0   6       1871.89       1961.48        37.03 o                         
 -11   0   6       1233.99       1240.36        24.70 o                         
 -10   0   6       1537.50       1630.32        31.10 o                         
  -9   0   6        921.20        979.67        17.42 o                         
  -8   0   6       1660.13       1671.37        53.75 o                         
  -7   0   6        871.54        862.11        20.39 o                         
  -6   0   6         19.55         25.85         4.10 o                         
  -5   0   6          2.70         15.97         1.83 o                         
  -4   0   6        423.11        408.16        12.92 o                         
   0   0   6       4992.56       4688.70        99.16 o                         
   1   0   6       3803.93       3912.00        67.79 o                         
   2   0   6        941.32        951.50        17.91 o                         
   3   0   6        405.22        396.60         9.37 o                         
   4   0   6       9187.30      10224.45       223.81 o                         
   5   0   6          5.19         28.44         7.91 o                         
   6   0   6         12.91         24.28         3.92 o                         
   7   0   6       1437.12       1418.66        33.13 o                         
   8   0   6       1319.95       1132.86        27.49 o                         
   9   0   6       1927.06       1940.39        62.58 o                         
  10   0   6        440.80        441.17        18.78 o                         
  11   0   6        233.76        266.74        12.90 o                         
  12   0   6        501.15        538.22        20.55 o                         
  13   0   6        419.48        410.80        15.85 o                         
  14   0   6         57.40         63.28         4.69 o                         
 -17   1   6         21.84         17.86         2.29 o                         
 -16   1   6          4.17          8.76         1.54 o                         
 -15   1   6        272.80        287.87         5.78 o                         
 -14   1   6       1868.52       2000.64        26.59 o                         
 -13   1   6       1739.55       1789.00        26.43 o                         
 -12   1   6        624.59        610.33        10.02 o                         
 -11   1   6          4.94          3.78         2.69 o                         
 -10   1   6        148.47        123.95         4.42 o                         
  -9   1   6         54.24         51.25         3.31 o                         
  -8   1   6        547.33        573.48        12.26 o                         
  -7   1   6          7.49         22.99         4.59 o                         
  -6   1   6          8.49          9.05         1.38 o                         
  -5   1   6         68.03         77.64         2.03 o                         
  -4   1   6        853.21        905.22        28.27 o                         
  -3   1   6       1168.35       1212.96        26.30 o                         
  -2   1   6       1165.79       1120.57        24.22 o                         
  -1   1   6        422.72        432.51        20.57 o                         
   0   1   6       1127.43       1132.98        23.61 o                         
   1   1   6       3333.80       3083.84        41.73 o                         
   2   1   6         16.22         27.07         2.01 o                         
   3   1   6       2389.17       2299.92        29.11 o                         
   4   1   6       3561.49       3562.99        54.50 o                         
   5   1   6       2458.80       2505.93        54.07 o                         
   6   1   6        371.46        307.50         7.23 o                         
   7   1   6          7.97         13.10         3.92 o                         
   8   1   6        508.08        551.87        14.72 o                         
   9   1   6         26.33         12.09         3.09 o                         
  10   1   6        266.75        155.73         7.05 o                         
  11   1   6        231.55        187.60        12.31 o                         
  12   1   6        193.14        190.81         7.05 o                         
  13   1   6        370.61        422.61        11.41 o                         
  14   1   6        186.64        158.93         7.62 o                         
 -17   2   6        173.03        180.67         5.42 o                         
 -16   2   6         37.96         35.32         2.59 o                         
 -15   2   6          8.28         10.79         2.84 o                         
 -14   2   6         45.96         49.97         3.29 o                         
 -13   2   6        365.55        391.94         7.42 o                         
 -12   2   6        118.60        115.77         5.24 o                         
 -11   2   6        117.87        108.27         3.80 o                         
 -10   2   6        200.10        221.58         5.33 o                         
  -9   2   6        621.18        623.33         9.13 o                         
  -8   2   6        138.53        133.45         4.24 o                         
  -7   2   6        287.71        315.71        10.72 o                         
  -6   2   6       3750.00       3801.12        66.50 o                         
  -5   2   6        331.18        329.45        12.52 o                         
  -4   2   6        113.58         98.46         5.86 o                         
  -2   2   6       1402.64       1446.72        32.18 o                         
  -1   2   6       5049.46       4738.74        78.93 o                         
   0   2   6        463.42        536.72         7.48 o                         
   1   2   6         54.35         61.14         2.20 o                         
   2   2   6          0.14          1.04         1.13 o                         
   3   2   6        144.24        135.28         5.44 o                         
   4   2   6        465.39        436.01         8.07 o                         
   5   2   6        423.40        362.28         7.77 o                         
   6   2   6         20.88         26.72         2.82 o                         
   7   2   6         22.89         18.37         2.72 o                         
   8   2   6        103.83         96.76         5.14 o                         
   9   2   6       1412.32       1471.73        28.45 o                         
  10   2   6        274.56        308.08         8.57 o                         
  11   2   6         28.21         24.92         5.32 o                         
  12   2   6         83.13        114.25         5.58 o                         
  13   2   6          0.84         -2.07         2.07 o                         
  14   2   6         93.14         70.33         5.27 o                         
 -17   3   6         46.99         58.79         3.64 o                         
 -16   3   6         17.99         22.23         2.52 o                         
 -15   3   6         16.40         15.20         1.99 o                         
 -14   3   6         80.97         87.78         3.93 o                         
 -13   3   6        152.94        150.11         4.87 o                         
 -12   3   6          1.68         -0.34         1.85 o                         
 -11   3   6         34.41         27.80         2.74 o                         
 -10   3   6        171.52        178.29         4.72 o                         
  -9   3   6        844.27        849.29        12.60 o                         
  -8   3   6        339.29        328.91         6.16 o                         
  -7   3   6        711.11        659.90        12.70 o                         
  -6   3   6         61.18         45.81         3.32 o                         
  -5   3   6       5252.92       5301.21        71.16 o                         
  -4   3   6       1484.15       1531.69        48.44 o                         
  -3   3   6       1867.10       1813.39        56.86 o                         
  -2   3   6        431.97        410.20         9.04 o                         
  -1   3   6       2907.03       3014.74        45.80 o                         
   0   3   6        102.59        128.22         3.13 o                         
   1   3   6        122.84        106.87         2.95 o                         
   2   3   6         58.81         67.57         3.00 o                         
   3   3   6        397.59        332.00         8.91 o                         
   4   3   6        208.17        198.27         7.25 o                         
   5   3   6        127.74        114.08         3.97 o                         
   6   3   6        269.33        293.53         6.01 o                         
   7   3   6        126.56        123.07         4.66 o                         
   8   3   6        106.57         98.14         4.41 o                         
   9   3   6        356.99        383.60        10.34 o                         
  10   3   6          8.88          4.37         3.51 o                         
  11   3   6         52.66         70.18         4.13 o                         
  12   3   6         21.76         29.42         3.29 o                         
  13   3   6         10.60         10.18         4.10 o                         
 -17   4   6          1.55          2.54         2.12 o                         
 -16   4   6         19.07         16.85         2.55 o                         
 -15   4   6          0.38          2.89         1.57 o                         
 -14   4   6         69.01         65.43         3.43 o                         
 -13   4   6         25.87         26.50         4.08 o                         
 -12   4   6        209.88        225.06         5.34 o                         
 -11   4   6        105.43         98.99         3.89 o                         
 -10   4   6        459.55        469.38         8.26 o                         
  -9   4   6         13.76         17.70         2.31 o                         
  -8   4   6          6.35          2.58         1.99 o                         
  -7   4   6       1064.08       1076.00        16.14 o                         
  -6   4   6        730.28        724.17        12.52 o                         
  -5   4   6         58.92         60.68         5.34 o                         
  -4   4   6       7516.47       7560.21       130.10 o                         
  -3   4   6        173.53        186.36         3.97 o                         
  -2   4   6         27.82         35.07         2.08 o                         
  -1   4   6        607.04        585.26        13.75 o                         
   0   4   6        616.37        729.14        14.69 o                         
   1   4   6         23.75         23.86         2.77 o                         
   2   4   6         20.48         36.42         3.07 o                         
   3   4   6        506.75        567.87         8.92 o                         
   4   4   6         57.81         77.04         3.34 o                         
   5   4   6         13.54         20.50         2.51 o                         
   6   4   6         41.26         55.02         3.69 o                         
   7   4   6         86.92         89.70         4.20 o                         
   8   4   6        392.75        385.16         7.81 o                         
   9   4   6          3.37         11.42         2.54 o                         
  10   4   6        228.37        242.72        11.34 o                         
  11   4   6          1.32         -0.30         1.97 o                         
  12   4   6         91.59         81.71         6.83 o                         
  13   4   6        165.56        145.40         7.04 o                         
 -16   5   6         37.76         36.24         2.53 o                         
 -15   5   6          0.11          0.44         2.28 o                         
 -14   5   6        263.30        228.37         5.40 o                         
 -13   5   6          5.47          5.26         2.05 o                         
 -12   5   6        596.53        548.62         9.10 o                         
 -11   5   6        458.74        471.71         8.29 o                         
 -10   5   6         37.48         27.17         3.01 o                         
  -9   5   6        538.04        549.77         9.38 o                         
  -8   5   6         10.41         16.04         2.17 o                         
  -7   5   6         15.28         13.42         2.25 o                         
  -6   5   6       1386.47       1462.43        19.85 o                         
  -5   5   6       1086.47       1062.61        16.48 o                         
  -4   5   6        196.11        205.41         6.00 o                         
  -3   5   6        576.38        599.00        11.59 o                         
  -2   5   6        971.55       1067.79        38.84 o                         
  -1   5   6          0.38         -2.23         2.23 o                         
   0   5   6          9.41         12.01         2.12 o                         
   1   5   6        141.85        147.68         4.44 o                         
   2   5   6          7.92          8.72         1.74 o                         
   3   5   6        897.66        926.36        13.28 o                         
   4   5   6        677.31        678.58        10.34 o                         
   5   5   6       2106.43       2069.46        34.70 o                         
   6   5   6        207.62        204.01         5.43 o                         
   7   5   6         15.17         13.54         2.58 o                         
   8   5   6       2273.13       2336.44        36.94 o                         
   9   5   6         22.16         24.00         3.15 o                         
  10   5   6        471.05        483.15        10.50 o                         
  11   5   6          0.01          1.61         2.07 o                         
  12   5   6         10.57          5.43         4.69 o                         
 -16   6   6          0.07          3.83         1.55 o                         
 -15   6   6        274.98        272.21         5.79 o                         
 -14   6   6          5.44          4.07         1.67 o                         
 -13   6   6        231.56        202.76         4.97 o                         
 -12   6   6          0.89         -1.99         1.99 o                         
 -11   6   6        491.25        401.47         7.45 o                         
 -10   6   6         81.49         93.31         3.92 o                         
  -9   6   6          0.05          3.59         1.91 o                         
  -8   6   6         18.33         22.84         2.39 o                         
  -7   6   6        385.02        393.98         7.30 o                         
  -6   6   6          4.73          5.24         2.24 o                         
  -5   6   6       1107.03       1103.51        15.66 o                         
  -4   6   6        412.92        406.78         7.49 o                         
  -3   6   6       2714.83       2790.67        35.75 o                         
  -2   6   6        136.47        145.27         4.26 o                         
  -1   6   6          6.93          8.31         2.15 o                         
   0   6   6        492.10        551.98         9.66 o                         
   1   6   6        566.17        586.89        10.18 o                         
   2   6   6        205.12        200.53         4.78 o                         
   3   6   6          4.61          4.03         1.87 o                         
   4   6   6        227.23        249.98         5.37 o                         
   5   6   6         85.12         86.95         4.08 o                         
   6   6   6       3148.53       3293.14       101.29 o                         
   7   6   6        351.95        385.39         9.31 o                         
   8   6   6         61.49         76.15         4.31 o                         
   9   6   6         53.25         47.13         3.54 o                         
  10   6   6         11.89         20.52         4.14 o                         
  11   6   6         36.59         53.43         3.53 o                         
  12   6   6        227.20        209.40         8.80 o                         
 -15   7   6          6.73          4.24         1.78 o                         
 -14   7   6         69.57         66.38         4.28 o                         
 -13   7   6        159.01        152.68         4.52 o                         
 -12   7   6         62.84         71.68         3.61 o                         
 -11   7   6        116.88        121.56         4.71 o                         
 -10   7   6        729.27        674.71        11.60 o                         
  -9   7   6        538.70        496.23         9.16 o                         
  -8   7   6        829.55        867.52        13.07 o                         
  -7   7   6        116.22        106.80         4.22 o                         
  -6   7   6       2195.37       2162.80        31.24 o                         
  -5   7   6          2.96         13.17         2.31 o                         
  -4   7   6        624.76        614.93        10.91 o                         
  -3   7   6        226.14        246.70         5.66 o                         
  -2   7   6         33.75         36.77         3.57 o                         
  -1   7   6        286.97        274.44         6.28 o                         
   0   7   6        258.78        237.95         5.76 o                         
   1   7   6        168.92        185.64         6.71 o                         
   2   7   6        860.88        861.31        17.11 o                         
   3   7   6         47.18         43.37         3.00 o                         
   4   7   6        879.08        922.98        14.91 o                         
   5   7   6         12.87         17.50         3.98 o                         
   6   7   6        624.35        634.75        12.54 o                         
   7   7   6       1144.80       1172.30        17.83 o                         
   8   7   6         70.18         68.48         3.76 o                         
   9   7   6         46.65         49.85         3.55 o                         
  10   7   6          2.99          2.29         3.81 o                         
  11   7   6         50.01         48.60         3.81 o                         
 -14   8   6          2.45          0.94         1.95 o                         
 -13   8   6          1.03         -1.34         1.94 o                         
 -12   8   6         49.02         55.51         2.96 o                         
 -11   8   6          8.16          3.47         1.80 o                         
 -10   8   6        156.77        141.56         6.14 o                         
  -9   8   6         66.83         82.09         4.31 o                         
  -8   8   6        271.05        304.07         6.90 o                         
  -7   8   6          3.39          3.37         2.17 o                         
  -6   8   6        104.57        133.18         5.48 o                         
  -5   8   6         13.34         12.94         3.75 o                         
  -4   8   6        405.83        366.38         7.80 o                         
  -3   8   6         53.44         63.91         5.34 o                         
  -2   8   6        111.40         99.55         4.35 o                         
  -1   8   6          5.90          7.31         3.07 o                         
   0   8   6        459.56        482.97         9.06 o                         
   1   8   6        482.33        443.58         8.57 o                         
   2   8   6          3.71          4.94         1.94 o                         
   3   8   6        143.22        143.48         4.58 o                         
   4   8   6          1.86          1.53         1.88 o                         
   5   8   6         75.12         81.20         4.06 o                         
   6   8   6        448.56        474.55         9.77 o                         
   7   8   6        165.77        181.57         6.09 o                         
   8   8   6        149.02        142.85         5.15 o                         
   9   8   6        158.03        151.29         5.08 o                         
  10   8   6         12.03         22.15         2.92 o                         
 -12   9   6        295.69        309.57         7.22 o                         
 -11   9   6        638.65        613.05        10.94 o                         
 -10   9   6         28.25         26.72         3.12 o                         
  -9   9   6        151.62        160.83         5.05 o                         
  -8   9   6         65.41         86.23         5.15 o                         
  -7   9   6        122.61        131.89         5.73 o                         
  -6   9   6        262.41        248.72         8.18 o                         
  -5   9   6         29.27         33.54         4.82 o                         
  -4   9   6        166.29        190.40         7.09 o                         
  -3   9   6        241.35        226.75         6.17 o                         
  -2   9   6        335.86        319.06         7.81 o                         
  -1   9   6        218.32        234.34         6.63 o                         
   0   9   6        509.33        537.99        10.98 o                         
   1   9   6         30.01         38.26         3.68 o                         
   2   9   6        255.09        273.42         6.30 o                         
   3   9   6       1098.18       1070.66        16.82 o                         
   4   9   6        226.44        242.71         6.97 o                         
   5   9   6         39.83         40.79         3.10 o                         
   6   9   6        540.46        582.80        13.16 o                         
   7   9   6        185.15        178.86         6.06 o                         
   8   9   6          0.39          1.70         1.75 o                         
   9   9   6         11.86         17.79         2.85 o                         
 -11  10   6        506.75        523.94        18.21 o                         
 -10  10   6        243.49        289.62        18.15 o                         
  -9  10   6          3.23          3.06         2.67 o                         
  -8  10   6          0.26          0.17         2.93 o                         
  -7  10   6         61.92         65.30         5.94 o                         
  -6  10   6        318.05        323.08        14.66 o                         
  -5  10   6        751.87        752.60        32.90 o                         
  -4  10   6        805.22        925.46        32.91 o                         
  -3  10   6         30.33         19.25         4.39 o                         
  -2  10   6        736.74        731.64        14.35 o                         
  -1  10   6         63.15         58.65         4.77 o                         
   0  10   6        398.04        337.44        11.77 o                         
   1  10   6        335.80        299.56         6.53 o                         
   2  10   6         98.77         97.46         3.79 o                         
   3  10   6          1.20          4.55         1.98 o                         
   4  10   6        251.83        258.01         6.18 o                         
   5  10   6         48.36         54.34         3.54 o                         
   6  10   6        119.18        119.49         6.62 o                         
   7  10   6        174.39        201.07        15.24 o                         
   8  10   6        153.91        140.77         6.21 o                         
  -9  11   6          0.84          1.76         4.10 o                         
  -8  11   6         36.39         25.19         5.27 o                         
  -7  11   6         13.54         17.57         4.69 o                         
  -6  11   6         82.83         93.74         7.03 o                         
  -5  11   6         47.16         49.21         5.86 o                         
  -4  11   6        109.25        106.06         7.62 o                         
  -3  11   6         16.17         18.74         5.27 o                         
  -2  11   6          2.44          1.76         3.51 o                         
  -1  11   6         71.06         70.58         5.30 o                         
   0  11   6        419.47        405.18         8.43 o                         
   1  11   6        262.32        279.87         5.96 o                         
   2  11   6        835.89        781.74        12.32 o                         
   3  11   6        324.65        304.88         7.69 o                         
   4  11   6        163.95        155.08         6.28 o                         
   5  11   6          8.03          5.86         3.31 o                         
   6  11   6          0.91         -0.59         1.66 o                         
  -6  12   6          4.51          3.51         2.93 o                         
  -5  12   6        260.48        268.63        10.56 o                         
  -4  12   6          7.49         14.24         3.81 o                         
  -3  12   6         14.83         22.25         5.56 o                         
  -2  12   6        305.80        329.77         9.85 o                         
  -1  12   6        117.29        124.77         6.74 o                         
   0  12   6         15.96         11.13         2.93 o                         
   1  12   6        123.76        123.07         7.03 o                         
   2  12   6        113.81         94.94         6.45 o                         
   3  12   6          0.01         -1.76         1.76 o                         
 -17   1   7         24.50         31.67         2.32 o                         
 -16   1   7          2.83          5.70         2.44 o                         
 -15   1   7          0.03          0.16         1.50 o                         
 -14   1   7         37.18         39.50         3.66 o                         
 -13   1   7       1069.92       1078.58        15.69 o                         
 -12   1   7         10.64          5.82         2.06 o                         
 -11   1   7          1.19          1.97         2.38 o                         
 -10   1   7        161.26        144.77         4.69 o                         
  -9   1   7          2.35          2.27         2.84 o                         
  -8   1   7       3490.74       3587.96        55.31 o                         
  -7   1   7        136.73        125.42         6.17 o                         
  -6   1   7        360.72        380.10         8.14 o                         
  -5   1   7        718.07        785.56        35.29 o                         
  -4   1   7        535.44        507.89        11.70 o                         
  -3   1   7         16.88          7.89         1.38 o                         
  -2   1   7        329.39        291.43         5.68 o                         
  -1   1   7         28.97         20.69         2.72 o                         
   0   1   7        209.08        203.97         4.21 o                         
   1   1   7       1291.51       1401.98        19.68 o                         
   2   1   7          1.79          5.21         1.32 o                         
   3   1   7          2.25          7.22         1.92 o                         
   4   1   7        631.77        673.47        12.75 o                         
   5   1   7          9.19         22.06         3.30 o                         
   6   1   7         47.05         71.46         4.65 o                         
   7   1   7        551.07        552.04        11.00 o                         
   8   1   7         26.34         28.08         4.41 o                         
   9   1   7        421.09        350.54        11.20 o                         
  10   1   7        136.50         94.38         5.80 o                         
  11   1   7         18.07         18.16         5.27 o                         
  12   1   7         14.73         16.53         6.44 o                         
  13   1   7         17.06          5.08         1.83 o                         
 -17   2   7         72.92         71.53         3.11 o                         
 -16   2   7        141.03        125.07         3.71 o                         
 -15   2   7         19.93         10.40         1.71 o                         
 -14   2   7          6.07          7.79         2.44 o                         
 -13   2   7        633.82        680.21        12.07 o                         
 -12   2   7         66.85         60.96         3.80 o                         
 -11   2   7        209.15        228.46         5.97 o                         
 -10   2   7       1115.25       1152.02        17.84 o                         
  -9   2   7        342.07        319.03         6.34 o                         
  -8   2   7       1281.37       1316.78        16.76 o                         
  -7   2   7        609.74        587.33        17.39 o                         
  -6   2   7       1532.85       1519.43        34.44 o                         
  -5   2   7        128.48        143.00         7.62 o                         
  -4   2   7        153.89        178.20         8.21 o                         
  -3   2   7       1897.32       1782.40        27.68 o                         
  -2   2   7       1651.53       1733.71        27.05 o                         
  -1   2   7        759.71        748.20        12.71 o                         
   0   2   7        577.23        552.31         7.65 o                         
   1   2   7         68.83         76.66         2.77 o                         
   2   2   7       1121.75       1122.33        16.44 o                         
   3   2   7        630.96        599.64        11.22 o                         
   4   2   7         39.80         40.61         3.28 o                         
   5   2   7        268.68        272.27         7.54 o                         
   6   2   7         16.01         22.57         2.81 o                         
   7   2   7        194.61        176.49         5.02 o                         
   8   2   7        224.10        220.87         8.49 o                         
   9   2   7         65.99         83.91         5.04 o                         
  10   2   7         36.02         18.84         2.91 o                         
  11   2   7          0.94          3.51         2.25 o                         
  12   2   7          1.52         -0.29         2.07 o                         
  13   2   7          7.07          4.95         1.83 o                         
 -17   3   7         74.95         76.92         3.64 o                         
 -16   3   7        330.79        338.92         5.78 o                         
 -15   3   7         74.04         84.43         3.52 o                         
 -14   3   7        274.45        296.53        10.61 o                         
 -13   3   7         28.85         33.29         3.18 o                         
 -12   3   7         68.00         68.76         3.86 o                         
 -11   3   7        403.72        384.19         7.26 o                         
 -10   3   7       1781.01       1844.18        43.78 o                         
  -9   3   7        442.89        434.14         7.66 o                         
  -8   3   7         33.54         38.91         4.63 o                         
  -7   3   7        567.04        510.56         9.53 o                         
  -6   3   7        233.19        244.86        18.47 o                         
  -5   3   7       1654.74       1694.86        54.35 o                         
  -4   3   7        209.19        203.10        12.90 o                         
  -3   3   7       2976.27       2945.16       109.99 o                         
  -2   3   7        295.19        293.56         7.32 o                         
  -1   3   7       1345.01       1375.38        22.34 o                         
   0   3   7        105.49         94.95         3.45 o                         
   1   3   7        128.06         86.98         4.18 o                         
   2   3   7        256.30        209.90         5.59 o                         
   3   3   7       1771.39       1785.98        25.67 o                         
   4   3   7        272.33        279.89         8.34 o                         
   5   3   7         14.00         12.99         2.35 o                         
   6   3   7        980.07        964.18        26.42 o                         
   7   3   7         69.69         68.77         4.94 o                         
   8   3   7         81.94         64.51         4.36 o                         
   9   3   7         45.10         58.71         4.69 o                         
  10   3   7          2.00          9.95         2.32 o                         
  11   3   7         40.33         35.24         3.48 o                         
  12   3   7        391.30        396.56        34.33 o                         
  13   3   7        129.11        147.72         7.03 o                         
 -17   4   7         56.06         53.32         3.72 o                         
 -16   4   7        321.44        300.96         6.60 o                         
 -15   4   7        634.63        643.22        10.56 o                         
 -14   4   7        121.83        114.06         4.03 o                         
 -13   4   7        724.87        733.25        12.45 o                         
 -12   4   7         64.05         62.12         3.53 o                         
 -11   4   7        291.76        285.13         6.13 o                         
 -10   4   7        155.11        155.91         4.56 o                         
  -9   4   7          0.37         -1.88         1.88 o                         
  -8   4   7        176.22        190.89         4.72 o                         
  -7   4   7        784.68        732.93        10.44 o                         
  -6   4   7       1541.77       1531.89        22.59 o                         
  -5   4   7       1199.55       1107.85        21.88 o                         
  -4   4   7      12321.74      11995.21       356.80 o                         
  -3   4   7       2816.54       2925.21        67.44 o                         
  -2   4   7       1554.26       1509.13        34.44 o                         
  -1   4   7         98.31         98.34         7.32 o                         
   0   4   7         79.32         74.66         3.50 o                         
   1   4   7          0.47          2.47         1.69 o                         
   2   4   7        171.50        166.39         4.27 o                         
   3   4   7       1170.32       1159.92        16.02 o                         
   4   4   7         23.06         22.43         2.36 o                         
   5   4   7       1231.11       1268.34        21.48 o                         
   6   4   7       1073.65       1129.03        15.92 o                         
   7   4   7         73.04         84.75         4.41 o                         
   8   4   7        214.06        213.89         6.35 o                         
   9   4   7        134.42        165.73         5.64 o                         
  10   4   7        443.14        432.32        12.24 o                         
  11   4   7         54.54         39.98         4.25 o                         
  12   4   7         15.61         21.63         3.46 o                         
 -16   5   7         34.72         33.49         2.41 o                         
 -15   5   7         45.78         47.73         2.96 o                         
 -14   5   7        137.14        129.01         4.02 o                         
 -13   5   7        132.19        125.28         6.34 o                         
 -12   5   7        511.87        499.59         8.54 o                         
 -11   5   7       1643.38       1694.22        22.95 o                         
 -10   5   7        449.03        441.81         7.98 o                         
  -9   5   7        187.42        188.12         5.08 o                         
  -8   5   7         65.07         49.90         3.31 o                         
  -7   5   7        124.69        132.96         5.21 o                         
  -6   5   7         23.64         41.54         3.62 o                         
  -5   5   7       2167.26       2314.96        32.86 o                         
  -4   5   7        266.15        285.74         6.39 o                         
  -3   5   7         15.94         16.14         2.28 o                         
  -2   5   7       1294.57       1271.69        18.98 o                         
  -1   5   7        244.05        229.12         5.55 o                         
   0   5   7        710.83        709.88        11.67 o                         
   1   5   7       1405.77       1396.75        18.85 o                         
   2   5   7        737.92        759.10        11.27 o                         
   3   5   7       1424.39       1474.51        19.97 o                         
   4   5   7       1593.39       1631.12        22.09 o                         
   5   5   7         38.76         39.08         4.20 o                         
   6   5   7        812.11        876.79        16.51 o                         
   7   5   7        171.21        196.59         8.37 o                         
   8   5   7        261.43        268.58         6.87 o                         
   9   5   7        249.41        262.39         6.61 o                         
  10   5   7        390.29        420.20        11.82 o                         
  11   5   7        184.73        168.88         6.22 o                         
  12   5   7        494.08        471.82        16.45 o                         
 -16   6   7        813.76        821.76        29.27 o                         
 -15   6   7         12.24         10.14         2.28 o                         
 -14   6   7        200.50        196.79         5.19 o                         
 -13   6   7         65.87         69.12         3.32 o                         
 -12   6   7         28.70         29.17         3.00 o                         
 -11   6   7         92.11         62.77         3.46 o                         
 -10   6   7        186.12        163.69         4.79 o                         
  -9   6   7          5.37          3.57         2.09 o                         
  -8   6   7        225.54        222.97         5.87 o                         
  -7   6   7        122.99        115.49         4.92 o                         
  -6   6   7          7.68          8.70         2.32 o                         
  -5   6   7       1373.33       1360.14        20.45 o                         
  -4   6   7        357.90        351.91         9.97 o                         
  -3   6   7        197.89        208.94         5.45 o                         
  -2   6   7          6.40         16.59         4.41 o                         
  -1   6   7        386.51        373.93         7.50 o                         
   0   6   7         42.63         50.67         3.44 o                         
   1   6   7         16.72         22.09         2.55 o                         
   2   6   7         15.78         17.97         3.06 o                         
   3   6   7          0.55          0.27         1.69 o                         
   4   6   7         69.05         66.82         3.59 o                         
   5   6   7         63.89         74.66         3.82 o                         
   6   6   7        425.27        465.92         9.81 o                         
   7   6   7         25.63         26.15         3.96 o                         
   8   6   7          7.02          4.74         3.97 o                         
   9   6   7         14.67         22.28         3.04 o                         
  10   6   7          1.66          1.59         2.81 o                         
  11   6   7         11.25          9.50         2.38 o                         
 -15   7   7         53.62         51.56         4.69 o                         
 -14   7   7         54.47         58.27         3.30 o                         
 -13   7   7        113.78        116.47         4.09 o                         
 -12   7   7        528.55        493.58         8.76 o                         
 -11   7   7        188.93        193.86         4.76 o                         
 -10   7   7         30.05         16.19         3.42 o                         
  -9   7   7        212.79        230.61         5.97 o                         
  -8   7   7         17.16          9.46         2.25 o                         
  -7   7   7        325.83        332.98         8.06 o                         
  -6   7   7       4318.23       4390.47        60.32 o                         
  -5   7   7        423.64        474.20         9.39 o                         
  -4   7   7         13.38          8.46         2.63 o                         
  -3   7   7        158.79        158.50         5.70 o                         
  -2   7   7          5.08          7.04         2.70 o                         
  -1   7   7         78.91        102.42         4.27 o                         
   0   7   7        127.00        137.50         4.55 o                         
   1   7   7        175.42        156.35         4.34 o                         
   2   7   7         52.04         44.76         3.06 o                         
   3   7   7          1.30         -0.87         1.72 o                         
   4   7   7         79.36         71.05         3.65 o                         
   5   7   7        161.36        139.35         4.56 o                         
   6   7   7        120.35        115.39         4.53 o                         
   7   7   7        148.63        165.68         4.46 o                         
   8   7   7        148.81        128.41         4.36 o                         
   9   7   7          7.36         12.51         2.20 o                         
  10   7   7        232.76        224.61         9.97 o                         
 -14   8   7         38.04         35.80         7.91 o                         
 -13   8   7         22.84         28.12         2.92 o                         
 -12   8   7          1.00         -0.04         1.89 o                         
 -11   8   7          9.63          9.09         1.94 o                         
 -10   8   7          9.44          3.53         2.11 o                         
  -9   8   7         37.92         39.85         3.25 o                         
  -8   8   7        561.72        535.61        10.93 o                         
  -7   8   7         37.06         32.68         4.23 o                         
  -6   8   7        170.12        145.60         5.56 o                         
  -5   8   7       2957.34       3206.96        50.02 o                         
  -4   8   7       1761.92       1776.00        28.98 o                         
  -3   8   7         25.53         21.98         3.08 o                         
  -2   8   7         10.54         23.44         3.69 o                         
  -1   8   7          4.73          7.08         2.02 o                         
   0   8   7        142.12        134.84         4.64 o                         
   1   8   7         41.61         49.06         3.42 o                         
   2   8   7         60.90         83.18         3.48 o                         
   3   8   7         45.23         46.22         3.26 o                         
   4   8   7          0.30          3.55         2.29 o                         
   5   8   7         27.79         30.84         3.17 o                         
   6   8   7        659.46        623.31        11.41 o                         
   7   8   7        129.75        143.61         4.86 o                         
   8   8   7          0.59          3.39         2.10 o                         
   9   8   7         68.42         52.76         4.10 o                         
  10   8   7         28.55         25.19         4.10 o                         
 -13   9   7          0.04          1.76         2.93 o                         
 -12   9   7        378.31        396.18         9.56 o                         
 -11   9   7        138.55        138.96         4.99 o                         
 -10   9   7          0.26         -0.60         1.97 o                         
  -9   9   7         64.13         70.16         4.40 o                         
  -8   9   7        363.98        384.86         9.48 o                         
  -7   9   7         21.13         20.06         4.38 o                         
  -6   9   7          9.49          9.57         2.76 o                         
  -5   9   7         58.92         56.72         4.81 o                         
  -4   9   7          2.93          4.07         2.47 o                         
  -3   9   7          1.32         -1.65         2.65 o                         
  -2   9   7         36.62         40.28         3.60 o                         
  -1   9   7        523.25        554.15        10.01 o                         
   0   9   7         95.20        111.87         5.07 o                         
   1   9   7        240.97        257.49         6.10 o                         
   2   9   7        456.45        406.39         8.06 o                         
   3   9   7          6.48          5.40         1.94 o                         
   4   9   7         15.12          8.31         1.89 o                         
   5   9   7         68.42         55.43         3.21 o                         
   6   9   7          1.37          1.14         1.89 o                         
   7   9   7         28.02         10.97         2.25 o                         
   8   9   7         13.73         16.40         2.90 o                         
 -11  10   7         97.93        111.54         4.97 o                         
 -10  10   7          2.09         -0.05         2.67 o                         
  -9  10   7          2.56          2.93         2.62 o                         
  -8  10   7          4.48         10.54         3.51 o                         
  -7  10   7         29.25         28.11         5.86 o                         
  -6  10   7        235.46        240.37        11.73 o                         
  -5  10   7          5.86          9.37         4.10 o                         
  -4  10   7          4.62         10.48         3.66 o                         
  -3  10   7         64.27         73.65         5.56 o                         
  -2  10   7         81.33         79.86         4.33 o                         
  -1  10   7         98.54        100.73         4.11 o                         
   0  10   7          1.32          1.34         1.89 o                         
   1  10   7          8.11          6.92         1.82 o                         
   2  10   7         31.15         30.33         3.14 o                         
   3  10   7         11.94          9.04         1.91 o                         
   4  10   7          1.55          1.93         1.47 o                         
   5  10   7         31.16         37.77         3.18 o                         
   6  10   7         35.57         41.35         3.09 o                         
   7  10   7          9.42         14.06         3.51 o                         
  -9  11   7          2.62          1.76         3.51 o                         
  -8  11   7          0.09         -2.34         2.93 o                         
  -7  11   7          1.75         15.81         4.69 o                         
  -6  11   7        186.40        165.31         8.79 o                         
  -5  11   7         65.62         62.10         5.86 o                         
  -4  11   7         38.44         42.17         5.27 o                         
  -3  11   7        212.48        202.25         9.97 o                         
  -2  11   7         31.24         34.43         4.69 o                         
  -1  11   7          1.12         -2.12         3.36 o                         
   0  11   7          3.13          0.01         1.76 o                         
   1  11   7          2.18         -1.30         2.24 o                         
   2  11   7         56.91         53.81         3.05 o                         
   3  11   7        112.35        111.38         5.67 o                         
   4  11   7          9.45          8.97         1.83 o                         
   5  11   7         81.48         75.70         3.50 o                         
  -6  12   7          4.99          7.61         2.93 o                         
  -5  12   7          0.39          0.00         2.34 o                         
  -4  12   7        190.24        171.20         8.21 o                         
  -3  12   7         48.97         51.79         5.57 o                         
  -2  12   7        359.62        373.78        14.08 o                         
   1  12   7          0.16         -1.76         1.76 o                         
   2  12   7          5.61          0.59         2.34 o                         
 -17   0   8       1014.61       1017.99        23.74 o                         
 -16   0   8         10.57          3.10         3.08 o                         
 -15   0   8        762.08        769.98        16.17 o                         
 -14   0   8       1315.68       1383.20        27.09 o                         
 -13   0   8         56.00         45.74         4.19 o                         
 -12   0   8        315.36        315.96         9.34 o                         
 -11   0   8          0.41          2.67         5.60 o                         
 -10   0   8          3.12          7.79         3.13 o                         
  -9   0   8       1306.89       1261.76        25.44 o                         
  -8   0   8       1997.66       2029.78        46.20 o                         
  -7   0   8        887.33        820.58        29.41 o                         
  -5   0   8         24.73         33.39         6.44 o                         
  -4   0   8       5880.95       5591.14       168.16 o                         
  -3   0   8        112.27         94.94         7.03 o                         
  -2   0   8         87.23         44.53         5.27 o                         
  -1   0   8        157.99        171.75         8.79 o                         
   0   0   8       1940.87       2150.55        46.85 o                         
   1   0   8        162.78        182.96         6.41 o                         
   2   0   8        275.34        299.62        12.90 o                         
   3   0   8        360.17        371.88        15.25 o                         
   4   0   8       1975.00       1944.07        62.64 o                         
   5   0   8          9.21          7.61         3.51 o                         
   6   0   8        446.60        556.34        15.55 o                         
   7   0   8        136.35        143.97        12.60 o                         
   8   0   8        242.40        221.54         9.27 o                         
   9   0   8        220.35        298.32        14.07 o                         
  10   0   8          1.42          7.03         3.51 o                         
  11   0   8         71.70         70.30         6.44 o                         
  12   0   8         45.02         17.57         4.10 o                         
 -17   1   8         35.89         38.16         2.28 o                         
 -16   1   8         96.11         96.38         3.29 o                         
 -15   1   8        269.22        263.74         5.49 o                         
 -14   1   8        299.72        320.17         6.42 o                         
 -13   1   8       1083.64       1102.25        15.97 o                         
 -12   1   8        786.96        808.44        12.61 o                         
 -11   1   8       1073.75       1043.32        14.07 o                         
 -10   1   8       1180.57       1112.18        14.72 o                         
  -9   1   8        223.02        212.81         5.42 o                         
  -8   1   8       1743.43       1662.38        22.18 o                         
  -7   1   8       1006.50        894.97        18.46 o                         
  -6   1   8         26.28         32.21         5.86 o                         
  -5   1   8         40.46         28.87         2.86 o                         
  -4   1   8        463.60        462.68         7.97 o                         
  -3   1   8       5554.45       5613.55        83.71 o                         
  -2   1   8       2081.97       2006.42        33.52 o                         
  -1   1   8         33.28         69.77         2.74 o                         
   0   1   8       4144.92       4051.44        74.74 o                         
   1   1   8        660.46        638.48        13.23 o                         
   2   1   8        269.04        224.16         5.78 o                         
   3   1   8         42.76         32.37         3.42 o                         
   4   1   8       1919.31       1957.18        64.17 o                         
   5   1   8         85.67        111.73         5.62 o                         
   6   1   8          2.02          4.10         2.37 o                         
   7   1   8         53.75         48.30         3.75 o                         
   8   1   8        524.51        495.65        12.11 o                         
   9   1   8        297.02        340.37        10.78 o                         
  10   1   8        371.55        404.25        22.00 o                         
  11   1   8        149.34        125.44         5.39 o                         
  12   1   8        748.26        724.58        17.67 o                         
 -17   2   8        328.02        316.19         7.22 o                         
 -16   2   8        113.08        107.43         3.35 o                         
 -15   2   8        227.46        219.75         5.34 o                         
 -14   2   8          0.97          1.82         1.81 o                         
 -13   2   8        177.95        177.23         5.28 o                         
 -12   2   8         35.85         37.14         3.56 o                         
 -11   2   8          5.51          8.25         2.19 o                         
 -10   2   8         44.56         48.93         5.42 o                         
  -9   2   8         74.61         71.77         4.03 o                         
  -8   2   8        810.31        835.04        15.96 o                         
  -7   2   8       3010.05       2961.24        43.37 o                         
  -6   2   8         90.11         68.59         6.17 o                         
  -5   2   8         61.86         52.84         4.50 o                         
  -4   2   8       2416.36       2455.06        48.18 o                         
  -3   2   8       7570.21       7655.68       114.13 o                         
  -2   2   8       7515.22       7498.86       112.05 o                         
  -1   2   8         64.27         57.69         3.38 o                         
   0   2   8          9.95          4.41         1.86 o                         
   1   2   8        108.70        104.78         5.16 o                         
   2   2   8       2853.11       2903.41        45.05 o                         
   3   2   8        685.46        686.83        11.24 o                         
   4   2   8       1986.06       2040.05        29.27 o                         
   5   2   8        757.73        737.83        12.19 o                         
   6   2   8         10.08         11.50         3.63 o                         
   7   2   8          3.43          4.99         2.51 o                         
   8   2   8       1111.98       1135.25        22.64 o                         
   9   2   8        120.77        152.16         6.86 o                         
  10   2   8         36.67         24.78         3.92 o                         
  11   2   8          0.77         -0.47         2.34 o                         
  12   2   8         42.60         44.26         3.50 o                         
 -17   3   8        113.70        103.99         2.98 o                         
 -16   3   8        593.88        566.93         9.25 o                         
 -15   3   8         65.29         60.10         3.07 o                         
 -14   3   8        310.35        283.79         7.19 o                         
 -13   3   8          2.73         -0.43         1.98 o                         
 -12   3   8        422.99        447.32         8.17 o                         
 -11   3   8        338.12        382.38         7.97 o                         
 -10   3   8        108.01        103.20         4.43 o                         
  -9   3   8         94.67         81.98         4.11 o                         
  -8   3   8        350.28        335.34         8.09 o                         
  -7   3   8        363.65        383.31         7.90 o                         
  -6   3   8       2666.97       2614.72        41.16 o                         
  -5   3   8       4548.29       4507.82        79.42 o                         
  -4   3   8         84.02         88.20         5.80 o                         
  -3   3   8          8.21          5.12         2.12 o                         
  -2   3   8       1190.04       1255.88        51.64 o                         
  -1   3   8        791.88        901.83        17.99 o                         
   0   3   8         49.29         32.63         3.48 o                         
   1   3   8        412.67        442.81         8.05 o                         
   2   3   8        235.60        251.22         5.65 o                         
   3   3   8        232.42        250.20         5.75 o                         
   4   3   8        406.89        403.48         8.65 o                         
   5   3   8       1611.19       1572.90        23.20 o                         
   6   3   8        528.70        529.31        11.45 o                         
   7   3   8        151.31        154.66         4.44 o                         
   8   3   8        263.20        281.24         8.21 o                         
   9   3   8        243.87        225.05         8.41 o                         
  10   3   8        331.59        325.42         8.11 o                         
  11   3   8          1.75         -1.05         1.95 o                         
  12   3   8         91.56         93.76         5.27 o                         
 -17   4   8         62.16         59.70         2.86 o                         
 -16   4   8        235.45        248.30         4.46 o                         
 -15   4   8        243.97        253.79         5.40 o                         
 -14   4   8          2.78          1.09         1.67 o                         
 -13   4   8         65.66         54.60         3.39 o                         
 -12   4   8        358.38        375.48         7.87 o                         
 -11   4   8        131.01        126.98         4.48 o                         
 -10   4   8         40.83         40.18         3.00 o                         
  -9   4   8          5.84          7.66         2.00 o                         
  -8   4   8         62.52         56.97         3.44 o                         
  -7   4   8       1339.59       1376.85        20.76 o                         
  -6   4   8         33.94         34.45         3.66 o                         
  -5   4   8        343.88        345.56         7.18 o                         
  -4   4   8       6315.40       6329.51        78.06 o                         
  -3   4   8        443.04        459.81         7.74 o                         
  -2   4   8       1342.69       1473.48        21.67 o                         
  -1   4   8        631.71        642.27         9.90 o                         
   0   4   8        189.03        155.94         4.14 o                         
   1   4   8        135.88        127.09         3.86 o                         
   2   4   8        569.96        559.73         9.82 o                         
   3   4   8        236.91        230.15         5.51 o                         
   4   4   8       2011.61       2125.48        30.43 o                         
   5   4   8         21.02         19.38         2.71 o                         
   6   4   8        199.67        221.22        10.15 o                         
   7   4   8         36.16         32.51         3.25 o                         
   8   4   8         61.50         56.24         4.62 o                         
   9   4   8        122.34        106.38         5.28 o                         
  10   4   8          0.24         -1.30         2.65 o                         
  11   4   8        228.71        244.52        10.56 o                         
  12   4   8          1.72          0.00         2.93 o                         
 -16   5   8        128.54        122.77         3.09 o                         
 -15   5   8         85.30         85.07         3.07 o                         
 -14   5   8        111.81        107.95         3.71 o                         
 -13   5   8          0.93         -0.16         2.18 o                         
 -12   5   8         28.14         21.97         2.84 o                         
 -11   5   8        191.19        206.15         5.14 o                         
 -10   5   8         19.17         19.73         3.51 o                         
  -9   5   8          3.17          5.21         2.09 o                         
  -8   5   8        235.39        250.80         8.86 o                         
  -7   5   8        332.49        358.47         7.50 o                         
  -6   5   8         82.61         91.86         4.13 o                         
  -5   5   8        916.20        897.21        14.36 o                         
  -4   5   8       1631.18       1648.90        24.12 o                         
  -3   5   8        482.78        482.60        10.11 o                         
  -2   5   8         59.16         58.88         3.49 o                         
  -1   5   8         19.24         15.79         2.13 o                         
   0   5   8        175.33        168.22         4.38 o                         
   1   5   8        157.70        191.71         4.66 o                         
   2   5   8        385.91        376.91         6.86 o                         
   3   5   8        599.46        594.12         9.54 o                         
   4   5   8         25.75         25.23         2.97 o                         
   5   5   8          3.87          8.01         2.24 o                         
   6   5   8        120.03        127.68         4.99 o                         
   7   5   8        383.95        401.36        10.58 o                         
   8   5   8        446.46        472.61        11.02 o                         
   9   5   8         87.61         93.74         4.97 o                         
  10   5   8         49.02         49.89         4.10 o                         
  11   5   8         38.86         47.12         7.91 o                         
 -16   6   8          7.94          3.51         2.34 o                         
 -15   6   8         55.91         45.14         2.88 o                         
 -14   6   8        248.54        236.59         5.76 o                         
 -13   6   8         96.78         79.76         3.44 o                         
 -12   6   8        273.74        274.98         7.02 o                         
 -11   6   8        342.06        341.78         6.65 o                         
 -10   6   8         90.96         76.75         4.67 o                         
  -9   6   8         78.90         75.27         4.07 o                         
  -8   6   8       1105.55       1150.45        17.89 o                         
  -7   6   8        160.24        162.19         5.08 o                         
  -6   6   8          9.34         10.22         2.29 o                         
  -5   6   8       1025.14        972.02        15.42 o                         
  -4   6   8         60.00         58.07         4.05 o                         
  -3   6   8        199.82        194.02         7.44 o                         
  -2   6   8        236.44        232.00         5.66 o                         
  -1   6   8         10.98         12.32         2.08 o                         
   0   6   8          1.79          4.07         1.86 o                         
   1   6   8        111.36        122.23         3.93 o                         
   2   6   8        462.07        440.48         7.69 o                         
   3   6   8          6.71         15.45         2.26 o                         
   4   6   8         18.21         17.17         2.59 o                         
   5   6   8        473.36        455.88         8.59 o                         
   6   6   8        283.35        277.46         6.92 o                         
   7   6   8          4.07          1.10         2.08 o                         
   8   6   8        262.54        291.74         6.77 o                         
   9   6   8          4.82          3.04         2.52 o                         
  10   6   8         16.83         17.37         4.10 o                         
 -15   7   8          4.45          1.98         1.50 o                         
 -14   7   8         90.75         85.62         5.16 o                         
 -13   7   8         12.27          7.09         1.78 o                         
 -12   7   8        214.66        192.10         4.94 o                         
 -11   7   8         93.13         84.69         4.14 o                         
 -10   7   8        442.02        454.75         9.61 o                         
  -9   7   8        718.50        727.52        13.73 o                         
  -8   7   8        394.00        410.61         9.24 o                         
  -7   7   8         13.16         17.42         2.62 o                         
  -6   7   8       1806.56       1893.36        27.55 o                         
  -5   7   8        187.87        219.01         6.30 o                         
  -4   7   8          0.41          0.87         2.62 o                         
  -3   7   8         76.59         80.39         3.98 o                         
  -2   7   8        152.34        160.05         4.92 o                         
  -1   7   8          1.28          2.98         2.03 o                         
   0   7   8         74.16         61.23         3.21 o                         
   1   7   8          2.40          4.24         1.69 o                         
   2   7   8        471.97        457.68         8.74 o                         
   3   7   8        556.73        592.64         9.57 o                         
   4   7   8        124.38        136.88         4.48 o                         
   5   7   8        490.08        473.32         8.84 o                         
   6   7   8       1091.37       1102.85        23.16 o                         
   7   7   8        217.10        224.85         5.75 o                         
   8   7   8         37.86         42.38         4.23 o                         
   9   7   8        201.39        219.42         6.83 o                         
  10   7   8        173.80        183.54         8.21 o                         
 -14   8   8         66.94         58.28         4.63 o                         
 -13   8   8          1.13          3.32         1.84 o                         
 -12   8   8         73.15         63.46         3.72 o                         
 -11   8   8          3.66          4.49         2.12 o                         
 -10   8   8        363.52        376.70         8.14 o                         
  -9   8   8         38.89         40.43         4.23 o                         
  -8   8   8        591.50        633.97        12.25 o                         
  -7   8   8         70.77         98.47         4.59 o                         
  -6   8   8        160.77        179.10         5.85 o                         
  -5   8   8       2225.50       2256.80        36.06 o                         
  -4   8   8       1114.93       1112.05        19.19 o                         
  -3   8   8        212.28        223.91         5.71 o                         
  -2   8   8        138.16        124.94         4.49 o                         
  -1   8   8        993.21        966.23        14.19 o                         
   0   8   8         18.22         10.98         1.86 o                         
   1   8   8        820.71        823.59        12.42 o                         
   2   8   8        308.48        289.33         5.91 o                         
   3   8   8        147.62        158.33         4.67 o                         
   4   8   8         50.93         59.21         4.75 o                         
   5   8   8        584.98        567.47        11.17 o                         
   6   8   8        227.83        230.94         5.03 o                         
   7   8   8        489.08        524.68        12.12 o                         
   8   8   8         70.93         73.46         4.34 o                         
   9   8   8          5.32         11.71         3.51 o                         
 -13   9   8         33.21         31.63         4.69 o                         
 -12   9   8        105.71        107.32         4.75 o                         
 -11   9   8         79.32         86.76         3.82 o                         
 -10   9   8        278.30        279.84         7.11 o                         
  -9   9   8        149.57        151.89         5.41 o                         
  -8   9   8         31.01         36.58         3.72 o                         
  -7   9   8        153.27        145.57         6.30 o                         
  -6   9   8         63.51         57.59         4.76 o                         
  -5   9   8          2.55          0.16         2.32 o                         
  -4   9   8         47.57         55.16         3.91 o                         
  -3   9   8        264.52        248.30         6.37 o                         
  -2   9   8         42.32         61.30         5.33 o                         
  -1   9   8        413.79        419.41         7.44 o                         
   0   9   8        322.71        279.21         8.52 o                         
   1   9   8         95.66         81.96         3.62 o                         
   2   9   8        375.29        345.38         9.34 o                         
   3   9   8        103.92        108.60         3.85 o                         
   4   9   8         42.35         36.78         2.83 o                         
   5   9   8          2.12          0.20         1.59 o                         
   6   9   8         42.17         46.48         3.39 o                         
   7   9   8          2.94          4.98         2.07 o                         
   8   9   8          8.08          2.93         2.34 o                         
 -11  10   8          8.38          7.03         2.93 o                         
 -10  10   8         23.94         22.26         5.27 o                         
  -9  10   8          0.81          0.38         5.85 o                         
  -8  10   8        213.06        247.02         7.49 o                         
  -7  10   8         69.62         68.13         6.15 o                         
  -6  10   8        455.58        449.10        12.65 o                         
  -5  10   8        683.59        681.50        14.12 o                         
  -4  10   8         25.93         40.15         4.37 o                         
  -3  10   8        257.42        251.39         6.26 o                         
  -2  10   8        285.20        256.31         6.06 o                         
  -1  10   8        190.01        189.73         4.98 o                         
   0  10   8          0.31          0.46         1.59 o                         
   1  10   8         76.45         77.79         3.34 o                         
   2  10   8          8.70          6.61         1.62 o                         
   3  10   8         97.28         92.84         3.54 o                         
   4  10   8        118.41        115.35         3.64 o                         
   5  10   8        317.52        293.81         7.28 o                         
   6  10   8        204.62        202.97         7.92 o                         
  -9  11   8        118.75        109.02         5.86 o                         
  -8  11   8         91.19        122.47         7.03 o                         
  -7  11   8        223.37        223.34         7.75 o                         
  -6  11   8          0.20          0.63         2.48 o                         
  -5  11   8         19.81         12.80         3.09 o                         
  -4  11   8          4.86          2.70         2.48 o                         
  -3  11   8         11.11         10.35         2.48 o                         
  -2  11   8         70.67         66.97         3.84 o                         
  -1  11   8        612.38        588.36        10.79 o                         
   0  11   8        118.86        110.03         3.72 o                         
   1  11   8        317.93        346.47         6.84 o                         
   2  11   8         80.81         79.82        10.84 o                         
   3  11   8        146.78        139.83         6.45 o                         
   4  11   8          2.56          6.04         3.51 o                         
  -6  12   8          7.14         -0.59         2.34 o                         
  -5  12   8        423.51        444.02        15.27 o                         
  -3  12   8        257.61        282.17        11.15 o                         
  -2  12   8        356.82        332.19        12.33 o                         
  -1  12   8        138.79        129.55         6.45 o                         
   0  12   8          5.26          4.69         2.34 o                         
   1  12   8          5.60         11.71         3.51 o                         
 -17   1   9         41.54         37.36         2.38 o                         
 -16   1   9        154.00        145.95         3.98 o                         
 -15   1   9        359.73        348.10         7.02 o                         
 -14   1   9          4.27          4.03         1.96 o                         
 -13   1   9          0.20         -0.84         1.79 o                         
 -12   1   9          3.55          7.37         2.07 o                         
 -11   1   9         39.33         43.40         3.75 o                         
 -10   1   9        426.11        466.90        11.74 o                         
  -9   1   9        134.91        153.13         4.97 o                         
  -8   1   9        132.52        145.54         4.96 o                         
  -7   1   9         35.01         31.35         3.21 o                         
  -6   1   9         22.95         33.87         6.05 o                         
  -5   1   9         89.01        109.16         6.00 o                         
  -4   1   9         26.09         48.62         4.56 o                         
  -3   1   9       1240.53       1242.21        28.76 o                         
  -2   1   9       1044.82       1078.26        30.03 o                         
  -1   1   9        128.74        123.13         6.74 o                         
   0   1   9        210.74        228.13         6.72 o                         
   1   1   9        102.15        105.51         4.59 o                         
   2   1   9        292.35        302.13         6.83 o                         
   3   1   9        196.40        208.50        11.15 o                         
   4   1   9        611.83        662.73        17.85 o                         
   5   1   9         17.90         19.76         3.45 o                         
   6   1   9          9.65          6.99         2.20 o                         
   7   1   9        134.84        118.00         4.74 o                         
   8   1   9        221.58        222.00         7.06 o                         
   9   1   9        182.29        156.24         6.63 o                         
  10   1   9        557.46        566.55        14.53 o                         
  11   1   9          2.94          5.21         1.83 o                         
  12   1   9         12.40         13.07         2.64 o                         
 -17   2   9         12.81          8.97         1.45 o                         
 -16   2   9         38.10         32.17         4.04 o                         
 -15   2   9        332.69        325.51         6.02 o                         
 -14   2   9        975.16       1028.05        14.90 o                         
 -13   2   9        516.91        547.41        10.13 o                         
 -12   2   9        175.88        165.21         5.24 o                         
 -11   2   9         86.41         85.51         4.13 o                         
 -10   2   9        155.84        173.81         5.29 o                         
  -9   2   9        263.45        265.09         6.39 o                         
  -8   2   9        151.86        160.89         5.01 o                         
  -7   2   9        407.78        391.19         7.22 o                         
  -6   2   9       1722.40       1709.20        24.77 o                         
  -5   2   9        348.86        305.55         6.55 o                         
  -4   2   9        231.56        188.02         5.77 o                         
  -3   2   9        239.68        208.10         7.85 o                         
  -2   2   9       1066.94       1119.19        22.25 o                         
  -1   2   9        322.36        322.78         7.87 o                         
   0   2   9         97.78        100.17         4.06 o                         
   1   2   9          3.49          6.04         1.89 o                         
   2   2   9        749.76        757.56        12.25 o                         
   3   2   9         45.80         55.48         3.23 o                         
   4   2   9         22.69         14.62         2.57 o                         
   5   2   9       1349.43       1376.54        23.04 o                         
   6   2   9         13.07         26.26         5.96 o                         
   7   2   9        194.01        161.81         5.45 o                         
   8   2   9        101.93        104.90         5.21 o                         
   9   2   9        153.99        206.98         7.66 o                         
  10   2   9         74.16         64.18         4.33 o                         
  11   2   9        183.06        160.34         5.80 o                         
 -17   3   9          0.59          1.10         1.16 o                         
 -16   3   9        331.65        321.49         5.98 o                         
 -15   3   9         43.44         45.28         2.59 o                         
 -14   3   9         10.88         22.60         2.54 o                         
 -13   3   9        499.45        526.07         8.86 o                         
 -12   3   9        264.74        282.48         6.10 o                         
 -11   3   9        190.14        183.85         5.00 o                         
 -10   3   9       1279.36       1275.44        19.75 o                         
  -9   3   9         66.78         47.95         4.93 o                         
  -8   3   9         21.75         23.05         3.16 o                         
  -7   3   9        659.63        671.41         9.76 o                         
  -6   3   9         42.21         35.52         2.94 o                         
  -5   3   9        215.46        237.58         5.33 o                         
  -4   3   9        521.24        589.64        10.02 o                         
  -3   3   9       2254.77       2308.14        36.49 o                         
  -2   3   9        334.87        348.63         8.38 o                         
  -1   3   9          2.75         15.86         2.81 o                         
   0   3   9        367.44        344.28         6.87 o                         
   1   3   9       1828.84       1864.53        26.83 o                         
   2   3   9        112.85        113.22         3.95 o                         
   3   3   9        323.16        314.58         6.60 o                         
   4   3   9        398.85        424.74         9.16 o                         
   5   3   9        784.01        893.48        14.34 o                         
   6   3   9          8.40         10.41         2.77 o                         
   7   3   9        235.47        274.66         7.16 o                         
   8   3   9          5.07          4.10         2.48 o                         
   9   3   9         33.31         31.18         3.45 o                         
  10   3   9        289.65        297.35         8.91 o                         
  11   3   9        518.22        461.12        17.04 o                         
 -17   4   9        193.55        189.82         7.38 o                         
 -16   4   9          1.40          4.89         1.35 o                         
 -15   4   9        438.90        431.00         6.98 o                         
 -14   4   9         38.88         42.91         2.98 o                         
 -13   4   9        550.28        537.54         9.71 o                         
 -12   4   9          5.00         12.44         3.12 o                         
 -11   4   9        338.19        346.29         6.90 o                         
 -10   4   9         76.80         85.23         4.54 o                         
  -9   4   9        427.53        434.91         7.89 o                         
  -8   4   9        121.86        128.32         5.12 o                         
  -7   4   9         61.00         73.12         5.02 o                         
  -6   4   9       1190.99       1228.41        17.07 o                         
  -5   4   9       2435.85       2426.64        31.39 o                         
  -4   4   9        461.18        408.97         6.74 o                         
  -3   4   9       1759.04       1815.17        23.90 o                         
  -2   4   9          9.15         14.11         1.94 o                         
  -1   4   9        227.07        240.42         5.19 o                         
   0   4   9        162.46        152.85         4.21 o                         
   1   4   9        737.47        745.57        11.23 o                         
   2   4   9       2541.05       2523.03        32.59 o                         
   3   4   9        202.31        200.04         5.17 o                         
   4   4   9       5502.68       5737.30        87.48 o                         
   5   4   9        717.83        704.13        16.70 o                         
   6   4   9       1268.64       1358.01        30.42 o                         
   7   4   9        961.70        998.24        23.46 o                         
   8   4   9        130.01        118.15         6.48 o                         
   9   4   9          0.88          7.91         2.73 o                         
  10   4   9         40.24         30.46         4.10 o                         
  11   4   9         18.65         25.19         4.10 o                         
 -16   5   9         19.21         26.71         2.23 o                         
 -15   5   9        197.53        188.15         3.93 o                         
 -14   5   9         28.02         28.03         3.06 o                         
 -13   5   9         78.24         71.99         3.82 o                         
 -12   5   9        984.84        997.59        15.88 o                         
 -11   5   9        903.77        922.77        15.19 o                         
 -10   5   9       1190.84       1252.42        17.74 o                         
  -9   5   9        795.72        785.89        11.23 o                         
  -8   5   9       2035.04       2083.40        30.32 o                         
  -7   5   9        931.24        977.59        15.67 o                         
  -6   5   9        637.12        643.77        11.19 o                         
  -5   5   9         48.96         43.46         3.45 o                         
  -4   5   9         24.70         24.89         2.72 o                         
  -3   5   9        108.40        107.81         3.74 o                         
  -2   5   9        123.19        114.07         3.82 o                         
  -1   5   9        294.50        301.91         6.02 o                         
   0   5   9       1132.95       1132.26        15.93 o                         
   1   5   9        564.42        526.48         8.74 o                         
   2   5   9       2131.68       2189.36        28.63 o                         
   3   5   9        139.73        157.52         4.32 o                         
   4   5   9        166.87        170.65         5.87 o                         
   5   5   9        633.56        632.31        10.91 o                         
   6   5   9         52.71         54.22         3.96 o                         
   7   5   9        190.49        180.86         6.24 o                         
   8   5   9         85.03         99.99         5.02 o                         
   9   5   9        450.81        446.04        12.83 o                         
  10   5   9        165.81        163.42        15.54 o                         
 -15   6   9         64.60         65.60         2.62 o                         
 -14   6   9        228.05        207.86         4.78 o                         
 -13   6   9        248.88        246.57         5.39 o                         
 -12   6   9          1.82          5.51         1.72 o                         
 -11   6   9        181.42        189.60         5.78 o                         
 -10   6   9        210.17        199.50         6.00 o                         
  -9   6   9        327.49        331.14         6.87 o                         
  -8   6   9        250.22        267.96         6.39 o                         
  -7   6   9          8.81          7.15         2.10 o                         
  -6   6   9         21.14         22.43         2.74 o                         
  -5   6   9        777.37        814.46        14.98 o                         
  -4   6   9        365.60        353.08         7.38 o                         
  -3   6   9        376.51        388.56         7.80 o                         
  -2   6   9       1757.46       1798.43        24.01 o                         
  -1   6   9         25.60         26.06         3.01 o                         
   0   6   9         31.32         30.41         2.86 o                         
   1   6   9         19.52         22.68         2.42 o                         
   2   6   9        121.07        127.58         4.02 o                         
   3   6   9        271.89        272.07         5.64 o                         
   4   6   9        390.47        430.56         8.50 o                         
   5   6   9       1668.92       1778.13        25.84 o                         
   6   6   9        588.23        553.52        18.64 o                         
   7   6   9         55.88         69.00         4.01 o                         
   8   6   9         15.83         17.94         6.30 o                         
   9   6   9        515.94        499.77        19.38 o                         
 -15   7   9         56.92         56.47         2.81 o                         
 -14   7   9         54.39         53.19         2.73 o                         
 -13   7   9         15.20         11.61         5.36 o                         
 -12   7   9        402.91        393.43         8.21 o                         
 -11   7   9       1129.73       1169.86        19.94 o                         
 -10   7   9        319.48        357.60        10.52 o                         
  -9   7   9        492.20        487.18         9.17 o                         
  -8   7   9        962.61        997.85        15.78 o                         
  -7   7   9         94.72        115.82         4.39 o                         
  -6   7   9       1081.44       1149.67        17.83 o                         
  -5   7   9        449.15        421.86         9.17 o                         
  -4   7   9        133.02        116.62         4.76 o                         
  -3   7   9         42.10         41.94         3.51 o                         
  -2   7   9        143.94        159.78         4.47 o                         
  -1   7   9        330.57        332.56         6.99 o                         
   0   7   9         15.38         15.40         1.97 o                         
   1   7   9        209.73        183.45         4.57 o                         
   2   7   9        523.11        530.16         8.76 o                         
   3   7   9       1087.57       1127.04        19.42 o                         
   4   7   9          2.16          4.34         2.71 o                         
   5   7   9         99.38         82.16         3.58 o                         
   6   7   9       1176.94       1215.82        17.99 o                         
   7   7   9        541.27        610.38        12.95 o                         
   8   7   9          2.07          4.59         3.70 o                         
   9   7   9         76.95         67.97         5.27 o                         
 -14   8   9         10.26          7.03         1.69 o                         
 -13   8   9         11.04         15.43         2.32 o                         
 -12   8   9         84.38         97.85         4.06 o                         
 -11   8   9          4.23          6.52         1.86 o                         
 -10   8   9          2.48          2.97         1.89 o                         
  -9   8   9         52.94         49.23         3.45 o                         
  -8   8   9         32.46         30.01         3.71 o                         
  -7   8   9        491.91        544.27         9.76 o                         
  -6   8   9        497.28        606.13        11.81 o                         
  -5   8   9          3.10          3.84         2.26 o                         
  -4   8   9        281.69        288.18         7.11 o                         
  -3   8   9         48.63         45.22         3.15 o                         
  -2   8   9         13.94          3.59         1.73 o                         
  -1   8   9        123.73        145.23         4.26 o                         
   0   8   9        102.07        105.42         3.67 o                         
   1   8   9          0.01         -0.95         1.81 o                         
   2   8   9        146.56        164.47         4.74 o                         
   3   8   9        120.54        117.44         5.59 o                         
   4   8   9        301.73        328.72         6.91 o                         
   5   8   9       1249.61       1212.31        17.90 o                         
   6   8   9        559.47        491.90         9.20 o                         
   7   8   9        262.61        261.32         8.92 o                         
   8   8   9         79.21         94.34         5.86 o                         
 -12   9   9          3.97          1.90         3.00 o                         
 -11   9   9          4.33         10.49         3.03 o                         
 -10   9   9        124.12        110.18         4.37 o                         
  -9   9   9        115.33        118.86         4.09 o                         
  -8   9   9         53.34         62.84         5.33 o                         
  -7   9   9         31.86         33.41         3.29 o                         
  -6   9   9        300.53        286.46         9.54 o                         
  -5   9   9         58.64         55.38         3.64 o                         
  -4   9   9         13.88          8.23         2.04 o                         
  -3   9   9          0.10         -2.10         2.38 o                         
  -2   9   9         13.91         14.30         1.95 o                         
  -1   9   9         45.15         48.82         3.24 o                         
   0   9   9        741.04        661.50        11.20 o                         
   1   9   9        548.76        504.26         9.15 o                         
   2   9   9          5.22          2.23         1.57 o                         
   3   9   9         27.76         23.54         2.73 o                         
   4   9   9         81.31         71.70         2.92 o                         
   5   9   9         10.04          9.73         2.85 o                         
   6   9   9         42.20         44.87         7.32 o                         
   7   9   9          3.47          0.00         2.34 o                         
 -11  10   9        121.78        121.34         6.45 o                         
 -10  10   9         15.03         17.57         4.10 o                         
  -9  10   9         82.92         75.33         5.86 o                         
  -8  10   9         32.30         34.42         7.01 o                         
  -7  10   9         13.09         16.29         4.25 o                         
  -6  10   9         24.49         32.35         3.14 o                         
  -5  10   9         37.63         43.24         3.20 o                         
  -4  10   9        400.04        382.64         7.11 o                         
  -3  10   9        244.42        256.45         6.13 o                         
  -2  10   9         14.31          8.26         1.93 o                         
  -1  10   9         61.18         67.17         3.49 o                         
   0  10   9        116.42        124.30         3.84 o                         
   1  10   9        109.03         98.35         3.50 o                         
   2  10   9         73.80         59.90         2.89 o                         
   3  10   9         76.94         80.34         3.05 o                         
   4  10   9         53.73         60.10         6.15 o                         
   5  10   9        171.59        185.58         5.80 o                         
  -8  11   9          5.29         12.88         3.51 o                         
  -7  11   9          8.76          3.51         2.93 o                         
  -6  11   9          0.05          1.85         6.73 o                         
  -5  11   9          1.06          4.73         2.48 o                         
  -4  11   9         15.34          9.24         2.48 o                         
  -3  11   9        199.97        204.12         8.21 o                         
  -2  11   9         14.40         10.82         2.62 o                         
  -1  11   9          0.58          1.24         1.62 o                         
   0  11   9         25.50         23.21         3.12 o                         
   1  11   9         29.16         26.59         2.71 o                         
   2  11   9         27.07         19.67         2.67 o                         
   3  11   9          0.80         -1.83         1.83 o                         
  -3  12   9         14.35         24.60         3.51 o                         
 -17   0  10          1.99          3.22         2.48 o                         
 -16   0  10          0.91          2.68         2.27 o                         
 -15   0  10         21.35         17.38         3.35 o                         
 -14   0  10        539.33        541.94        16.42 o                         
 -13   0  10        263.37        289.64         9.25 o                         
 -12   0  10        573.44        569.94        13.67 o                         
 -11   0  10        593.37        617.01        14.35 o                         
 -10   0  10          3.57          5.99         3.50 o                         
  -9   0  10        901.63        862.07        15.80 o                         
  -8   0  10       1913.86       1922.43        36.15 o                         
  -7   0  10        146.86        132.28         7.15 o                         
  -6   0  10        345.90        305.89         9.47 o                         
  -5   0  10          2.06          1.04         5.86 o                         
  -4   0  10       1238.02       1309.60        43.01 o                         
  -3   0  10       1807.36       1732.04        55.53 o                         
  -2   0  10        755.85        673.21        41.73 o                         
  -1   0  10        257.24        275.90        14.43 o                         
   0   0  10          0.66          5.14         2.70 o                         
   1   0  10        106.89        116.27         6.59 o                         
   2   0  10        677.05        697.20        26.43 o                         
   3   0  10        171.64        180.51        11.14 o                         
   4   0  10         15.50          6.44         3.51 o                         
   5   0  10        567.23        608.65        19.67 o                         
   6   0  10         95.67        128.21         6.59 o                         
   7   0  10       1088.16       1037.95        30.59 o                         
   8   0  10          1.38         -0.20         3.14 o                         
   9   0  10         43.04         16.40         3.51 o                         
  10   0  10        207.33        183.51         8.79 o                         
  11   0  10         34.36         30.46         4.10 o                         
 -17   1  10        479.89        456.21        10.26 o                         
 -16   1  10        258.27        244.19         5.19 o                         
 -15   1  10       1100.22       1102.78        15.25 o                         
 -14   1  10        257.12        277.37        13.87 o                         
 -13   1  10          5.31          5.64         2.49 o                         
 -12   1  10        257.15        271.29         5.97 o                         
 -11   1  10        582.09        606.36         9.98 o                         
 -10   1  10         78.52         91.07         4.00 o                         
  -9   1  10         11.38         15.70         2.72 o                         
  -8   1  10         16.97         23.07         3.01 o                         
  -7   1  10        998.61        913.73        15.84 o                         
  -6   1  10         11.92         13.65         4.76 o                         
  -5   1  10        263.00        311.70         7.37 o                         
  -4   1  10         46.62         61.01         5.83 o                         
  -3   1  10       1122.92       1127.17        17.01 o                         
  -2   1  10         64.08         45.18         3.27 o                         
  -1   1  10          2.86          4.15         1.88 o                         
   0   1  10         17.67         16.32         2.46 o                         
   1   1  10        983.84        932.98        14.78 o                         
   2   1  10        127.78        133.67         5.11 o                         
   3   1  10        831.08        891.05        22.86 o                         
   4   1  10        782.74        763.92        16.28 o                         
   5   1  10        336.35        331.72         9.18 o                         
   6   1  10         89.73        102.70         4.45 o                         
   7   1  10        231.84        189.98         7.78 o                         
   8   1  10         26.50         21.91         3.61 o                         
   9   1  10         56.91         72.50         4.75 o                         
  10   1  10         25.25         43.73         3.73 o                         
  11   1  10        228.11        207.81         6.22 o                         
 -17   2  10         19.69         19.58         2.54 o                         
 -16   2  10         78.60         65.64         2.76 o                         
 -15   2  10         78.11         81.51         3.99 o                         
 -14   2  10         98.74        100.07         3.31 o                         
 -13   2  10        930.32        984.52        14.40 o                         
 -12   2  10        175.03        185.13         5.34 o                         
 -11   2  10         34.48         24.76         2.81 o                         
 -10   2  10        424.89        451.58         8.87 o                         
  -9   2  10        207.99        205.65         6.75 o                         
  -8   2  10         54.25         57.50         3.99 o                         
  -7   2  10        390.29        382.26         8.44 o                         
  -6   2  10         61.94         48.59         3.63 o                         
  -5   2  10        392.84        367.69         7.69 o                         
  -4   2  10         78.62         74.02         3.58 o                         
  -3   2  10        396.18        372.93         7.29 o                         
  -2   2  10         75.56         57.87         3.32 o                         
  -1   2  10        782.84        746.19        12.09 o                         
   0   2  10         58.06         69.23         3.34 o                         
   1   2  10        180.44        180.09         5.01 o                         
   2   2  10        481.24        531.28         9.44 o                         
   3   2  10       1016.83       1022.21        16.04 o                         
   4   2  10        921.03        904.48        14.51 o                         
   5   2  10          8.90          1.60         2.66 o                         
   6   2  10        242.21        237.87         6.44 o                         
   7   2  10       1008.02        964.43        17.13 o                         
   8   2  10        852.95        818.48        16.95 o                         
   9   2  10         57.52         61.08         4.33 o                         
  10   2  10          9.51          7.35         3.22 o                         
  11   2  10        121.91        114.89         5.86 o                         
 -17   3  10        166.71        161.47         4.55 o                         
 -16   3  10        308.09        269.56         5.18 o                         
 -15   3  10         21.05         20.20         2.30 o                         
 -14   3  10        134.15        130.76         3.86 o                         
 -13   3  10         50.75         46.76         3.05 o                         
 -12   3  10        644.83        711.34        11.18 o                         
 -11   3  10          4.38          7.30         1.98 o                         
 -10   3  10          0.92         -0.07         1.85 o                         
  -9   3  10         53.38         59.27         3.60 o                         
  -8   3  10       1216.36       1207.03        28.96 o                         
  -7   3  10          3.56          3.24         2.55 o                         
  -6   3  10         80.16         84.20         3.70 o                         
  -5   3  10       2109.56       2138.47        25.83 o                         
  -4   3  10         93.70         90.06         3.63 o                         
  -3   3  10          6.10          3.11         1.81 o                         
  -2   3  10          2.30          5.91         2.08 o                         
  -1   3  10       2119.70       2185.68        31.10 o                         
   0   3  10        347.91        361.12         7.13 o                         
   1   3  10       1352.68       1367.46        20.54 o                         
   2   3  10       1489.91       1519.61        24.59 o                         
   3   3  10       2874.35       3039.63        42.52 o                         
   4   3  10       1612.59       1720.83        28.35 o                         
   5   3  10        116.37        118.76         4.54 o                         
   6   3  10         92.45        100.39         4.67 o                         
   7   3  10        133.42        127.20         5.43 o                         
   8   3  10          4.49          5.61         2.40 o                         
   9   3  10        288.24        284.98        16.10 o                         
  10   3  10         66.56         65.03         5.27 o                         
 -16   4  10        120.69        125.32         3.23 o                         
 -15   4  10          5.65          1.57         1.26 o                         
 -14   4  10          2.30          0.49         1.75 o                         
 -13   4  10        766.00        688.15        12.86 o                         
 -12   4  10        238.21        243.93         5.54 o                         
 -11   4  10          8.35          3.74         1.97 o                         
 -10   4  10        440.15        410.20         7.66 o                         
  -9   4  10        948.00        937.81        13.92 o                         
  -8   4  10       1129.94       1228.04        17.30 o                         
  -7   4  10         70.11         72.49         5.73 o                         
  -6   4  10        661.22        655.38        10.35 o                         
  -5   4  10          3.38          5.60         1.92 o                         
  -4   4  10        380.55        394.68         7.14 o                         
  -3   4  10        116.45        112.74         3.79 o                         
  -2   4  10         45.27         52.83         3.14 o                         
  -1   4  10       1549.91       1503.77        20.38 o                         
   0   4  10        314.55        304.89         6.17 o                         
   1   4  10        258.86        262.65         6.02 o                         
   2   4  10         87.34         92.99         3.77 o                         
   3   4  10        161.15        180.84         5.25 o                         
   4   4  10       1238.65       1289.35        21.92 o                         
   5   4  10          3.42          7.81         2.18 o                         
   6   4  10         26.37         34.11         3.51 o                         
   7   4  10        182.40        189.27         7.29 o                         
   8   4  10         77.61         81.26         7.62 o                         
   9   4  10         45.80         42.76         5.27 o                         
  10   4  10        142.37        168.24         7.62 o                         
 -16   5  10          0.13          3.51         2.34 o                         
 -15   5  10        155.90        145.77         3.38 o                         
 -14   5  10         54.54         50.42         2.50 o                         
 -13   5  10          9.46          9.38         1.88 o                         
 -12   5  10        164.22        156.18         6.24 o                         
 -11   5  10         30.94         26.21         2.64 o                         
 -10   5  10        107.93        105.63         3.99 o                         
  -9   5  10         40.14         42.97         3.39 o                         
  -8   5  10       4004.76       4245.29        53.56 o                         
  -7   5  10         32.26         33.65         2.90 o                         
  -6   5  10        824.59        843.14        12.63 o                         
  -5   5  10         71.64         85.85         3.73 o                         
  -4   5  10       2438.52       2608.82        33.78 o                         
  -3   5  10        319.13        312.32         6.22 o                         
  -2   5  10        852.37        837.87        12.43 o                         
  -1   5  10         25.93         26.24         2.86 o                         
   0   5  10         59.52         60.06         3.17 o                         
   1   5  10         29.47         36.76         2.82 o                         
   2   5  10        503.99        522.51         8.69 o                         
   3   5  10        161.99        159.56         4.70 o                         
   4   5  10          1.50          2.86         1.96 o                         
   5   5  10         12.02         16.04         2.48 o                         
   6   5  10        211.54        214.69         6.70 o                         
   7   5  10         36.15         43.65         5.32 o                         
   8   5  10          5.25          1.17         2.64 o                         
   9   5  10         31.15         35.18         3.54 o                         
 -15   6  10         32.40         23.17         2.90 o                         
 -14   6  10          5.41          5.77         1.45 o                         
 -13   6  10         62.73         56.23         2.94 o                         
 -12   6  10        169.27        187.21         5.42 o                         
 -11   6  10        101.40         89.69         7.58 o                         
 -10   6  10          9.77          7.35         1.88 o                         
  -9   6  10        679.90        693.96        10.86 o                         
  -8   6  10         13.63         22.89         2.55 o                         
  -7   6  10        345.14        369.60         7.01 o                         
  -6   6  10       2618.82       2755.33        35.65 o                         
  -5   6  10        165.50        154.03         4.82 o                         
  -4   6  10         53.28         50.15         3.34 o                         
  -3   6  10        311.77        344.53         6.69 o                         
  -2   6  10        139.48        135.88         4.17 o                         
  -1   6  10         94.72        101.98         3.72 o                         
   0   6  10         54.48         51.85         3.02 o                         
   1   6  10          6.53          1.33         1.72 o                         
   2   6  10        132.92        139.82         4.05 o                         
   3   6  10        381.51        436.65         8.50 o                         
   4   6  10         68.10         59.69         4.55 o                         
   5   6  10         77.23         87.71         4.00 o                         
   6   6  10         86.41        102.38         4.90 o                         
   7   6  10        162.26        164.72         7.87 o                         
   8   6  10        126.12        117.80         6.45 o                         
   9   6  10         28.84         33.97         4.69 o                         
 -14   7  10         50.69         51.61         2.71 o                         
 -13   7  10        501.26        469.21        10.22 o                         
 -12   7  10         86.06         89.14         3.52 o                         
 -11   7  10         65.70         62.47         3.58 o                         
 -10   7  10        113.03         93.29         4.17 o                         
  -9   7  10        351.92        360.84         7.48 o                         
  -8   7  10        339.22        353.74         6.73 o                         
  -7   7  10         77.34         78.64         3.68 o                         
  -6   7  10         21.25         37.85         3.71 o                         
  -5   7  10        598.30        626.77        10.96 o                         
  -4   7  10         57.83         59.75         3.55 o                         
  -3   7  10         27.22         27.84         2.84 o                         
  -2   7  10        294.31        304.47         6.24 o                         
  -1   7  10         27.18         20.21         3.10 o                         
   0   7  10         25.52         39.37         2.88 o                         
   1   7  10        741.19        733.46        11.18 o                         
   2   7  10        273.44        296.45         5.84 o                         
   3   7  10        374.56        347.00         8.39 o                         
   4   7  10         72.05         70.07         3.37 o                         
   5   7  10          8.52          6.44         1.86 o                         
   6   7  10        527.56        505.91        11.12 o                         
   7   7  10        166.20        152.57        12.02 o                         
   8   7  10        328.41        306.92        11.74 o                         
 -13   8  10         15.12          7.22         1.69 o                         
 -12   8  10         27.74         25.84         2.81 o                         
 -11   8  10         32.43         32.66         2.83 o                         
 -10   8  10         22.08         24.90         3.89 o                         
  -9   8  10        170.56        182.06         4.92 o                         
  -8   8  10          2.45          0.41         1.80 o                         
  -7   8  10         14.38         22.83         2.96 o                         
  -6   8  10        572.53        586.06        10.17 o                         
  -5   8  10        152.90        167.73         4.80 o                         
  -4   8  10         55.60         66.72         3.44 o                         
  -3   8  10         25.01         18.20         2.14 o                         
  -2   8  10         18.49         14.91         3.53 o                         
  -1   8  10        147.10        143.93         4.07 o                         
   0   8  10         31.45         29.44         2.71 o                         
   1   8  10         23.05         30.28         2.63 o                         
   2   8  10         11.12          6.41         1.61 o                         
   3   8  10         72.97         63.39         3.14 o                         
   4   8  10         80.29         95.53         3.76 o                         
   5   8  10          3.52          3.77         1.41 o                         
   6   8  10         24.10         34.34         5.44 o                         
   7   8  10         77.87         52.15         4.69 o                         
 -12   9  10        298.05        301.02        11.15 o                         
 -11   9  10         89.09         79.97         4.69 o                         
 -10   9  10        149.91        127.25         5.39 o                         
  -9   9  10         90.45         98.86         3.90 o                         
  -8   9  10         23.50         30.17         3.16 o                         
  -7   9  10         74.42         67.09         3.64 o                         
  -6   9  10         34.98         27.67         2.86 o                         
  -5   9  10         22.76         26.60         2.84 o                         
  -4   9  10         48.44         50.73         2.98 o                         
  -3   9  10         82.61         95.71         4.14 o                         
  -2   9  10        273.64        258.80         5.41 o                         
  -1   9  10        197.23        196.41         4.52 o                         
   0   9  10        342.96        330.15         6.65 o                         
   1   9  10        243.65        203.36         5.11 o                         
   2   9  10        372.03        344.42         8.67 o                         
   3   9  10         11.99         15.62         2.52 o                         
   4   9  10          0.84         -1.44         1.44 o                         
   5   9  10        549.02        469.46        16.45 o                         
   6   9  10         57.15         63.86         4.69 o                         
 -10  10  10          1.20         12.88         3.51 o                         
  -9  10  10          1.25          2.61         2.67 o                         
  -8  10  10         26.20         27.47         3.66 o                         
  -7  10  10        237.55        213.89        10.20 o                         
  -6  10  10         83.38         72.26         3.50 o                         
  -5  10  10        197.66        190.75         6.35 o                         
  -4  10  10        274.64        279.71         5.52 o                         
  -3  10  10        184.51        176.87         4.22 o                         
  -2  10  10        307.88        293.76         6.21 o                         
  -1  10  10         74.77         90.00         3.39 o                         
   0  10  10          0.11          0.05         1.53 o                         
   1  10  10         11.68          5.31         1.94 o                         
   2  10  10         54.07         62.62         3.50 o                         
   3  10  10        110.92         99.69         3.26 o                         
   4  10  10        569.92        616.32        20.59 o                         
  -7  11  10          9.20          5.86         2.34 o                         
  -6  11  10        173.16        191.72         8.21 o                         
  -5  11  10          7.48          9.96         3.51 o                         
  -4  11  10         15.80         22.26         4.10 o                         
  -3  11  10         13.01         13.26         3.40 o                         
  -2  11  10         91.20         84.37         3.82 o                         
  -1  11  10        267.89        267.98         6.10 o                         
   0  11  10        349.68        377.68         9.55 o                         
   1  11  10         61.08         53.96         3.31 o                         
 -17   1  11        411.94        390.49        10.25 o                         
 -16   1  11         90.79         81.03         2.96 o                         
 -15   1  11        287.00        279.94         5.26 o                         
 -14   1  11          4.43          5.75         1.88 o                         
 -13   1  11        498.93        495.66         9.34 o                         
 -12   1  11        112.05        128.27         7.09 o                         
 -11   1  11          9.43          8.17         2.34 o                         
 -10   1  11        596.18        590.32         9.83 o                         
  -9   1  11          6.61          7.99         2.91 o                         
  -8   1  11         23.07         18.53         3.78 o                         
  -7   1  11        114.66        104.81         7.02 o                         
  -6   1  11        632.20        640.73        16.20 o                         
  -5   1  11         44.77         44.09         4.02 o                         
  -4   1  11        110.65        128.31         4.34 o                         
  -3   1  11       1395.87       1499.99        20.17 o                         
  -2   1  11        336.78        336.39         6.47 o                         
  -1   1  11        282.61        252.74         5.96 o                         
   0   1  11         35.09         36.10         3.01 o                         
   1   1  11         26.05         20.64         5.63 o                         
   2   1  11        180.98        175.34         8.40 o                         
   3   1  11         97.29        113.83         6.59 o                         
   4   1  11        132.82        126.66         5.52 o                         
   5   1  11         14.30          4.90         1.96 o                         
   6   1  11          0.09          3.09         2.20 o                         
   7   1  11          0.90          2.93         2.10 o                         
   8   1  11         55.80         39.91         3.93 o                         
   9   1  11         84.34         77.81         5.86 o                         
  10   1  11         44.29         57.43         3.66 o                         
 -17   2  11        215.90        212.37         4.47 o                         
 -16   2  11         16.73         14.86         1.70 o                         
 -15   2  11        180.43        178.77         4.07 o                         
 -14   2  11        175.76        184.57         4.38 o                         
 -13   2  11          2.68          2.53         1.79 o                         
 -12   2  11        440.54        471.14         8.30 o                         
 -11   2  11          2.12         -1.92         1.92 o                         
 -10   2  11         69.98         66.02         3.75 o                         
  -9   2  11         60.51         57.03         3.95 o                         
  -8   2  11        300.01        288.67         7.74 o                         
  -7   2  11         13.47         14.81         2.11 o                         
  -6   2  11        251.42        262.87         6.31 o                         
  -5   2  11         23.53         36.21         3.43 o                         
  -4   2  11         83.04         82.37         3.81 o                         
  -3   2  11         24.33         22.92         2.45 o                         
  -2   2  11         23.35         22.65         2.58 o                         
  -1   2  11         34.29         32.55         2.89 o                         
   0   2  11          8.78          8.01         2.60 o                         
   1   2  11        346.44        355.58         7.18 o                         
   2   2  11        236.45        222.14         5.64 o                         
   3   2  11         29.45         40.17         3.35 o                         
   4   2  11       1018.39       1012.35        17.78 o                         
   5   2  11          2.06          0.13         2.47 o                         
   6   2  11         24.62         15.03         2.32 o                         
   7   2  11          1.00          1.51         2.15 o                         
   8   2  11         50.58         50.76         3.81 o                         
   9   2  11         19.43         14.64         2.81 o                         
  10   2  11         56.48         50.39         4.10 o                         
 -16   3  11        108.77         97.86         3.55 o                         
 -15   3  11        109.99        101.17         3.39 o                         
 -14   3  11        514.69        504.55         8.10 o                         
 -13   3  11        436.95        413.39         7.92 o                         
 -12   3  11          1.69          2.93         1.71 o                         
 -11   3  11         72.93         75.71         3.38 o                         
 -10   3  11        507.64        475.96         7.88 o                         
  -9   3  11         97.02         91.87         3.94 o                         
  -8   3  11        173.14        177.67         4.73 o                         
  -7   3  11        265.16        262.87         5.91 o                         
  -6   3  11         54.30         50.20         4.57 o                         
  -5   3  11        562.06        569.26         9.22 o                         
  -4   3  11        196.24        166.71         4.56 o                         
  -3   3  11          3.85          5.11         1.88 o                         
  -2   3  11        315.47        321.95         6.86 o                         
  -1   3  11         35.10         28.59         3.27 o                         
   0   3  11        378.18        357.11         8.16 o                         
   1   3  11       1155.77       1167.24        17.94 o                         
   2   3  11        415.59        463.90         9.04 o                         
   3   3  11         28.08         27.44         3.27 o                         
   4   3  11        485.62        462.92         9.75 o                         
   5   3  11         58.16         75.39         4.28 o                         
   6   3  11          3.10          3.63         2.54 o                         
   7   3  11          4.76          3.15         2.48 o                         
   8   3  11         16.17         17.16         3.90 o                         
   9   3  11         65.27         56.83         4.69 o                         
 -16   4  11         34.38         37.35         2.97 o                         
 -15   4  11        153.20        135.10         4.84 o                         
 -14   4  11         17.05         11.75         2.01 o                         
 -13   4  11         11.75         10.81         1.61 o                         
 -12   4  11         11.76         10.60         1.84 o                         
 -11   4  11        266.96        277.55         5.47 o                         
 -10   4  11        387.54        403.99         7.58 o                         
  -9   4  11        563.65        561.64        10.18 o                         
  -8   4  11        383.21        399.87         7.42 o                         
  -7   4  11          2.09          1.49         1.97 o                         
  -6   4  11        663.47        691.48        10.79 o                         
  -5   4  11       3564.45       3513.89        49.63 o                         
  -4   4  11        270.46        266.11         5.73 o                         
  -3   4  11        169.60        174.19         4.60 o                         
  -2   4  11         84.30         88.78         3.70 o                         
  -1   4  11        530.86        544.12         9.76 o                         
   0   4  11        479.74        489.75         9.02 o                         
   1   4  11        184.94        202.68         5.23 o                         
   2   4  11        137.33        121.59         4.17 o                         
   3   4  11         16.35         11.59         2.32 o                         
   4   4  11        434.79        435.91        14.23 o                         
   5   4  11        261.65        234.48        10.24 o                         
   6   4  11        101.12        100.18         4.43 o                         
   7   4  11          4.47          7.28         2.56 o                         
   8   4  11         36.50         33.84         5.56 o                         
   9   4  11          0.57          1.76         2.34 o                         
 -15   5  11          4.50          2.77         1.59 o                         
 -14   5  11        154.14        142.70         4.06 o                         
 -13   5  11        270.17        240.40         5.52 o                         
 -12   5  11        147.29        144.71         4.05 o                         
 -11   5  11         50.04         57.01         3.41 o                         
 -10   5  11        206.53        207.68         5.54 o                         
  -9   5  11          8.12          5.77         1.88 o                         
  -8   5  11       1086.98       1136.69        16.21 o                         
  -7   5  11       2227.85       2393.03        31.44 o                         
  -6   5  11         77.63         76.06         3.63 o                         
  -5   5  11        206.86        195.00         5.34 o                         
  -4   5  11        304.76        327.06         6.41 o                         
  -3   5  11         51.69         48.30         3.19 o                         
  -2   5  11          1.38          3.48         1.71 o                         
  -1   5  11          5.44          2.99         1.83 o                         
   0   5  11         89.84         86.39         3.71 o                         
   1   5  11        773.03        746.67        12.44 o                         
   2   5  11         17.50         10.80         2.03 o                         
   3   5  11        867.51        922.45        21.04 o                         
   4   5  11         77.08         78.03         3.93 o                         
   5   5  11         68.89         72.45         3.91 o                         
   6   5  11         59.99         55.62         3.95 o                         
   7   5  11        267.32        286.16         9.16 o                         
   8   5  11        270.90        299.68        11.73 o                         
   9   5  11        164.95        176.51         7.62 o                         
 -15   6  11         78.91         90.75         8.79 o                         
 -14   6  11          0.40          1.76         4.39 o                         
 -13   6  11         51.14         44.94         3.05 o                         
 -12   6  11         17.06         15.62         2.20 o                         
 -11   6  11         64.14         65.26         3.32 o                         
 -10   6  11        288.16        314.33         7.78 o                         
  -9   6  11         12.90         14.92         2.10 o                         
  -8   6  11        128.70        124.82         4.63 o                         
  -7   6  11       3848.85       4180.24        52.87 o                         
  -6   6  11       4549.96       4779.00        65.76 o                         
  -5   6  11        331.18        340.76         7.23 o                         
  -4   6  11       1078.76       1116.59        16.01 o                         
  -3   6  11        966.67        945.68        14.14 o                         
  -2   6  11        303.39        299.97         6.13 o                         
  -1   6  11        577.59        532.46         8.98 o                         
   0   6  11         86.17         84.79         3.36 o                         
   1   6  11         27.36         22.35         2.66 o                         
   2   6  11         14.26         19.03         2.18 o                         
   3   6  11        288.91        292.80         8.95 o                         
   4   6  11        137.48        158.56         4.96 o                         
   5   6  11         10.14          8.19         1.93 o                         
   6   6  11         59.85         51.25         3.65 o                         
   7   6  11        239.81        247.44         8.29 o                         
   8   6  11        275.35        293.33        11.15 o                         
 -14   7  11          3.87          5.79         1.83 o                         
 -13   7  11         41.49         44.44         3.01 o                         
 -12   7  11        625.08        622.52        11.16 o                         
 -11   7  11        134.91        141.29         8.41 o                         
 -10   7  11          8.27          6.33         2.45 o                         
  -9   7  11         36.72         38.58         2.94 o                         
  -8   7  11         78.51         82.61         4.37 o                         
  -7   7  11        565.19        570.64        10.13 o                         
  -6   7  11        777.78        826.32        13.55 o                         
  -5   7  11          3.45          2.48         1.93 o                         
  -4   7  11         52.64         63.07         3.83 o                         
  -3   7  11        283.66        302.71         6.08 o                         
  -2   7  11          3.24          0.01         1.70 o                         
  -1   7  11         81.00         99.71         4.38 o                         
   0   7  11        283.47        299.18         7.51 o                         
   1   7  11         30.70         33.62         3.12 o                         
   2   7  11        230.89        217.66         5.44 o                         
   3   7  11          8.38          3.36         1.64 o                         
   4   7  11          4.24          4.78         1.62 o                         
   5   7  11         34.46         47.37         2.72 o                         
   6   7  11         50.10         61.24         3.70 o                         
   7   7  11         18.59         30.46         4.69 o                         
 -13   8  11          0.21         -1.76         2.34 o                         
 -12   8  11         91.80         90.46         5.27 o                         
 -11   8  11        136.37        138.05         4.62 o                         
 -10   8  11        257.75        256.36         6.75 o                         
  -9   8  11         75.57         73.13         4.23 o                         
  -8   8  11          4.80         11.20         2.72 o                         
  -7   8  11         16.81          9.43         1.78 o                         
  -6   8  11          0.45          0.34         1.70 o                         
  -5   8  11        355.37        359.34         8.68 o                         
  -4   8  11         67.31         65.86         4.52 o                         
  -3   8  11          2.10         -0.88         1.72 o                         
  -2   8  11         10.81          7.99         2.02 o                         
  -1   8  11          4.74          4.42         2.06 o                         
   0   8  11         37.37         37.45         2.51 o                         
   1   8  11          0.02          1.73         1.49 o                         
   2   8  11         10.70          7.83         1.74 o                         
   3   8  11          8.02         16.76         3.08 o                         
   4   8  11          2.09          3.14         1.49 o                         
   5   8  11         30.64         44.79         4.21 o                         
   6   8  11        206.46        171.85         7.62 o                         
 -11   9  11         27.10         31.83         3.09 o                         
 -10   9  11         66.38         67.82         3.73 o                         
  -9   9  11         16.61         22.31         2.81 o                         
  -8   9  11         60.02         59.50         3.18 o                         
  -7   9  11         14.77         19.14         2.87 o                         
  -6   9  11          0.07          1.51         1.61 o                         
  -5   9  11         30.29         30.77         2.62 o                         
  -4   9  11         33.77         29.42         2.52 o                         
  -3   9  11         13.99         15.35         2.16 o                         
  -2   9  11         91.93         90.20         3.22 o                         
  -1   9  11        115.09        107.27         3.43 o                         
   0   9  11         25.61         22.56         2.35 o                         
   1   9  11          0.86         -0.20         2.42 o                         
   2   9  11        119.00        127.04         3.67 o                         
   3   9  11         18.24         15.93         2.94 o                         
   4   9  11          3.55         12.30         3.51 o                         
  -9  10  11        180.63        191.75         8.21 o                         
  -8  10  11        221.38        173.21        27.86 o                         
  -7  10  11         29.07         34.27         3.10 o                         
  -6  10  11         10.86         12.78         2.79 o                         
  -5  10  11         50.00         49.88         2.69 o                         
  -4  10  11          0.05          1.56         1.52 o                         
  -3  10  11         97.72        101.77         3.14 o                         
  -2  10  11          8.56          7.55         1.61 o                         
  -1  10  11        171.58        160.31         4.10 o                         
   0  10  11        124.22        123.55         4.03 o                         
   1  10  11         33.21         29.54         2.24 o                         
   2  10  11         98.11         96.91         3.92 o                         
  -5  11  11          0.63          5.27         2.34 o                         
  -4  11  11        306.25        342.72        12.33 o                         
  -3  11  11          1.93          2.34         2.34 o                         
  -2  11  11          8.39          3.51         2.34 o                         
 -17   0  12        403.75        407.70        10.38 o                         
 -16   0  12        941.55        921.63        18.50 o                         
 -15   0  12         66.78         70.62         4.75 o                         
 -14   0  12          5.72          4.51         2.67 o                         
 -13   0  12         51.89         60.32         5.86 o                         
 -12   0  12         82.17        101.04         5.90 o                         
 -11   0  12        429.82        481.75        12.19 o                         
 -10   0  12       1913.13       2041.60        38.29 o                         
  -9   0  12       2151.35       2155.27        40.26 o                         
  -8   0  12        349.17        355.41        12.42 o                         
  -7   0  12        428.79        482.92        16.20 o                         
  -6   0  12       1379.11       1388.82        63.93 o                         
  -5   0  12       1175.81       1193.66        20.38 o                         
  -4   0  12       2548.70       2764.57        54.52 o                         
  -3   0  12        142.85        171.95         6.50 o                         
  -2   0  12        143.82        130.17         5.84 o                         
  -1   0  12         15.07         13.72         2.89 o                         
   0   0  12          1.24         -0.21         3.82 o                         
   1   0  12        298.77        294.31        14.66 o                         
   2   0  12        931.44        988.21        36.45 o                         
   3   0  12       1128.75       1150.83        40.60 o                         
   4   0  12         26.72         30.32         4.75 o                         
   5   0  12         10.23          5.27         2.90 o                         
   6   0  12        215.55        248.11        10.55 o                         
   7   0  12         40.74         39.60         5.86 o                         
   8   0  12        100.05         86.14         6.45 o                         
   9   0  12        383.70        379.21        13.50 o                         
 -17   1  12          4.53          2.09         1.44 o                         
 -16   1  12        148.91        142.94         3.54 o                         
 -15   1  12        244.60        252.64         5.08 o                         
 -14   1  12          1.60          1.98         1.59 o                         
 -13   1  12        467.33        463.18         9.65 o                         
 -12   1  12        593.80        629.21        11.08 o                         
 -11   1  12          3.13          7.52         2.67 o                         
 -10   1  12         72.05         71.73         5.59 o                         
  -9   1  12         99.94         97.60         5.26 o                         
  -8   1  12        180.01        186.02         6.50 o                         
  -7   1  12        172.28        176.94         6.48 o                         
  -6   1  12         12.00         11.02         3.12 o                         
  -5   1  12       1485.20       1581.91        23.25 o                         
  -4   1  12        605.61        573.50         9.27 o                         
  -3   1  12          1.82          5.18         1.93 o                         
  -2   1  12        119.75        101.12         3.93 o                         
  -1   1  12         59.42         65.57         4.75 o                         
   0   1  12         16.29          8.07         2.19 o                         
   1   1  12        343.67        386.17         8.98 o                         
   3   1  12        547.18        563.34        18.24 o                         
   4   1  12          0.64          6.24         2.47 o                         
   5   1  12         68.74         59.90         3.89 o                         
   6   1  12        175.84        188.53         5.45 o                         
   7   1  12        438.96        435.32         8.89 o                         
   8   1  12        690.49        610.50        43.20 o                         
   9   1  12         44.37         60.34         4.69 o                         
 -16   2  12          9.13          7.02         1.72 o                         
 -15   2  12        556.67        523.84         8.11 o                         
 -14   2  12        267.79        255.50         5.14 o                         
 -13   2  12         29.12         28.18         2.62 o                         
 -12   2  12        146.85        142.14         4.30 o                         
 -11   2  12        236.79        253.94         5.78 o                         
 -10   2  12         22.73         23.68         3.13 o                         
  -9   2  12        351.49        381.43         7.91 o                         
  -8   2  12       1034.63       1040.77        16.52 o                         
  -7   2  12        690.14        690.48        15.41 o                         
  -6   2  12        148.46        145.78         5.26 o                         
  -5   2  12          7.90          8.65         2.27 o                         
  -4   2  12        930.27       1012.34        17.79 o                         
  -3   2  12        252.58        262.21         6.82 o                         
  -2   2  12         23.53         20.99         3.47 o                         
  -1   2  12        229.28        230.80         5.66 o                         
   0   2  12        142.42        145.10         4.60 o                         
   1   2  12        205.26        209.94         5.52 o                         
   2   2  12       3833.34       3885.19        98.66 o                         
   3   2  12        264.22        273.74         7.79 o                         
   4   2  12         52.39         49.43         4.52 o                         
   5   2  12         34.13         35.86         3.57 o                         
   6   2  12         56.08         51.33         3.62 o                         
   7   2  12        312.24        284.50         7.61 o                         
   8   2  12          0.41          1.17         2.34 o                         
   9   2  12         11.70          5.86         2.34 o                         
 -16   3  12         12.43         13.49         1.92 o                         
 -15   3  12        192.78        192.06         4.51 o                         
 -14   3  12        418.09        413.19         6.91 o                         
 -13   3  12       1048.90       1037.75        14.65 o                         
 -12   3  12        574.12        623.44        11.27 o                         
 -11   3  12          1.40          3.13         1.77 o                         
 -10   3  12        101.51        106.52         4.01 o                         
  -9   3  12        663.09        696.43        12.02 o                         
  -8   3  12         79.85         85.99         4.25 o                         
  -7   3  12          9.95          6.65         2.26 o                         
  -6   3  12        170.28        177.73         5.20 o                         
  -5   3  12        164.30        183.20         5.09 o                         
  -4   3  12         24.34         24.82         2.76 o                         
  -3   3  12         89.16         79.97         3.77 o                         
  -2   3  12        861.95        844.43        13.72 o                         
  -1   3  12          1.70          1.44         1.88 o                         
   0   3  12        194.53        206.23         5.33 o                         
   1   3  12        348.76        370.11         9.14 o                         
   2   3  12        992.68        993.35        17.56 o                         
   3   3  12        579.20        608.83        22.03 o                         
   4   3  12         67.52         65.99         4.41 o                         
   5   3  12        262.55        257.82         7.77 o                         
   6   3  12        170.69        166.87         6.27 o                         
   7   3  12          0.60          0.81         2.14 o                         
   8   3  12        101.76        113.10         6.45 o                         
   9   3  12        445.53        486.58        16.46 o                         
 -16   4  12         83.00         77.40         5.95 o                         
 -15   4  12         39.93         42.31         2.57 o                         
 -14   4  12         72.11         69.73         3.39 o                         
 -13   4  12         27.42         22.78         2.74 o                         
 -12   4  12         26.25         23.72         2.55 o                         
 -11   4  12         36.10         39.21         2.97 o                         
 -10   4  12         73.62         77.46         3.70 o                         
  -9   4  12        234.02        251.12         6.22 o                         
  -8   4  12        430.53        441.64         8.70 o                         
  -7   4  12        176.36        169.55         5.69 o                         
  -6   4  12          0.71          1.72         1.94 o                         
  -5   4  12       1771.68       1903.24        27.76 o                         
  -4   4  12        238.20        234.85         5.41 o                         
  -3   4  12       1245.63       1269.69        17.66 o                         
  -2   4  12        140.05        153.60         4.65 o                         
  -1   4  12         79.98         89.68         3.86 o                         
   0   4  12        390.55        403.02         9.06 o                         
   1   4  12        462.01        491.77         9.07 o                         
   2   4  12         19.83         18.69         2.42 o                         
   3   4  12         75.41         79.39         4.01 o                         
   4   4  12        455.72        481.35         9.81 o                         
   5   4  12         69.42         61.84         3.91 o                         
   6   4  12         39.77         34.87         7.61 o                         
   7   4  12        116.55        130.65        10.26 o                         
   8   4  12         10.02         12.30         3.51 o                         
 -15   5  12         40.69         47.98         4.43 o                         
 -14   5  12         59.47         44.35         3.04 o                         
 -13   5  12          0.03          0.00         1.69 o                         
 -12   5  12         55.21         58.14         2.98 o                         
 -11   5  12         16.73         23.22         2.91 o                         
 -10   5  12         17.00         18.74         2.24 o                         
  -9   5  12          0.03          4.42         1.84 o                         
  -8   5  12       1157.45       1236.69        19.15 o                         
  -7   5  12         98.48        101.14         4.17 o                         
  -6   5  12        503.99        512.30         9.70 o                         
  -5   5  12         16.87         14.58         3.64 o                         
  -4   5  12        305.14        319.57         6.33 o                         
  -3   5  12        164.44        161.76         4.44 o                         
  -2   5  12        945.85        945.78        14.84 o                         
  -1   5  12         55.74         44.17         3.64 o                         
   0   5  12         16.03         16.61         2.29 o                         
   1   5  12        161.97        151.00         4.44 o                         
   2   5  12        372.20        395.27        16.93 o                         
   3   5  12          1.29          1.46         2.05 o                         
   4   5  12         50.03         57.99         3.66 o                         
   5   5  12        170.65        152.25         4.35 o                         
   6   5  12        175.88        161.96         6.48 o                         
   7   5  12          5.13          5.27         2.34 o                         
   8   5  12         28.73         25.77         3.51 o                         
 -14   6  12         50.92         43.35         2.81 o                         
 -13   6  12          1.34          0.54         1.55 o                         
 -12   6  12         85.71         73.68         3.72 o                         
 -11   6  12          8.45          7.08         1.61 o                         
 -10   6  12        372.28        363.72         7.18 o                         
  -9   6  12        657.73        697.82        12.99 o                         
  -8   6  12        381.91        417.20         8.13 o                         
  -7   6  12       1359.89       1429.26        21.49 o                         
  -6   6  12        277.34        279.96         6.39 o                         
  -5   6  12          1.38          5.75         1.85 o                         
  -4   6  12          0.02          2.17         1.74 o                         
  -3   6  12        555.48        537.97         9.05 o                         
  -2   6  12          0.15         -0.31         1.61 o                         
  -1   6  12        570.67        552.00         8.98 o                         
   0   6  12          9.65          7.25         1.73 o                         
   1   6  12         33.22         36.51         3.03 o                         
   2   6  12        139.64        124.78         4.45 o                         
   3   6  12          3.03          5.91         1.82 o                         
   4   6  12         17.83         19.73         3.30 o                         
   5   6  12        512.70        494.27         9.14 o                         
   6   6  12         89.56        108.92         4.30 o                         
   7   6  12          0.90          7.03         2.34 o                         
 -13   7  12          2.15          1.17         1.52 o                         
 -12   7  12         75.24         67.70         3.26 o                         
 -11   7  12        272.87        251.46         7.91 o                         
 -10   7  12         79.67         80.16         3.71 o                         
  -9   7  12          3.28          7.40         2.16 o                         
  -8   7  12        127.99        123.97         4.08 o                         
  -7   7  12          0.60         -0.90         2.02 o                         
  -6   7  12          1.10          1.21         1.85 o                         
  -5   7  12          0.48          3.16         1.66 o                         
  -4   7  12         91.65         85.44         4.79 o                         
  -3   7  12          1.81          4.89         2.04 o                         
  -2   7  12        218.84        208.50         4.97 o                         
  -1   7  12         98.41         76.83         3.40 o                         
   0   7  12        176.57        179.44         4.33 o                         
   1   7  12        388.97        368.00         6.51 o                         
   2   7  12         51.70         52.77         3.25 o                         
   3   7  12          6.45          0.50         1.60 o                         
   4   7  12          0.01          0.90         1.67 o                         
   5   7  12        250.89        261.87         6.46 o                         
   6   7  12          4.37         -2.93         2.93 o                         
 -12   8  12        112.64        103.74         5.86 o                         
 -11   8  12         19.43         16.74         3.09 o                         
 -10   8  12        220.40        228.39         5.97 o                         
  -9   8  12         18.26         15.90         2.20 o                         
  -8   8  12         17.97         17.03         2.30 o                         
  -7   8  12        155.70        137.57         4.02 o                         
  -6   8  12        115.62        111.89         3.67 o                         
  -5   8  12        146.99        135.35         3.94 o                         
  -4   8  12          9.56         15.77         2.06 o                         
  -3   8  12          1.60         -0.92         1.49 o                         
  -2   8  12          0.83         -0.80         1.69 o                         
  -1   8  12         33.91         22.90         2.75 o                         
   0   8  12        431.39        401.91         6.88 o                         
   1   8  12        121.02        130.22         3.91 o                         
   2   8  12         10.52         13.04         2.92 o                         
   3   8  12        209.32        203.78        20.23 o                         
   4   8  12          2.69          0.85         2.93 o                         
 -10   9  12        126.88        124.85         4.56 o                         
  -9   9  12         89.37         85.77         3.26 o                         
  -8   9  12          1.04          1.76         1.69 o                         
  -7   9  12          0.02          0.25         1.62 o                         
  -6   9  12          7.20          7.94         1.54 o                         
  -5   9  12         80.21         90.06         3.11 o                         
  -4   9  12         94.28         93.20         2.98 o                         
  -3   9  12        222.29        225.72         4.75 o                         
  -2   9  12         55.85         64.61         2.70 o                         
  -1   9  12         54.61         64.78         2.96 o                         
   0   9  12         13.47         15.24         2.12 o                         
   1   9  12        477.76        451.48         9.38 o                         
   2   9  12          4.61         11.98         2.67 o                         
   3   9  12         95.60        103.15         5.86 o                         
  -8  10  12         42.52         42.77         4.10 o                         
  -7  10  12        415.18        403.99        14.68 o                         
  -6  10  12        156.22        151.44         6.86 o                         
  -5  10  12         81.73         73.26         4.42 o                         
  -4  10  12         84.14         88.30         3.60 o                         
  -3  10  12        257.42        273.26         6.20 o                         
  -2  10  12          0.11         -1.17         1.55 o                         
  -1  10  12         66.73         57.73         2.81 o                         
   0  10  12        140.82        128.38         6.45 o                         
 -16   1  13         13.02          9.15         2.01 o                         
 -15   1  13         69.29         63.31         2.89 o                         
 -14   1  13         91.73         91.50         3.25 o                         
 -13   1  13        532.41        529.96         8.59 o                         
 -12   1  13          8.22          6.24         1.87 o                         
 -11   1  13         25.14         31.54         3.61 o                         
 -10   1  13         19.15         24.38         3.17 o                         
  -9   1  13        426.79        437.02         8.81 o                         
  -8   1  13          8.93          6.21         2.47 o                         
  -7   1  13         29.43         22.84         2.83 o                         
  -6   1  13          2.72          4.00         2.11 o                         
  -5   1  13        908.83        954.04        13.88 o                         
  -4   1  13         99.44         98.43         3.76 o                         
  -3   1  13        104.26        115.56         3.97 o                         
  -2   1  13          0.75         -2.18         2.27 o                         
  -1   1  13        155.13        161.74         5.40 o                         
   0   1  13        326.75        326.71        10.75 o                         
   1   1  13         47.91         48.94         5.18 o                         
   2   1  13          0.04         -2.36         2.90 o                         
   3   1  13          0.09          4.16         2.53 o                         
   4   1  13         94.11         99.51         4.22 o                         
   5   1  13         10.12         12.55         2.37 o                         
   6   1  13          0.03         -1.97         1.97 o                         
   7   1  13          0.61          3.42         4.10 o                         
   8   1  13         26.08         21.67         4.69 o                         
 -16   2  13         37.85         37.45         2.97 o                         
 -15   2  13          9.57          9.07         1.51 o                         
 -14   2  13         12.14          9.13         1.66 o                         
 -13   2  13         47.29         36.28         3.05 o                         
 -12   2  13        337.63        355.71         8.06 o                         
 -11   2  13         43.94         41.32         3.91 o                         
 -10   2  13        182.30        188.25         5.43 o                         
  -9   2  13        581.85        617.16        10.97 o                         
  -8   2  13        246.94        254.47         6.41 o                         
  -7   2  13         84.01         76.46         4.42 o                         
  -6   2  13         84.37         82.49         4.53 o                         
  -5   2  13        388.98        408.04         7.76 o                         
  -4   2  13        233.85        229.72         5.90 o                         
  -3   2  13         20.45         27.58         3.72 o                         
  -2   2  13        156.82        162.86         4.87 o                         
  -1   2  13        508.52        518.88        12.08 o                         
   0   2  13        756.02        779.73        12.82 o                         
   1   2  13        107.19         98.81         4.66 o                         
   2   2  13       2349.46       2366.94        55.96 o                         
   3   2  13        711.93        769.47        20.56 o                         
   4   2  13        259.02        225.45         8.91 o                         
   5   2  13         23.70         24.87         4.07 o                         
   6   2  13          1.20          6.15         3.80 o                         
   7   2  13          0.54         -2.34         2.34 o                         
   8   2  13          3.51         19.91         3.51 o                         
 -16   3  13          6.18          9.05         3.93 o                         
 -15   3  13          0.48          1.59         1.51 o                         
 -14   3  13        287.63        260.87         5.49 o                         
 -13   3  13        356.19        354.54         6.81 o                         
 -12   3  13          0.55          1.25         2.28 o                         
 -11   3  13        123.80        133.45         4.57 o                         
 -10   3  13       2211.58       2401.75        34.31 o                         
  -9   3  13          6.34          7.73         2.31 o                         
  -8   3  13        498.97        510.92        10.63 o                         
  -7   3  13        372.89        375.32         7.76 o                         
  -6   3  13         28.84         23.74         3.01 o                         
  -5   3  13         86.74         88.01         4.12 o                         
  -4   3  13        423.10        443.71         7.94 o                         
  -3   3  13         26.75         32.71         4.40 o                         
  -2   3  13         48.75         42.49         3.23 o                         
  -1   3  13        468.13        507.62         9.33 o                         
   0   3  13       1202.42       1233.25        21.11 o                         
   1   3  13          1.45          3.01         1.81 o                         
   2   3  13          0.25         -0.32         2.16 o                         
   3   3  13        572.51        564.71        11.21 o                         
   4   3  13        212.74        179.85         7.84 o                         
   5   3  13         17.10         20.17         3.47 o                         
   6   3  13          1.10          2.84         2.93 o                         
   7   3  13         12.28         11.13         2.93 o                         
 -15   4  13         83.08         82.70         4.54 o                         
 -14   4  13         97.25         88.27         3.72 o                         
 -13   4  13          6.03          4.27         1.67 o                         
 -12   4  13        323.81        319.78         7.18 o                         
 -11   4  13         55.72         61.19         3.50 o                         
 -10   4  13        279.49        293.10         7.18 o                         
  -9   4  13         48.21         60.08         3.87 o                         
  -8   4  13         23.23         27.37         3.10 o                         
  -7   4  13        683.35        694.60        11.92 o                         
  -6   4  13        745.96        769.93        12.92 o                         
  -5   4  13         79.74         82.77         3.90 o                         
  -4   4  13         14.15         13.74         2.31 o                         
  -3   4  13        145.03        139.80         4.50 o                         
  -2   4  13        130.30        145.94         4.60 o                         
  -1   4  13         79.32         69.66         4.27 o                         
   0   4  13         78.02         75.16         3.49 o                         
   1   4  13        403.31        390.05        11.26 o                         
   2   4  13         12.14         10.67         3.07 o                         
   3   4  13        407.17        424.61         8.84 o                         
   4   4  13        777.74        765.17        15.68 o                         
   5   4  13        813.80        753.95        15.49 o                         
   6   4  13        259.91        260.75         8.59 o                         
   7   4  13        220.90        231.09         9.38 o                         
 -15   5  13        355.53        327.76         6.89 o                         
 -14   5  13        135.77        137.76         4.67 o                         
 -13   5  13        356.67        342.73         9.85 o                         
 -12   5  13        245.28        242.16         5.70 o                         
 -11   5  13          1.51          2.78         1.72 o                         
 -10   5  13        412.85        426.67         8.87 o                         
  -9   5  13        182.67        191.28         8.46 o                         
  -8   5  13         97.38         91.98         4.16 o                         
  -7   5  13         48.10         46.66         4.20 o                         
  -6   5  13         54.25         49.25         3.36 o                         
  -5   5  13         24.00         26.80         3.53 o                         
  -4   5  13        208.83        233.11         5.31 o                         
  -3   5  13        416.98        442.95         7.87 o                         
  -2   5  13         62.01         71.12         3.43 o                         
  -1   5  13       1241.81       1242.77        29.25 o                         
   0   5  13        793.33        830.64        13.44 o                         
   1   5  13        227.42        234.70        11.34 o                         
   2   5  13        267.47        276.46         6.70 o                         
   3   5  13          4.04          3.94         1.86 o                         
   4   5  13         42.36         41.74         3.32 o                         
   5   5  13         13.60         11.10         2.81 o                         
   6   5  13          4.97          4.10         2.93 o                         
 -14   6  13         53.75         59.74         3.86 o                         
 -13   6  13          3.47          3.29         1.55 o                         
 -12   6  13         11.15          8.61         2.11 o                         
 -11   6  13         72.17         84.33         6.09 o                         
 -10   6  13         76.35         77.72         4.51 o                         
  -9   6  13        260.25        272.14         6.85 o                         
  -8   6  13       1044.62       1069.03        16.47 o                         
  -7   6  13         65.92         78.84         3.95 o                         
  -6   6  13         64.04         81.18         3.59 o                         
  -5   6  13        167.39        178.57         4.86 o                         
  -4   6  13         85.60        101.83         3.75 o                         
  -3   6  13          8.86          7.49         1.71 o                         
  -2   6  13        341.97        327.86         6.29 o                         
  -1   6  13        314.31        297.27        10.60 o                         
   0   6  13        125.85        124.55         4.07 o                         
   1   6  13          1.20          4.05         1.82 o                         
   2   6  13        685.62        682.07        21.80 o                         
   3   6  13        361.48        365.46         7.58 o                         
   4   6  13        420.36        459.75        12.61 o                         
   5   6  13        232.83        189.43         8.80 o                         
   6   6  13         81.25         63.29         4.69 o                         
 -13   7  13        190.41        195.34         5.81 o                         
 -12   7  13        742.94        717.18        27.43 o                         
 -11   7  13        184.40        179.19         5.18 o                         
 -10   7  13          1.24          0.48         1.59 o                         
  -9   7  13        295.36        300.06         6.52 o                         
  -8   7  13         59.02         59.04         3.12 o                         
  -7   7  13        298.69        284.56         6.01 o                         
  -6   7  13        371.75        347.14         6.86 o                         
  -5   7  13         90.50         88.25         3.42 o                         
  -4   7  13        167.27        168.69         4.39 o                         
  -3   7  13        215.59        215.23         5.01 o                         
  -2   7  13        820.43        770.31        11.54 o                         
  -1   7  13        294.32        289.05         5.62 o                         
   0   7  13        211.77        216.93         5.80 o                         
   1   7  13         62.69         60.01         3.16 o                         
   2   7  13         18.36         30.09         3.04 o                         
   3   7  13          0.34          0.56         1.70 o                         
   4   7  13          1.55          2.93         2.34 o                         
   5   7  13        109.62         87.34         5.28 o                         
 -11   8  13          4.65          4.49         1.69 o                         
 -10   8  13          3.34          5.86         1.93 o                         
  -9   8  13         10.56          9.88         4.26 o                         
  -8   8  13         81.60         71.68         2.94 o                         
  -7   8  13        207.21        201.53         4.59 o                         
  -6   8  13        160.49        165.75         4.17 o                         
  -5   8  13        221.67        244.21         5.17 o                         
  -4   8  13        204.77        195.59         4.43 o                         
  -3   8  13          3.45          0.53         1.34 o                         
  -2   8  13         19.80         15.22         1.79 o                         
  -1   8  13          3.76          1.96         1.36 o                         
   0   8  13        144.88        159.61         4.74 o                         
   1   8  13         23.70         32.82         2.88 o                         
   2   8  13         89.82         90.26         4.08 o                         
   3   8  13        389.83        365.90         9.34 o                         
  -9   9  13         93.99         78.07         3.23 o                         
  -8   9  13        359.88        351.71         7.56 o                         
  -7   9  13         54.31         57.93         5.48 o                         
  -6   9  13          3.34          5.37         1.54 o                         
  -5   9  13         44.17         41.96         2.35 o                         
  -4   9  13          7.31         15.82         1.89 o                         
  -3   9  13          0.12          1.76         1.34 o                         
  -2   9  13          4.63          1.57         1.24 o                         
  -1   9  13          3.13          0.75         1.41 o                         
   0   9  13        293.71        321.04         8.50 o                         
   1   9  13        265.31        272.84        10.56 o                         
  -5  10  13         25.03          5.86         3.51 o                         
  -4  10  13         26.25         15.82         4.10 o                         
  -3  10  13          5.54          1.17         2.34 o                         
 -16   0  14          4.18          9.17         2.56 o                         
 -15   0  14          2.17          5.00         2.03 o                         
 -14   0  14         19.79         18.31         3.13 o                         
 -13   0  14         93.69         91.34         6.20 o                         
 -12   0  14         37.55         38.97         6.15 o                         
 -11   0  14        333.27        350.66        18.18 o                         
 -10   0  14        213.54        237.40        13.48 o                         
  -9   0  14        614.39        650.87        17.85 o                         
  -8   0  14        116.87        136.35         7.42 o                         
  -7   0  14         58.99         75.94        12.30 o                         
  -6   0  14        251.55        240.22         7.66 o                         
  -5   0  14        209.80        189.37         7.95 o                         
  -4   0  14         42.28         73.69         5.77 o                         
  -3   0  14        404.78        449.10        11.06 o                         
  -2   0  14          0.09         -0.01         5.66 o                         
  -1   0  14        127.17        129.48         7.42 o                         
   0   0  14         19.90         21.09         5.27 o                         
   1   0  14       1976.55       1849.40        60.83 o                         
   2   0  14       1930.52       1939.32        80.31 o                         
   3   0  14         20.77         29.93         4.56 o                         
   4   0  14        363.97        334.57        10.35 o                         
   5   0  14        165.98        172.56         6.75 o                         
   6   0  14        101.11        101.37         7.03 o                         
 -16   1  14        728.53        704.68        13.26 o                         
 -15   1  14         21.95         25.43         2.60 o                         
 -14   1  14         96.99         99.00         3.36 o                         
 -13   1  14        916.37        870.59        15.14 o                         
 -12   1  14        359.48        370.62         7.40 o                         
 -11   1  14          7.75          8.30         2.34 o                         
 -10   1  14        130.08        147.47         9.59 o                         
  -9   1  14         60.96         61.10         5.75 o                         
  -8   1  14          0.22          0.60         2.70 o                         
  -7   1  14        322.70        341.54         7.34 o                         
  -6   1  14         70.46         87.37         3.78 o                         
  -5   1  14        672.15        696.88        10.71 o                         
  -4   1  14        546.77        534.22         8.83 o                         
  -3   1  14        421.58        424.19         7.50 o                         
  -2   1  14        234.30        247.69         6.66 o                         
  -1   1  14       1607.64       1678.90        47.49 o                         
   0   1  14        322.18        324.29        10.52 o                         
   1   1  14        200.00        213.49         8.70 o                         
   2   1  14       1010.61       1008.40        20.36 o                         
   3   1  14        450.11        437.98         8.93 o                         
   4   1  14         87.91         88.31         5.20 o                         
   5   1  14         16.54         18.81         3.16 o                         
   6   1  14          0.55         -2.93         2.93 o                         
   7   1  14         96.41         85.56         7.03 o                         
 -15   2  14        249.57        245.16         6.60 o                         
 -14   2  14        205.42        204.95         4.50 o                         
 -13   2  14        155.19        162.10         4.28 o                         
 -12   2  14         53.02         51.33         3.23 o                         
 -11   2  14        119.44        117.52         4.26 o                         
 -10   2  14         29.44         31.85         3.76 o                         
  -9   2  14        254.95        253.84         6.35 o                         
  -8   2  14        438.57        462.84        11.29 o                         
  -7   2  14          1.56         -0.68         2.23 o                         
  -6   2  14         15.75         14.26         2.23 o                         
  -5   2  14        205.76        207.20         5.29 o                         
  -4   2  14          2.52          0.27         1.83 o                         
  -3   2  14        305.05        309.30         6.83 o                         
  -2   2  14          1.84         -0.06         1.88 o                         
  -1   2  14          1.01          0.08         1.90 o                         
   0   2  14         11.26          9.39         1.92 o                         
   1   2  14          0.52          0.21         2.68 o                         
   2   2  14        235.55        240.13         9.12 o                         
   3   2  14        200.58        182.77         7.66 o                         
   4   2  14          1.43          2.64         2.21 o                         
   5   2  14        206.86        223.32        11.60 o                         
   6   2  14         41.49         48.03         4.69 o                         
   7   2  14          2.67         -1.76         2.93 o                         
 -15   3  14          8.30         11.41         2.00 o                         
 -14   3  14         13.23         12.95         3.29 o                         
 -13   3  14         54.23         53.60         3.54 o                         
 -12   3  14        292.80        275.26         5.95 o                         
 -11   3  14        236.03        216.08         5.85 o                         
 -10   3  14       1224.51       1253.77        50.90 o                         
  -9   3  14          7.30         10.14         2.27 o                         
  -8   3  14         15.44         15.43         2.33 o                         
  -7   3  14         48.62         48.37         3.84 o                         
  -6   3  14        131.34        136.44         4.49 o                         
  -5   3  14         95.61         97.19         3.80 o                         
  -4   3  14         75.58         83.18         4.51 o                         
  -3   3  14          8.88         11.07         2.57 o                         
  -2   3  14         24.91         29.21         3.32 o                         
  -1   3  14        253.05        258.58         7.97 o                         
   0   3  14         21.66         30.19         2.90 o                         
   1   3  14        907.34        893.03        17.71 o                         
   2   3  14        146.26        131.63         6.09 o                         
   3   3  14          0.05          2.93         2.67 o                         
   4   3  14         43.49         41.88         3.34 o                         
   5   3  14         20.30         14.93         6.15 o                         
   6   3  14          4.84          6.44         2.34 o                         
 -15   4  14         19.94         14.93         2.20 o                         
 -14   4  14         24.23         25.92         3.42 o                         
 -13   4  14        138.71        126.29         3.88 o                         
 -12   4  14          0.57          3.21         1.67 o                         
 -11   4  14         82.46         81.47         3.79 o                         
 -10   4  14         27.93         25.36         2.91 o                         
  -9   4  14       1130.79       1226.01        62.38 o                         
  -8   4  14        734.30        812.82        14.91 o                         
  -7   4  14         31.52         36.20         3.27 o                         
  -6   4  14          9.39          9.52         1.94 o                         
  -5   4  14        162.58        165.50         5.42 o                         
  -4   4  14          0.09          3.34         1.80 o                         
  -3   4  14          5.50          1.52         1.84 o                         
  -2   4  14         60.36         47.71         3.17 o                         
  -1   4  14        121.01        123.63         4.92 o                         
   0   4  14         64.82         63.44         3.67 o                         
   1   4  14         28.13         30.32         3.12 o                         
   2   4  14          2.14          2.20         1.96 o                         
   3   4  14         62.87         56.78         3.58 o                         
   4   4  14         37.71         45.82         3.47 o                         
   5   4  14        110.63         97.25         4.88 o                         
   6   4  14        240.71        200.06         8.21 o                         
 -14   5  14         84.88         95.67         4.66 o                         
 -13   5  14         35.08         29.08         2.81 o                         
 -12   5  14        165.66        158.78         4.24 o                         
 -11   5  14         69.94         70.90         3.29 o                         
 -10   5  14         12.03         11.68         2.19 o                         
  -9   5  14          0.08          0.24         1.59 o                         
  -8   5  14        149.18        135.66         4.22 o                         
  -7   5  14        719.78        756.27        27.23 o                         
  -6   5  14          0.23          0.77         1.74 o                         
  -5   5  14        206.93        200.43         5.22 o                         
  -4   5  14         58.85         51.15         3.28 o                         
  -3   5  14         10.21         14.13         1.99 o                         
  -2   5  14         74.15         64.35         3.92 o                         
  -1   5  14         37.56         33.89         2.60 o                         
   0   5  14         29.66         29.00         2.54 o                         
   1   5  14          0.23          0.72         1.72 o                         
   2   5  14         14.02         10.56         2.71 o                         
   3   5  14         46.13         52.65         3.32 o                         
   4   5  14         23.27         43.90         3.90 o                         
   5   5  14         53.14         47.45         4.10 o                         
 -13   6  14          0.08          0.81         2.57 o                         
 -12   6  14          5.84          5.53         1.62 o                         
 -11   6  14        257.65        243.89         6.20 o                         
 -10   6  14         54.35         50.41         2.99 o                         
  -9   6  14         18.96         27.59         2.66 o                         
  -8   6  14         72.35         66.13         3.45 o                         
  -7   6  14        167.48        156.89         4.82 o                         
  -6   6  14         85.21         77.56         3.26 o                         
  -5   6  14        425.23        419.00         7.86 o                         
  -4   6  14         52.64         43.18         2.85 o                         
  -3   6  14          6.45          7.03         1.64 o                         
  -2   6  14        305.21        267.90         5.97 o                         
  -1   6  14         41.81         32.89         2.49 o                         
   0   6  14          2.68          5.97         3.33 o                         
   1   6  14          1.43         -0.19         1.57 o                         
   2   6  14          3.95          4.37         1.72 o                         
   3   6  14         12.09          2.78         2.03 o                         
   4   6  14         10.30         10.54         2.93 o                         
 -12   7  14          2.06          4.66         3.03 o                         
 -11   7  14         34.70         36.42         4.67 o                         
 -10   7  14         60.90         56.46         2.66 o                         
  -9   7  14        524.43        504.43        15.00 o                         
  -8   7  14          2.00          4.30         1.47 o                         
  -7   7  14         96.96         89.42         3.95 o                         
  -6   7  14          9.39          6.42         1.54 o                         
  -5   7  14          7.81          5.45         1.66 o                         
  -4   7  14         11.76         10.41         1.63 o                         
  -3   7  14          0.40          0.79         1.36 o                         
  -2   7  14        118.33         95.86         3.34 o                         
  -1   7  14        212.66        195.19         4.77 o                         
   0   7  14         97.26         89.15         3.61 o                         
   1   7  14          6.94          1.01         2.45 o                         
   2   7  14         33.91         30.61         4.69 o                         
   3   7  14         12.79         11.47         4.69 o                         
 -10   8  14        268.57        272.47         6.10 o                         
  -9   8  14         72.26         63.28         3.50 o                         
  -8   8  14        492.79        449.68         8.00 o                         
  -7   8  14        438.89        417.43         9.20 o                         
  -6   8  14        554.77        544.00        14.55 o                         
  -5   8  14        378.95        375.17         7.18 o                         
  -4   8  14        127.75        120.32         3.23 o                         
  -3   8  14         44.19         43.41         2.66 o                         
  -2   8  14        158.40        135.19         5.33 o                         
  -1   8  14         19.75         19.29         2.47 o                         
   0   8  14          0.29          1.95         1.83 o                         
   1   8  14        184.37        225.76         9.38 o                         
  -7   9  14        246.00        256.95         7.43 o                         
  -6   9  14        376.22        388.19         8.20 o                         
  -5   9  14         19.72         16.55         2.20 o                         
  -4   9  14         36.54         33.93         2.24 o                         
  -3   9  14        247.46        278.32        14.93 o                         
  -2   9  14        204.70        219.51         6.22 o                         
  -1   9  14         23.84         22.26         3.51 o                         
 -15   1  15         11.41         11.41         1.94 o                         
 -14   1  15         46.95         42.05         3.94 o                         
 -13   1  15          4.52          7.12         1.56 o                         
 -12   1  15         40.01         39.69         3.72 o                         
 -11   1  15         13.12          9.91         2.02 o                         
 -10   1  15        396.78        395.34         7.66 o                         
  -9   1  15         46.68         56.75         3.80 o                         
  -8   1  15         15.70         32.82         3.42 o                         
  -7   1  15        335.66        341.30         7.92 o                         
  -6   1  15          0.10          0.76         2.02 o                         
  -5   1  15        403.48        399.50         7.22 o                         
  -4   1  15         18.24         20.43         2.53 o                         
  -3   1  15        139.62        109.87         4.17 o                         
  -2   1  15          0.87          3.63         2.20 o                         
  -1   1  15          1.66          4.96         3.09 o                         
   0   1  15          5.01          6.80         2.93 o                         
   1   1  15         41.40         26.83         4.56 o                         
   2   1  15          1.37          6.60         2.24 o                         
   3   1  15          0.04          2.03         2.24 o                         
   4   1  15          4.15          4.98         2.41 o                         
   5   1  15         26.73         16.99         5.27 o                         
 -15   2  15          1.18          2.34         1.66 o                         
 -14   2  15        162.15        156.87         4.14 o                         
 -13   2  15          0.25          2.03         1.87 o                         
 -12   2  15         55.26         47.56         3.35 o                         
 -11   2  15          6.37          7.32         2.23 o                         
 -10   2  15        171.63        166.59         6.53 o                         
  -9   2  15        121.35        141.74         5.86 o                         
  -8   2  15        116.62        115.97         4.83 o                         
  -7   2  15        156.83        154.14         4.73 o                         
  -6   2  15        290.74        337.07         6.87 o                         
  -5   2  15        254.08        268.08         6.31 o                         
  -4   2  15          6.48          5.98         1.91 o                         
  -3   2  15         82.33         79.26         3.65 o                         
  -2   2  15         94.34         80.37         4.02 o                         
  -1   2  15          0.08          4.57         3.15 o                         
   0   2  15          6.72          7.46         2.47 o                         
   1   2  15         25.50         18.74         4.33 o                         
   2   2  15         43.78         49.95         7.32 o                         
   3   2  15         31.73         42.36         3.53 o                         
   4   2  15         35.51         44.71         6.17 o                         
   5   2  15         55.39         60.34         5.27 o                         
 -14   3  15          2.58          4.57         2.79 o                         
 -13   3  15         14.15         13.03         2.45 o                         
 -12   3  15          2.58          2.06         1.74 o                         
 -11   3  15          1.04         -1.42         1.80 o                         
 -10   3  15        591.10        592.87        11.79 o                         
  -9   3  15        318.14        313.86         8.35 o                         
  -8   3  15        164.78        183.60         6.38 o                         
  -7   3  15         62.79         63.44         4.16 o                         
  -6   3  15        310.88        324.06         9.56 o                         
  -5   3  15        119.25        123.32         4.53 o                         
  -4   3  15         15.02         16.19         2.29 o                         
  -3   3  15         23.29         27.91         2.84 o                         
  -2   3  15         80.83         78.12         4.24 o                         
  -1   3  15          9.42          9.39         1.82 o                         
   0   3  15         15.85         23.05         5.16 o                         
   1   3  15        585.44        565.63        12.64 o                         
   2   3  15         10.66         19.99         4.69 o                         
   3   3  15        185.17        189.93         5.69 o                         
   4   3  15          6.54         12.97        12.01 o                         
   5   3  15        140.75        109.04         5.86 o                         
 -14   4  15         13.95         15.23         2.93 o                         
 -13   4  15          5.81          3.56         1.39 o                         
 -12   4  15        347.49        323.29         7.11 o                         
 -11   4  15         20.77         22.91         2.69 o                         
 -10   4  15          4.44          2.09         2.71 o                         
  -9   4  15        711.93        754.04        13.44 o                         
  -8   4  15        563.50        564.99        11.27 o                         
  -7   4  15        164.11        161.93         4.61 o                         
  -6   4  15        793.85        767.07        16.16 o                         
  -5   4  15         79.92         75.54         5.58 o                         
  -4   4  15        196.99        174.91         5.58 o                         
  -3   4  15          3.54          2.93         1.61 o                         
  -2   4  15         13.14         15.34         2.00 o                         
  -1   4  15         79.28         73.68         3.17 o                         
   0   4  15         85.47         91.11         3.76 o                         
   1   4  15          3.01          2.28         1.89 o                         
   2   4  15          2.28          2.67         2.60 o                         
   3   4  15         13.56         29.33         6.09 o                         
   4   4  15        111.56        117.80         5.86 o                         
 -13   5  15         42.20         47.41         2.71 o                         
 -12   5  15         36.25         39.40         2.28 o                         
 -11   5  15        141.98        145.34         4.97 o                         
 -10   5  15          8.91          8.14         1.45 o                         
  -9   5  15        266.33        252.38         5.29 o                         
  -8   5  15        193.12        175.24         4.48 o                         
  -7   5  15         10.55          8.24         2.29 o                         
  -6   5  15         61.25         55.17         3.21 o                         
  -5   5  15          7.56         10.95         2.28 o                         
  -4   5  15          0.79         -0.36         1.59 o                         
  -3   5  15         35.52         27.54         2.49 o                         
  -2   5  15        184.61        177.95         4.47 o                         
  -1   5  15        149.66        146.05         3.91 o                         
   0   5  15        319.08        332.37         7.16 o                         
   1   5  15        109.11        103.01         3.72 o                         
   2   5  15         66.52         65.10         7.06 o                         
   3   5  15          2.59          3.51         2.34 o                         
   4   5  15          4.46          4.10         2.34 o                         
 -12   6  15         10.99         14.45         2.48 o                         
 -11   6  15         58.88         52.63         2.58 o                         
 -10   6  15          2.36          0.68         1.45 o                         
  -9   6  15         20.28         11.43         3.72 o                         
  -8   6  15        153.92        143.53         4.26 o                         
  -7   6  15       1015.14        972.68        14.68 o                         
  -6   6  15          4.62          4.21         1.69 o                         
  -5   6  15         12.27         11.30         2.42 o                         
  -4   6  15         23.83         25.91         2.69 o                         
  -3   6  15          1.37         -0.21         1.36 o                         
  -2   6  15        466.97        446.22         7.85 o                         
  -1   6  15         43.17         39.46         2.86 o                         
   0   6  15         15.41         21.11         2.78 o                         
   1   6  15         45.06         50.76         2.99 o                         
   2   6  15          8.51          6.44         5.56 o                         
 -11   7  15         50.01         62.62         3.09 o                         
 -10   7  15         57.18         61.14         3.09 o                         
  -9   7  15         20.04         24.01         2.18 o                         
  -8   7  15         73.90         61.49         2.76 o                         
  -7   7  15         13.12         20.22         2.12 o                         
  -6   7  15         49.56         47.91         2.65 o                         
  -5   7  15          0.59          3.95         1.70 o                         
  -4   7  15         20.22         24.48         3.30 o                         
  -3   7  15          0.60          0.54         1.78 o                         
  -2   7  15         13.15          7.75         1.65 o                         
  -1   7  15        343.65        334.91         8.91 o                         
   0   7  15         21.98         26.94         4.10 o                         
   1   7  15         48.59         57.44         3.31 o                         
  -8   8  15        126.20        107.87         4.40 o                         
  -7   8  15        194.20        201.01         4.85 o                         
  -6   8  15        347.47        380.78         7.90 o                         
  -5   8  15        113.51        113.51         4.98 o                         
  -4   8  15         15.04         15.87         2.03 o                         
  -3   8  15         54.84         49.00         3.09 o                         
  -2   8  15         78.31         67.39         4.69 o                         
  -1   8  15         17.87         15.90         2.49 o                         
 -14   0  16         15.12         18.00         4.10 o                         
 -13   0  16         80.56         81.84         4.34 o                         
 -12   0  16        150.44        145.98         6.00 o                         
 -11   0  16        428.35        421.04        12.03 o                         
 -10   0  16        384.78        366.54        10.99 o                         
  -9   0  16        605.02        623.29        16.61 o                         
  -8   0  16          5.96         11.16         3.24 o                         
  -7   0  16        278.38        283.21        13.49 o                         
  -6   0  16       1250.33       1277.93        31.38 o                         
  -5   0  16         21.96         32.02         5.49 o                         
  -4   0  16        300.30        286.68        12.87 o                         
  -3   0  16        276.73        295.83        10.37 o                         
  -2   0  16        144.40        158.81        10.55 o                         
  -1   0  16        466.09        451.25        18.78 o                         
   0   0  16       5860.71       5882.48       178.58 o                         
   1   0  16        623.20        620.24        23.50 o                         
   2   0  16        115.24        113.68         8.20 o                         
   3   0  16          8.15         12.88         4.69 o                         
 -14   1  16        210.85        198.56         7.40 o                         
 -13   1  16         93.64        101.00         3.89 o                         
 -12   1  16         55.53         57.24         2.91 o                         
 -11   1  16         64.49         58.60         3.36 o                         
 -10   1  16          0.37         -1.89         1.89 o                         
  -9   1  16         24.92         13.97         2.37 o                         
  -8   1  16         50.56         46.31         5.81 o                         
  -7   1  16        103.96        107.09         4.52 o                         
  -6   1  16         46.16         49.48         3.46 o                         
  -5   1  16         58.40         53.36         3.57 o                         
  -4   1  16          1.03          1.46         2.06 o                         
  -3   1  16         49.01         40.91         4.16 o                         
  -2   1  16        202.46        191.94         6.43 o                         
  -1   1  16        306.53        318.59        10.57 o                         
   0   1  16        116.44        106.01         6.45 o                         
   1   1  16        174.52        157.11         5.39 o                         
   2   1  16        283.11        285.10         8.96 o                         
   3   1  16          0.04          3.14         2.58 o                         
 -14   2  16          2.81          4.19         1.55 o                         
 -13   2  16        233.85        206.88         5.70 o                         
 -12   2  16        260.59        234.95        13.46 o                         
 -11   2  16          4.84          3.07         1.82 o                         
 -10   2  16        260.62        261.96         6.16 o                         
  -9   2  16        577.13        539.89        10.20 o                         
  -8   2  16        132.73        128.68         4.46 o                         
  -7   2  16         18.22         27.11         3.38 o                         
  -6   2  16        214.75        224.80         5.37 o                         
  -5   2  16         30.23         32.27         2.85 o                         
  -4   2  16         78.34         95.95         3.83 o                         
  -3   2  16         21.14         16.91         2.89 o                         
  -2   2  16        138.17        142.61         5.61 o                         
  -1   2  16          0.83          2.13         2.54 o                         
   0   2  16         37.96         39.25         7.03 o                         
   1   2  16        575.65        603.11        16.20 o                         
   2   2  16        122.70        103.27         4.86 o                         
   3   2  16          0.46          5.86         2.93 o                         
 -13   3  16          6.88          7.36         1.83 o                         
 -12   3  16         16.79         18.64         2.05 o                         
 -11   3  16         41.78         34.64         2.77 o                         
 -10   3  16         94.50         88.59         3.52 o                         
  -9   3  16          3.43          5.05         1.67 o                         
  -8   3  16         48.27         50.87         3.29 o                         
  -7   3  16         10.91         14.17         2.65 o                         
  -6   3  16         59.87         65.50         3.51 o                         
  -5   3  16         62.20         60.82         3.50 o                         
  -4   3  16          7.37          9.28         2.37 o                         
  -3   3  16        268.42        269.95         6.03 o                         
  -2   3  16          1.34          2.65         1.70 o                         
  -1   3  16         74.86         74.22         4.37 o                         
   0   3  16         24.40         18.26         3.01 o                         
   1   3  16          6.21          5.86         2.90 o                         
   2   3  16          0.11         -1.33         1.90 o                         
   3   3  16         42.97         39.25         4.10 o                         
 -13   4  16          1.03         -0.20         1.83 o                         
 -12   4  16          4.60          5.10         2.57 o                         
 -11   4  16        272.29        258.69         8.89 o                         
 -10   4  16         69.09         76.53         3.12 o                         
  -9   4  16         37.49         24.63         3.39 o                         
  -8   4  16          2.56          1.37         1.59 o                         
  -7   4  16        101.23         97.26         5.75 o                         
  -6   4  16         24.01         23.93         2.61 o                         
  -5   4  16         24.62         21.71         2.72 o                         
  -4   4  16         24.26         17.19         2.87 o                         
  -3   4  16          8.74          7.31         1.61 o                         
  -2   4  16         32.63         25.82         2.58 o                         
  -1   4  16          0.02          0.29         1.76 o                         
   0   4  16         24.93         18.67         3.33 o                         
   1   4  16          0.26          2.73         5.86 o                         
   2   4  16         60.51         63.86         4.69 o                         
   3   4  16         20.63         29.29         4.10 o                         
 -12   5  16          0.08         -0.26         1.83 o                         
 -11   5  16         32.72         32.71         2.60 o                         
 -10   5  16         16.98          9.59         1.80 o                         
  -9   5  16        195.24        197.28         5.42 o                         
  -8   5  16         30.36         20.41         2.78 o                         
  -7   5  16        381.46        382.96         7.71 o                         
  -6   5  16          0.77          2.07         1.78 o                         
  -5   5  16         43.10         42.36         2.83 o                         
  -4   5  16        578.66        530.46         9.83 o                         
  -3   5  16        132.99        131.27         4.15 o                         
  -2   5  16          0.06          2.33         1.73 o                         
  -1   5  16         88.08        100.18         3.85 o                         
   0   5  16          6.78          0.88         2.14 o                         
   1   5  16          1.97         -1.17         4.69 o                         
   2   5  16         32.44         29.88         3.51 o                         
 -11   6  16         55.22         54.51         2.90 o                         
 -10   6  16         28.07         33.57         4.19 o                         
  -9   6  16         13.49         13.13         1.99 o                         
  -8   6  16         30.11         26.61         2.47 o                         
  -7   6  16         95.52         94.38         3.60 o                         
  -6   6  16         50.79         39.31         2.55 o                         
  -5   6  16         46.08         40.50         2.53 o                         
  -4   6  16          1.86         -0.41         1.36 o                         
  -3   6  16         16.21         16.68         2.87 o                         
  -2   6  16          0.91          2.28         1.62 o                         
  -1   6  16          7.63          4.16         1.83 o                         
   0   6  16         21.11         18.45         3.31 o                         
   1   6  16         26.87         36.90         3.51 o                         
  -9   7  16         19.50         15.25         2.49 o                         
  -8   7  16          0.17          1.38         1.44 o                         
  -7   7  16         48.14         43.24         2.37 o                         
  -6   7  16        113.79        110.96         4.34 o                         
  -5   7  16        184.49        170.67         5.24 o                         
  -4   7  16         52.37         55.70         2.47 o                         
  -3   7  16         98.83        100.35         3.92 o                         
  -2   7  16         29.22         28.28         2.93 o                         
  -1   7  16         89.24         81.46         5.27 o                         
 -13   1  17        159.52        158.19        11.14 o                         
 -12   1  17        538.50        548.86        11.08 o                         
 -11   1  17          9.47          9.34         1.85 o                         
 -10   1  17          7.77          3.21         1.67 o                         
  -9   1  17         34.68         30.32         3.29 o                         
  -8   1  17         34.85         34.59         3.48 o                         
  -7   1  17          0.03         -0.64         2.25 o                         
  -6   1  17         80.32         97.13         5.58 o                         
  -5   1  17         88.25         97.39         5.05 o                         
  -4   1  17         89.34         93.26         7.71 o                         
  -3   1  17        224.71        219.94         6.86 o                         
  -2   1  17        259.43        279.47         9.97 o                         
  -1   1  17          6.45          2.97         3.09 o                         
   0   1  17        343.24        331.88        10.16 o                         
   1   1  17        289.01        263.39        12.32 o                         
 -13   2  17          5.39          5.12         1.90 o                         
 -12   2  17        165.09        153.23         5.06 o                         
 -11   2  17        261.50        223.58         5.86 o                         
 -10   2  17         82.95         81.89         3.60 o                         
  -9   2  17        107.15        101.09         4.16 o                         
  -8   2  17         56.54         50.89         3.25 o                         
  -7   2  17          8.58          9.29         2.05 o                         
  -6   2  17         35.29         36.33         3.20 o                         
  -5   2  17         76.32         72.32         4.18 o                         
  -4   2  17          4.85          7.37         6.02 o                         
  -3   2  17        222.42        216.09         6.62 o                         
  -2   2  17          0.21          0.98         2.58 o                         
  -1   2  17        315.28        296.47         9.74 o                         
   0   2  17        270.61        283.87         7.15 o                         
   1   2  17        193.41        175.90         8.21 o                         
 -12   3  17         21.68         26.63         2.37 o                         
 -11   3  17         19.23         17.09         3.34 o                         
 -10   3  17         10.69         13.07         1.85 o                         
  -9   3  17          2.98          2.07         1.72 o                         
  -8   3  17         73.59         77.57         3.46 o                         
  -7   3  17        190.96        194.88         5.70 o                         
  -6   3  17         56.32         53.20         3.29 o                         
  -5   3  17         11.50          9.86         1.89 o                         
  -4   3  17          2.07          1.39         1.78 o                         
  -3   3  17        220.17        230.75         6.78 o                         
  -2   3  17         25.58         13.94         3.62 o                         
  -1   3  17         19.06         20.47         3.46 o                         
   0   3  17         98.50         89.07         7.62 o                         
   1   3  17          3.28          0.59         2.93 o                         
 -11   4  17        298.82        303.85        15.73 o                         
 -10   4  17        207.99        196.54         4.57 o                         
  -9   4  17         40.72         44.61         3.61 o                         
  -8   4  17        111.02        116.84         4.06 o                         
  -7   4  17         10.08          7.82         2.67 o                         
  -6   4  17         44.95         46.25         2.87 o                         
  -5   4  17         14.68         19.12         2.32 o                         
  -4   4  17         69.67         56.33         2.91 o                         
  -3   4  17        274.19        272.06         7.45 o                         
  -2   4  17        389.44        374.97        23.48 o                         
  -1   4  17          0.56          1.49         2.67 o                         
   1   4  17         63.57         50.39         4.10 o                         
 -10   5  17          5.04          6.77         2.84 o                         
  -9   5  17         20.43         29.00         2.93 o                         
  -8   5  17          1.88          1.76         1.44 o                         
  -7   5  17         10.97          9.15         1.88 o                         
  -6   5  17        218.65        228.20         5.76 o                         
  -5   5  17         88.42         72.69         3.87 o                         
  -4   5  17        169.98        171.13         4.62 o                         
  -3   5  17        206.89        194.66        14.66 o                         
  -2   5  17        237.73        222.89         7.01 o                         
  -1   5  17         64.80         56.83         5.27 o                         
   0   5  17          4.36         -0.59         2.34 o                         
  -8   6  17         54.14         65.42         2.71 o                         
  -7   6  17        206.55        235.19         5.42 o                         
  -6   6  17        114.67        116.85         4.37 o                         
  -5   6  17          0.12          2.73         1.35 o                         
  -4   6  17         30.42         21.67         4.10 o                         
  -3   6  17         13.24         15.41         2.81 o                         
  -2   6  17          1.67          4.69         2.93 o                         
 -12   0  18        329.16        294.10        11.16 o                         
 -11   0  18          1.58         -2.34         2.34 o                         
 -10   0  18        183.58        155.95         8.79 o                         
  -9   0  18        122.32        120.14         7.03 o                         
  -8   0  18        114.89        106.65         7.03 o                         
  -7   0  18        221.91        223.39         9.97 o                         
  -6   0  18          5.39          5.86         5.27 o                         
  -5   0  18         95.23        114.26        10.55 o                         
  -3   0  18         36.18         10.54         7.03 o                         
 -12   1  18        165.45        159.28         4.98 o                         
 -11   1  18        158.96        141.06         7.04 o                         
 -10   1  18          0.75         -0.26         2.34 o                         
  -9   1  18          4.63          1.46         2.07 o                         
  -8   1  18         15.84         17.29         4.39 o                         
  -7   1  18          8.48          5.22         2.38 o                         
  -6   1  18        179.60        172.93         8.79 o                         
  -5   1  18        228.97        241.58        12.31 o                         
  -4   1  18        148.16        159.42         9.38 o                         
  -3   1  18        557.13        552.71        22.32 o                         
 -11   2  18        600.43        590.73        24.70 o                         
 -10   2  18        785.39        733.27        25.60 o                         
  -9   2  18        174.58        169.90         5.80 o                         
  -8   2  18         38.66         45.87         3.90 o                         
  -7   2  18         50.56         54.48         5.27 o                         
  -6   2  18        153.48        159.43         8.21 o                         
  -5   2  18          5.75          8.78         3.51 o                         
  -4   2  18         12.23          8.20         3.51 o                         
 -10   3  18          0.48          0.00         2.34 o                         
  -9   3  18        374.27        388.73        10.16 o                         
  -8   3  18          0.28          0.23         1.95 o                         
  -7   3  18        279.07        270.83         8.95 o                         
  -6   3  18         12.65         23.43         4.69 o                         
  -5   3  18         12.19         10.54         4.10 o                         
  -4   3  18        144.56        138.33         7.62 o                         
  -3   3  18        133.88        145.94         8.21 o                         
  -9   4  18         95.59         89.55         9.38 o                         
  -8   4  18         30.67         29.67         4.78 o                         
  -7   4  18          4.10          6.39         2.50 o                         
  -6   4  18          0.04         -1.37         2.10 o                         
  -5   4  18         10.68         14.64         4.10 o                         
  -4   4  18         10.51         19.91         4.10 o                         
  -3   4  18          2.42          7.61         3.51 o                         
  -7   5  18          4.62          1.17         2.34 o                         
  -6   5  18          0.07          2.34         2.34 o                         
  -5   5  18          0.91         -0.59         2.34 o                         
  -4   5  18         38.13         41.01         4.69 o                         
  -9   1  19          2.72          2.93         2.93 o                         
  -8   1  19         15.98          7.03         2.93 o                         
  -7   1  19          0.85         -3.51         3.51 o                         
  -8   2  19        310.62        294.04        11.15 o                         
  -7   2  19         99.43         86.15         5.86 o                         
                                                                                
